# Supplementary material for: SARS-CoV2 drives JAK1/2-dependent local and systemic complement hyperactivation
Source: Res Sq. 2020 Jun 9:rs.3.rs-33390. Preprint. [Version 1] doi: 10.21203/rs.3.rs-33390/v1 (PMC7336704; doi:10.21203/rs.3.rs-33390/v1)
Supplement: Supplement 1 [file TableS1.xlsx]

## Sheet: S1A
Table S1A. Normalized expression (TPM) of all genes across human samples from GSE147507
Gene	Series1_NHBE_Mock_1	Series1_NHBE_Mock_2	Series1_NHBE_Mock_3	Series1_NHBE_SARS-CoV-2_1	Series1_NHBE_SARS-CoV-2_2	Series1_NHBE_SARS-CoV-2_3	Series2_A549_Mock_1	Series2_A549_Mock_2	Series2_A549_Mock_3	Series2_A549_SARS-CoV-2_1	Series2_A549_SARS-CoV-2_2	Series2_A549_SARS-CoV-2_3	Series4_A549_Mock_1	Series4_A549_Mock_2	Series4_A549_IAV_1	Series4_A549_IAV_2	Series6_A549-ACE2_Mock_1	Series6_A549-ACE2_Mock_2	Series6_A549-ACE2_Mock_3	Series6_A549-ACE2_SARS-CoV-2_1	Series6_A549-ACE2_SARS-CoV-2_2	Series6_A549-ACE2_SARS-CoV-2_3	Series8_A549_Mock_1	Series8_A549_Mock_2	Series8_A549_Mock_3	Series8_A549_RSV_1	Series8_A549_RSV_2	Series8_A549_RSV_3	Series9_NHBE_Mock_1	Series9_NHBE_Mock_2	Series9_NHBE_Mock_3	Series9_NHBE_Mock_4	Series9_NHBE_IAV_1	Series9_NHBE_IAV_2	Series9_NHBE_IAV_3	Series9_NHBE_IAV_4	Series15_HealthyLungBiopsy_2	Series15_HealthyLungBiopsy_1	Series15_COVID19Lung_2	Series15_COVID19Lung_1	Series16_A549-ACE2_Mock_1	Series16_A549-ACE2_Mock_2	Series16_A549-ACE2_Mock_3	Series16_A549-ACE2_SARS-CoV-2_1	Series16_A549-ACE2_SARS-CoV-2_2	Series16_A549-ACE2_SARS-CoV-2_3	Series16_A549-ACE2_SARS-CoV-2_Rux_1	Series16_A549-ACE2_SARS-CoV-2_Rux_2	Series16_A549-ACE2_SARS-CoV-2_Rux_3
A1BG	0.87	0.84	0.45	0.84	0.37	0.91	6.11	5.01	6.88	6.29	7.31	7.18	6.93	3.35	0.81	5.05	1.33	2.19	1.57	3.59	1.11	1.25	15.88	6.35	3.83	2.83	2.67	3.17	0.69	0.66	1.01	2.14	0.47	0.59	1.61	1.45	17.18	6.61	0	0	2.68	2.16	3.3	2.67	3.23	4.49	6.06	3.07	2.45
A1BG-AS1	2.02	3.33	2.02	2.72	1.82	2.28	0.79	0.52	0.47	1.04	0.87	1.22	0	0.78	0.26	0.51	3.51	4.16	3.98	5.29	6.29	5.08	3.12	2.97	4.06	2.74	2.84	3.37	0.56	0	0.27	0.45	0.31	0.48	0.29	0.59	0.09	0.64	0	0	1.3	1.11	0.45	1.8	4.59	1.66	2.21	2.49	1.66
A1CF	0	0	0	0	0	0	0.05	0.1	0.08	0.07	0.1	0.08	0	0	0	0	0.63	0.84	0.45	0.12	0	1.43	0.1	0.23	0.36	0.06	0.08	0.02	0	0	0	0	0	0.04	0.03	0	0	0	0	0	0.92	0.63	0.81	0.34	0	0.31	0.12	0.12	0
A2M	0.08	0.09	0	0.05	0	0.12	0	0.04	0	0	0	0	0	0.06	0	0.24	0	0	0	0	0	0	0.13	0.09	0.11	0.16	0.16	0.09	0.09	0	0	0	0.02	0	0	0	1462.7	215.25	54.92	47.23	0	0.17	0.05	1.01	0	0	0	0	0.15
A2M-AS1	0.26	0.29	0	0.1	0	0.4	1.81	1.29	1.39	1.8	1.46	1.08	3.2	3.35	0.91	1.02	1.02	1.18	1.11	1.32	0.89	3.03	0.28	2.37	2.02	0.97	1.16	0.49	0	0	0.14	0	0.04	0.16	0	0.88	4.67	0.45	1.53	0	1.3	1.19	1	1.44	3.26	1.32	1.22	1.24	0.99
A2ML1	74.98	71.26	75.79	70.32	74.31	100.99	0.03	0	0	0	0	0.04	0	0	0	0	0	0	0	0	0	0	0	0	0	0	0	0	169.26	175.09	118.97	130.83	54.5	45.64	195.61	221.09	0.16	0.03	0	0	0	0.05	0.06	0	0	0	0	0	0
A2MP1	0	0	0	0	0	0	0	0	0	0	0	0	0	0	0	0	0	0	0	0	0	0	0	0	0	0	0	0	0	0	0	0	0	0	0	0	0.17	0.34	0	0	0	0.33	0	0	0.59	0	0	0	0
A4GALT	85.28	103.22	91.77	107.12	79.59	76.96	14.3	14.56	19.24	16.51	18.21	18.78	14.67	13.23	4.75	11.11	13.98	9.81	12.66	21.87	23.2	10.5	16.83	17.4	14.69	15.26	15.69	16.38	75.99	73.33	69.89	74.44	61.36	60.89	50.4	50.22	58.62	43.95	13.2	0	14.37	15.64	13.04	22.37	26.43	28.73	18.54	17.5	17.83
A4GNT	0	0	0	0	0	0	1.63	1.7	1.57	1.13	0.85	0.79	1.65	1.27	0.32	0.63	0	0	0	0	0	0	0	0	0	0	0	0	0	0	0	0	0	0	0	0	0.11	0	0	0	1.6	0.91	0.27	0	1.21	0	0.91	0.31	0
AA06	0	0	0	0	0	0	0	0	0	0	0	0	0	0	0	0	0	0	0	0	0	0	0	0	0	0	0	0	0	0	0	0	0	0	0	0	0	0	0	0	0	0	0	0	0	0	0	0	0
AAAS	44.55	50.38	39.03	50.6	43.81	48.17	94.39	98.39	86.25	78.27	87.7	89	107.31	101.64	63.05	64.96	71.34	77.35	81.96	62.76	65.39	60.87	89.64	111.24	114.19	62.83	66.04	57.58	49.32	46.79	39.64	40.62	44.22	36.47	34.68	37.7	28.74	16.6	12.61	68.14	69.95	53.77	61.65	45.34	41.99	30.32	44.76	40.95	40.14
AACS	28.25	28.77	30.54	28.95	32.26	31.13	51.33	54.73	57.84	43.16	46.99	49.52	39.27	33.7	24.36	28.35	36.02	42.12	36.43	24.47	26.32	27.8	8.49	48.79	48.23	48.32	47.93	42.13	47.05	48.19	46.63	50.57	54.77	61.82	54.3	56.78	9.35	7.87	3	0	42.47	43.41	38.55	33.13	29.48	30.61	36.19	32.6	37.18
AACSP1	0.09	0.1	0.61	0.1	0.1	0.3	0.69	0.17	0.35	0.46	0.41	0.45	0.54	0.52	0.53	0	1.29	0.59	1.99	0.79	0	1.02	0.28	0.4	0.36	0.18	0.17	0	0.19	0.53	0	0	0	0	0	0	0.05	0	0	0	0	0.09	0.34	0.72	0	0	0.25	0.25	0.33
AADAC	0.11	0	0.31	0.37	0.51	0.17	22.53	19.3	15.86	28.49	19.67	22.61	19.94	31.82	26.49	27.78	47.46	41.16	36.44	55.06	52.11	65.38	3.93	18.5	24.86	36.59	33.68	37.49	0	0	0.34	0.1	0.14	0	0.18	0	0.23	0.8	0	0	31.26	29.92	32.83	101.94	94.75	84.35	91.8	84.19	92.94
AADACL2	0	0	0	0	0	0	0	0	0	0	0	0	0	0	0	0	0	0	0	0	0	0	0	0	0	0	0	0	0	0	0	0	0	0	0	0	0.2	0.04	0	0	0	0.13	0.32	0	0	0	0	0	0.48
AADACL3	0	0	0	0	0	0	0	0	0	0	0	0	0	0	0	0	0	0	0	0	0	0	0	0	0	0	0	0	0	0	0	0	0	0	0	0	0	0	0	0	0	0	0	0.2	0	0	0	0	0
AADACL4	0	0	0	0	0	0	0	0	0	0	0	0	0	0	0	0	0	0	0.22	0	0	0	0	0	0	0	0.23	0	0	0	0	0	0	0	0	0	0	0	0	0	0	0	0	0	0	0	0	0	0
AADAT	5.8	6.67	4.74	5.02	5.11	6.17	14.18	11.51	13.34	13.64	12.02	13.48	14.66	17.23	27.91	14.8	8.85	12.25	9.45	14.2	11.12	10.49	0.88	13.71	13.93	5.48	7.92	4.81	5.2	4.22	3.53	3.75	4.34	4.44	2.54	3.34	3.81	2.28	0	0	8.53	10.48	8.99	8.19	5.08	9.91	15.48	10.54	14.05
AAGAB	79.17	80.79	90.8	67.68	77.28	73.58	73.22	63.75	66.69	84.96	71.19	75.74	73.13	74.92	98.82	66.07	75.35	68.08	65.53	65.73	71.33	80.03	21.73	71.17	70.96	88.85	66.28	83.73	46.89	48.43	51.58	56.21	48.12	49.85	60.14	62.99	22.62	35.18	9.02	14.77	82.35	83.03	74.46	137.16	141.18	149.22	149.4	155.38	148.7
AAK1	9.18	11.31	12.17	7.94	8.89	8.52	3.81	3.23	3.49	3.22	2.78	3.27	4.19	3.57	4.07	3.98	5.84	5.22	6.15	6.76	5.42	5.51	0.88	4.21	4.75	7.71	6.18	7.82	3.84	3.24	2.47	3.23	5.59	4.93	3.52	4.7	3.13	3.22	0.26	0	5.82	6.39	6.09	10.59	8.38	9.17	9.63	8.86	8.72
AAMDC	50.77	47.06	51.89	33.82	40.28	42.88	47.35	50.33	47.74	47.42	49.07	51.76	50.25	36.89	24.1	36.02	14.95	6.95	13.99	1.03	10.52	15.88	71.92	37.93	40.6	29.71	35.2	41.41	40.11	32.66	31.5	34.59	23.57	29.24	32.23	29.92	93.11	34.15	37.94	0	25.48	28.85	25.74	14.09	20.5	21.98	9.61	16.54	7.78
AAMP	109.11	105.39	116.48	131.19	112.96	110.45	170.34	170.75	161.95	144.06	162.11	161.71	182.31	148.38	85.42	126.44	174.13	140.87	165.05	150.92	147.44	144.04	40.48	176.72	170.86	145.5	155.52	139.12	156.1	141.4	186.26	191.31	177.01	186.62	188.59	180.22	118.75	111.88	16.9	17.13	146.35	158.2	161.47	112.5	83.29	98.53	105.13	94.72	94.08
AANAT	0	0	0.2	0	0	0	2.05	1.53	0.75	1.11	0.81	1.54	0.86	1.45	0.21	0.82	0.26	0	0.13	0.42	0	0	0	0	0	0.14	0.27	0.16	1.5	1.71	0.66	0.49	0.67	0.51	0.46	1.89	0.51	2.3	0	11.63	1.39	0.89	0.36	0	1.05	0.53	1.97	0.8	1.06
AAR2	25.42	21.51	25.9	21.03	21.86	21.09	50.59	50.79	51.33	45.36	46.45	50.24	48.82	43.61	26.37	48.84	31.39	29.3	32.04	34.46	37.46	38.93	26.28	43.53	45.25	38.92	38.93	39.55	29.24	29.83	32.22	37.63	40.93	41.22	29.82	27.58	36.74	37.46	5.66	0	42.56	43.3	35.65	69.72	55.57	51.29	59.45	65.3	55.66
AARD	0	0	0	0	0	0	0	0.21	0	0	0.06	0.08	0	0	0	0	0	0	0	0	0	0	0	0.24	0	0	0.2	0.12	0	0	0	0	0	0	0	0	1.74	0.35	0	0	0	0	0	0	0	0	0	0	0
AARS	78.05	70.74	73.85	70.25	79.07	72.03	229.1	249.35	255.76	206.09	234.21	244.32	226.5	200.36	191.06	179.97	146.78	132.81	139.13	78.84	92.91	105.8	90.95	231.85	217.17	222.51	233.9	206.13	66.8	64.24	41.61	48.26	70.87	80.73	44.84	46.19	35.47	60.98	9.31	9.44	186.71	193.11	178.34	96.49	77.26	72.59	137.75	90.26	96.96
AARS2	19.1	21.35	19.14	22.57	20.52	18.01	12.08	12.31	13.35	9.82	11.47	12.61	12.07	9.71	6.99	8.39	8.31	9.18	9.6	7.46	11.03	6.01	4.58	11.99	11.14	8.57	9.57	10.28	16.73	15.3	15.98	14.98	16.28	17.61	16.07	17.16	5.45	2.73	0	0	4.35	6.13	4.12	4.1	6.27	4.67	5.15	4.99	3.47
AARSD1	0	0	0.1	0	0	0	0.08	0.14	0.18	0	0.15	0	0	0	0.21	0	0.09	0	0	0	0	0	0	0	0	0	0	0	0	0	0	0	0	0	0	0	0	0	0	0	0	0.15	0.18	0	0	0	0	0	0
AASDH	7.61	11.22	13.09	9.14	10.04	8.75	7.44	5.67	5.24	8.67	6.97	6.48	6.92	7.88	8.77	7.12	3.89	1.18	3.9	3.85	7.73	8.07	0.47	6.16	6.72	5.21	3.31	4.52	6.92	6.48	6.69	8.07	7.18	8.22	10.64	12.48	4.77	3.2	3.04	0	6.04	6.05	4.66	7.16	6.51	6.57	7.97	7.58	9.88
AASDHPPT	20.96	22.57	29.41	19.47	15.96	17.52	25.03	24.1	17.68	35.96	24.3	25.78	39.88	37.24	57.91	46.05	50.38	65.9	45.99	58.36	62.42	84.46	1.82	33.09	37.36	25.52	18.79	23.35	20.59	25.27	45.32	46.66	48.97	29.12	53.37	58.53	11.19	14.94	3.09	0	33.18	42.26	42.87	26.71	26.76	36.01	36.78	33.87	35.86
AASS	7.59	9.2	9.32	7.77	9.53	7.38	0.15	0.22	0.17	0.1	0.15	0.09	0.1	0.1	0.19	0	0.06	0	0.12	0.78	0.33	0.38	0	0.07	0.31	0.39	0.62	0.44	4.42	5.26	2.58	3.64	4.56	4.47	3.21	2.72	11.84	7.88	2.64	0	0.64	0.41	0.58	1.07	1.45	0.37	0.73	0.74	0.37
AATF	86.74	73.39	73.59	87.4	88.31	88.1	157.16	150.02	164.41	146.24	158.38	153	180.94	187.41	184.22	171.89	145.37	148.6	121.42	135.16	119.65	130.32	170.67	203.89	186.8	243.63	218	257.32	72.93	72.53	61.88	64.9	76.44	84.73	61.63	68.76	58.39	69.1	15.87	29.07	150.26	140.1	128.22	167.35	169.23	153.21	167.99	165.67	154.93
AATK	0.37	0.25	0.55	0.46	0.3	0.41	0.52	0.52	0.25	0.39	0.41	0.38	0.46	0.44	0.22	0	0.34	0.25	0.37	2.48	1.53	1.73	0.06	0.17	0.51	0.11	0.28	0.38	0.64	0.53	0.87	0.61	0.21	0.34	0.49	1.51	0.84	0.65	0	0	0.56	0.2	0.33	0.77	1.26	1.98	3.14	1.59	0.85
ABAT	20.29	15.08	16.65	15.8	17.01	17.76	0.2	0.35	0.31	0.43	0.5	0.32	0.96	0.7	0.82	0.69	1.28	2.13	0.75	2.37	1.21	0.46	0.19	0.8	0.8	1.87	1.42	0.89	9.8	9.1	8.83	9.03	9.19	10.15	12.41	11.1	2.02	2.34	0	0	2.15	2.9	2.21	6.15	5.59	8.91	7.17	6.59	6.55
ABCA1	16.32	15.42	18.75	15.14	15.65	15.42	3.15	3.31	3.95	2.89	2.69	2.9	6.21	3.83	4.73	4.77	22.17	22.84	19.69	19.43	13.01	19.35	0.21	2.17	3.02	10.3	9.5	9.43	5.79	6.92	4.81	7.41	12.68	11.21	7.94	8.29	3.17	15.9	10.58	7.5	13.14	13.62	14.77	24.04	23.21	24.66	23	20.05	22.25
ABCA10	0.6	1.01	0.86	0.9	0.97	0.79	0.12	0.03	0.16	0.08	0.09	0.13	0	0.09	0.22	0.7	0.02	0.2	0	0.27	0	0	0.05	0	0	0.33	0.06	0.44	0.38	0.24	0.52	0.34	0.42	0.27	0.35	0.4	1.52	0.61	0	0	0.15	0.13	0.19	0.62	0.79	0.68	0.51	0.6	0.8
ABCA11P	2.12	2.59	1.9	2.12	2.21	4.43	2.08	1.89	3.07	2.6	2.27	2.65	1.85	3.42	4.22	5.88	2.6	0.68	2.19	3.95	8.25	2.33	0.16	1.82	2.19	1.62	1.92	1.93	3.22	2.66	3.77	3.91	3.16	3.29	6.32	3.72	3.51	3.6	0	0	7.99	3.07	3.08	6.63	8.66	8.74	9.88	9.72	7.62
ABCA12	14.16	16.98	15.85	14.19	15.35	15.4	0.86	1.07	0.63	0.94	0.99	0.84	1.66	1.38	1.56	0.38	36.45	34.04	31.4	29.43	30.86	30.15	0.11	1.52	1.21	0.68	0.25	0.29	4.43	5.23	4.22	5.65	6.75	6.62	10.34	13.62	0.18	0.09	0	0	14.62	12.28	12.12	6.96	6	4.09	9.24	4.37	7.71
ABCA13	0.41	0.59	0.36	0.33	0.35	0.32	0	0	0	0	0	0	0	0	0	0.13	0.04	0	0.05	0	0	0	0.04	0	0.02	0	0	0	0.4	0.22	0.16	0.22	0.35	0.34	0.31	0.34	0.1	0.04	0	0	0	0.02	0	0.05	0	0	0	0	0.04
ABCA17P	0	0	0	0	0	0	0.15	0.18	0.12	0.28	0.19	0.23	0.42	0.2	0.2	0	0.06	0	0	0	0	0	0	0.1	0	0.05	0.09	0.1	0	0	0	0.04	0	0	0	0.15	0.14	0.06	0	0	0	0.1	0	0.19	0.17	0	0.26	0	0
ABCA2	7.28	9.89	7.59	10.45	6.79	6.33	21.71	19.45	22.65	18.67	21.11	23.55	21	17.66	11.34	14.06	13.64	15.03	14.25	11.63	11.01	9.21	2.79	18.12	21.43	9.59	10.54	10.27	5.12	4.36	4.84	4.62	3.63	3.69	6.91	8.17	5.77	1.09	0.41	1.93	14.14	15.53	14.32	9.81	10.75	9.62	16.97	11.62	11.32
ABCA3	0.72	0.35	0.3	0.73	0.37	0.4	34.89	31.87	36.44	26.81	32.11	34.32	26.06	25.89	13.5	23.39	21.68	22.22	23.53	15.56	15.64	9.35	12.47	30.73	35.71	22.37	22.31	24.15	0.06	0.12	0.09	0.07	0.09	0.1	0.14	0.19	10.71	5.54	2.18	7.15	20.57	29.69	22.64	18.49	17.67	14.46	26.33	20.7	23.66
ABCA4	0.08	0.32	0.27	0.2	0.21	0.26	0.07	0.18	0.03	0.02	0.05	0.04	0	0.08	0	0	0.3	0.7	0.17	0	0	0.3	0	0.18	0.11	0.05	0.1	0.06	0.06	0.21	0.04	0.07	0.18	0.05	0.13	0.17	0.18	0.54	0	0	0	0.05	0	0.11	0	0	0	0	0.2
ABCA5	1.54	2.46	3.12	1.73	1.8	1.74	2.2	1.88	1.36	2.74	1.66	2.06	2.09	1.89	2.59	2.5	1.88	1.59	1.13	2.84	1.53	4.96	0.1	1.64	2.71	2.76	1.91	2.92	1.32	1.56	2.93	3.3	3.38	2.8	2.61	3.66	2.88	5.02	0.75	0	4.24	4.05	3.73	8.89	8.56	10.25	8.75	10.87	9.63
ABCA6	0.07	0.12	0.1	0.2	0.12	0.11	0.02	0	0	0	0	0.03	0	0	0	0.42	0.02	0	0.03	0.33	0	0	0	0	0.05	0	0	0	0	0	0.06	0.03	0.08	0.07	0.12	0.12	2.47	1.27	0	0	0	0.08	0	0.44	0.13	0.41	0.4	0	0.41
ABCA7	12.19	14.22	11.15	16.2	9.91	11.88	9.83	9.11	9.08	8.11	8.51	10.03	8.62	7.46	1.63	6.2	11.86	17.19	13.68	11.2	10.29	11.97	5.32	8.77	8.37	4.22	7.07	5.52	12.84	9.23	10.92	9.98	6.29	5.78	8.16	7.13	2.84	2.35	0.81	6.93	7.61	7.7	7.47	5.51	4.7	6.85	9	4.76	6.76
ABCA8	0.03	0	0	0.04	0	0.05	0.02	0.06	0	0.04	0.1	0.02	0	0.05	0.1	0	0.12	0.22	0.12	0	0.33	0	0	0.07	0.22	0	0.06	0.04	0	0	0	0	0	0.06	0.05	0	3.86	1.65	0.38	0	0.48	0.1	0.17	0.13	0.12	0.49	0.09	0.09	0.25
ABCA9	0.21	0.34	0.59	0.23	0.24	0.42	0	0	0	0	0	0	0	0.04	0.09	0	0.02	0	0.03	0.09	0	0	0	0	0	0.03	0	0	0	0	0.09	0.29	0.14	0.16	0.45	0.51	2.55	0.86	0.53	0	0	0.1	0	0.37	0.68	0.68	1.02	0.94	1.14
ABCB1	0	0	0.03	0	0	0	0.05	0	0	0.07	0.21	0.03	0	0.06	0	0	1.19	0.82	0.99	0.37	0.83	0.47	0.07	0	0.28	0.24	0.08	0.14	0	0	0	0	0.21	0	0	0.14	14.92	1.83	3.54	0	1.6	1.36	0.88	0.67	0.91	0.61	1.02	1.49	0.31
ABCB10	7.13	8.17	8.11	7.73	10.26	7.21	20.35	21.88	23.02	19.87	19.94	21.43	17.67	16.92	16.57	18.76	9.6	9.7	9.87	10.29	9.62	10.88	0.8	19.88	19.59	13.01	11.1	10.94	11.05	10.02	14.71	16.93	18.19	11.85	17.38	21.41	6.29	3.02	0	0	19.85	17.84	17.62	10.98	8.87	8.58	10.25	11.09	14.78
ABCB11	0.76	0.98	0.67	0.49	0.78	0.35	0	0	0	0.02	0	0.03	0	0.12	0.42	0.23	0.12	0	0.15	0	0.41	0	0	0	0	0.08	0.08	0.05	0.34	0.16	0.19	0.45	0.45	0.15	0.33	0.54	0	0.01	0	0	0	0.04	0.05	0.16	0	0	0.11	0.11	0
ABCB4	0	0	0.03	0	0.06	0	0	0.1	0	0.09	0.1	0	0	0.22	0.15	0	0.12	0.34	0.05	0.3	0	0	0.08	0.23	0.2	0	0	0	0.11	0.1	0.08	0	0	0.09	0	0	0.18	0.09	0	0	0	0.1	0.06	0	0.19	0.38	0.14	0.28	0
ABCB5	0	0	0	0	0	0	0	0	0	0.08	0.03	0.04	0	0	0.46	0	0.15	0	0.22	0	0	0.71	0	0	0.08	0	0	0	0	0	0	0	0	0	0	0	0.1	0.26	0	0	0.3	0.06	0.16	0	0	0	0	0	0
ABCB6	19.92	24.27	22.18	19.12	18.57	16.8	69.63	67.2	67.82	51.02	58.69	56.8	57.9	45.47	24.96	35.78	100.67	103.42	108.39	82.5	82.14	71.73	39.37	64.66	64.96	37.77	41.35	32.61	18.15	15.37	16.63	14.23	13.15	16.29	19.08	16.12	5.12	6.58	0.37	0	93.94	92.28	87.36	57.69	52.68	48.88	68.01	72.65	63.82
ABCB7	18.25	17.48	20.27	15.68	17.7	17.74	24.79	24.38	24.29	29.08	25.59	25.17	29.34	35.03	28.18	17.22	31	24.05	26.49	35.81	20.13	29.79	5.13	25.63	24.72	28.06	23.31	29.47	13.84	11.5	13.08	15.4	17.62	17.99	19.6	20.57	10.1	13.4	0.88	0	23.24	25.39	23.11	33.6	31.96	28.26	23.75	29.85	31.76
ABCB8	8.88	11.42	11.58	16.85	9.33	11.02	33.44	34.01	34.5	26.48	30.66	31.95	23.22	22.66	6.33	17.51	27.54	33.35	31.57	27.26	19.77	16.66	20.29	24.32	26.18	19.34	22.43	20.83	20.89	18.74	21.63	21.83	21.8	19.24	20.61	21.24	5.27	2.91	0.24	0	17.51	18.2	19.09	13.69	14.75	12.4	18.31	15.4	13.37
ABCB9	3.46	3.65	3.07	3.55	2.82	2.91	4.92	4.34	5.92	3.8	5.37	3.85	2.3	4.26	1.03	4.77	4.63	5.1	6.33	3.03	5.79	1.46	2.74	3.55	6.16	3.99	4.9	4.61	5.75	5.86	7.44	6.51	4.9	5.36	3.94	3.38	2.06	0.25	0.37	0	4.67	5.29	4.88	2.33	2.35	2.61	2.82	2.68	1.43
ABCC1	50.88	51.53	47.22	50.84	49.33	47.87	107.6	106.99	109.69	103.82	115.38	118.74	118.76	94.09	68.01	81.67	125.79	125.29	125.35	116.28	116.99	115.89	26.48	128.95	151.54	207.14	190.13	190.75	32.18	30.84	25.82	28.43	40.49	42.55	36.76	38.67	9.15	46.08	11.18	2.4	96.56	99.33	88.45	130	125.69	107.76	104.33	92.71	95.71
ABCC10	13.01	17.96	14.79	18.33	14.59	15.11	10.26	8.96	9.62	7.03	9.03	8.39	7.35	4.43	1.41	5.48	12.37	9.66	14.35	10.31	16.54	4.79	1.21	7.13	7.42	6.4	5.29	5.94	14.63	16.31	14.63	15.79	15.16	14.8	14.07	11.86	4.41	1.71	0	0	6.89	6.8	7.18	7.88	5.34	6.24	7.69	5.97	7.25
ABCC11	0.41	0.46	0.49	0.09	0.19	0.25	0.14	0.2	0.11	0.07	0.15	0.12	0.5	0.06	0.25	0.24	0.18	1.11	0.3	0.75	0.42	0.95	0	0.19	0	0.08	0.16	0.23	0.18	0.33	0.51	0.43	0.27	0.52	0.2	0.14	0.15	0.06	0	0	0.41	0.48	0.37	0.51	0.31	0.31	0.46	0.23	0.94
ABCC12	0	0	0	0	0	0	0.02	0.07	0	0	0	0.08	0.23	0.11	0	0	0.05	0	0	0	0	0	0	0	0.1	0	0	0	0	0	0	0	0	0.07	0	0	0.04	0	0	0	0	0.04	0.05	0	0	0.56	0.1	0	0.14
ABCC13	0	0	0	0	0	0	0	0	0	0	0	0	0	0	0	0	0	0	0	0	0	0	0	0	0	0	0	0	0	0	0	0	0	0	0	0	0.87	0.1	0	11.12	0	0	0	0	0	0	0	0	0
ABCC2	0.67	0.86	0.71	0.47	0.61	0.35	235.8	221.58	246.57	228.98	215.06	234.44	296.14	264.24	279.42	224.7	475.18	419.61	422.27	389.28	395.39	413.35	13.47	226.45	243.26	210.16	170.29	196.11	0.97	0.28	0.66	0.85	1.05	1.21	1.68	1.41	0.25	0.54	2.86	0	346.37	337.87	312.28	265.53	219.64	201.04	279.98	253.14	266.66
ABCC3	9.07	12.46	9.15	11.92	11.46	11.67	289.4	287.48	284.25	267.56	291.03	307.49	250.19	222.8	156.22	187.93	361.84	377.63	390.81	296.86	296.32	273.05	70.69	289.6	362.32	175.23	206.39	179.82	6.27	5.68	4.3	4.38	11.13	10.5	5.29	6.55	2.39	5.31	21.03	3.05	275.97	258.29	275.89	183.58	147.75	133.97	155.15	143.66	143.51
ABCC4	4.28	4.58	5.71	3.72	3.9	4.01	38.35	36.29	36.23	41.58	32.62	35.17	54.14	48.54	51.14	37.76	59.16	64.33	53.38	43.85	48.33	49.15	2.04	40.35	47.75	27.32	23.3	25.34	4.37	3.82	4.26	5.2	8.92	7.27	7.62	8.39	8.82	8.77	3.79	2.83	47.82	46.84	49.31	29.83	22	21.56	36.15	31.96	34.04
ABCC5	60.52	64.71	60.44	56.97	66.48	58.92	24.03	22.67	22.51	21.64	20.9	22.34	23.75	17.88	18.47	22.22	68.65	54.79	63.53	39.51	50.65	40.31	1.93	19.53	17.55	25.49	23.07	23.88	38.87	35.94	33.37	37.29	30.06	32.08	42.53	37.79	8.39	5.78	3.8	0	33.95	34.27	29	18.78	16.87	16	19.81	14.66	23.24
ABCC5-AS1	0	0.45	0	0	0	0	0	0	0	0	0	0	0	0	0	0	0	0	0	0	0	0	0	0	0	0	0	0	0	0	0	0.35	0	0	0	0	0	0.12	0	0	0	0	0	0	0	0	0	0	0
ABCC6	0	0.49	0	0.12	0.51	0.21	4.48	4.97	5.09	4.13	4.83	4.64	1.34	2.75	0.82	0	5.59	2.97	3.68	4.63	2.25	10.16	1.24	8.18	7.91	1.44	2.29	1.36	0.23	0.89	0.85	0.38	0.29	0.4	0.54	0	3.7	3.09	0.64	9.07	2.72	3.92	3.77	4.96	4.92	4.14	3.38	4.67	4.56
ABCC6P1	0	0	0	0	0	0	0.04	0.14	0	0.06	0	0.05	0	0	0.1	0	0	0	0	0	0	0	0	0	0.19	0	0	0	0	0	0	0.06	0	0	0	0	0.11	0.23	0	0	0	0	0	0	0	0	0	0	0.53
ABCC6P2	0	0	0	0	0	0	0.29	0.26	0.69	0.23	0.14	1.14	0	0	1.16	0	0.16	0	0	0	0	0	0.42	1.17	1.06	0	0	0.29	0	0	0	0	0	0	0	0	0.27	0.08	0	0	0	0.27	0	1.07	0	0	0.73	0	0
ABCC8	0	0	0	0	0	0	2.6	2.55	2.31	2.07	2.68	2.76	2.83	1.94	2.37	2.71	1.59	2.35	2.07	2.68	0.79	2.69	1.19	2.53	2.11	1.33	1.32	1.18	0	0	0	0	0.03	0	0.06	0	1.85	0.13	0	0	0.57	1.95	1.28	2.54	1.45	2.04	2.82	1.87	1.46
ABCC9	0.94	1.05	1.42	0.58	0.82	1.05	0	0	0	0	0	0	0	0	0.03	0	0	0	0	0	0	0	0	0	0	0.07	0.09	0.08	0.68	0.79	0.57	0.59	1.31	0.71	0.64	0.85	3.66	1.43	0	1.9	0	0.02	0.12	0	0	0.17	0.06	0.07	0
ABCD1	3.15	3.8	3.78	2.75	2.74	3.16	3.78	3.66	4.73	3.78	4.28	4.67	5.05	5.18	0.7	3.92	2.25	3.14	2.72	1.56	6.34	3.59	4.25	4.32	5.34	4.58	3.14	3.09	4.94	5.65	3.62	5.7	6.43	5.72	4.26	2.95	4.24	1.92	1.8	0	3.84	2.34	1.58	3.19	1.93	1.95	1.74	1.32	1.95
ABCD2	0.04	0	0	0.04	0	0.04	0	0.04	0	0	0	0	0	0	0	0	0.04	0	0	0	0	0	0	0.08	0	0	0	0	0	0	0.06	0	0.08	0.13	0	0	0.06	0.04	0	0	0	0	0	0	0	0	0	0	0
ABCD3	19.8	25.11	34	22.67	19.74	18.54	33.47	26.68	27.64	43.96	32.98	32.13	40.68	39.6	60.27	39.68	44.34	40.36	38.89	55.98	53.17	58.89	5.98	35.45	43.56	28.02	19.55	27.7	19.16	18.49	24.27	29.36	32.76	26.18	40.39	42.67	9.79	9.51	3.54	0	47.92	45.12	42.49	40.9	35.74	33.15	46.3	45.8	38.67
ABCD4	13.45	17.39	14.79	14.56	13.37	13.02	26.24	32.86	33.46	24.66	26.97	28.21	22.76	21.35	13.43	16.4	25.22	24.37	29.03	26.15	24.38	26.88	16.07	23.31	25.28	28.56	33.46	30.2	12.6	15.23	13.32	13.65	14.89	14.41	15.82	15.58	41.4	18.18	2.49	0	21.79	23.84	25.27	22.6	26.72	23.51	22.94	21.5	18.94
ABCE1	30.25	42.84	64.89	38.51	37.3	37.62	49.52	42.4	33.34	66.67	44.26	45	56.73	61.15	119.8	73.62	51.27	58.49	47.32	64.65	63.37	76.46	4.85	63.85	68.86	58.32	45.11	66.41	42.33	48.55	83.45	91.34	94.13	67.77	87.5	106.83	23.48	42.3	22.81	0	48.5	47.32	44.39	87.61	86.97	103.57	113.42	117.59	127.43
ABCF1	79.53	81.04	74.11	83.95	85.8	85.21	53.33	55.46	59.05	52.45	61.33	62.54	57.74	63.29	56.4	62.88	51.39	59.83	51.09	73.9	64.12	61.11	34.68	60.32	58.28	73.72	70.87	80.78	70.15	63.4	54.18	51.67	72.93	80.31	55.31	56.45	46.16	92.53	6.4	4.54	46.57	54.23	46.87	79.77	79.51	84.18	90.25	85.79	85.85
ABCF2	68.33	63.22	65.21	71.02	75.24	73.95	90.46	92.71	98.94	88.97	93.22	104.49	82.42	82.69	79.63	91.06	83.92	88.74	87.97	65.69	60.82	89.62	51.55	102.06	102.3	86.65	78.05	86.09	88.36	80.69	83.29	82.76	87.78	87.08	90.79	88.94	48.61	66.26	7.93	20.47	71.77	75.93	76.35	44.03	35.87	30.36	40.59	33.03	38.4
ABCF3	37.91	38.95	39.77	40.46	37.95	39.27	32.49	37.9	37.9	29.51	35.27	32.78	41.74	35.7	31.98	23.77	41.09	35.4	37.98	40.55	34.97	32	20.77	36.13	36.72	31.51	33.32	29.63	43.62	44.22	44.61	49.23	48.1	51.21	48.82	48.33	31.49	35.12	3.39	24.04	28.82	33.5	32.21	33.18	27.99	32.92	35.65	31.16	33
ABCG1	14.84	16.83	15.65	19.53	18.11	16.46	4.93	5.12	4.88	3.63	3.79	4.39	10.64	5.89	3.89	5.92	3.31	4.71	3.05	2.1	5.19	3.67	2.05	3.72	6.04	1.85	1.57	1	16.58	18.5	14.21	14.98	10.48	12.19	10.66	8.51	31.3	26.52	11.81	5.24	6.91	6.6	8.23	7.56	6.63	5.98	4.97	9.17	4.79
ABCG2	1.32	1.13	1.32	1.27	1.37	1.16	41.61	33.64	41.48	44.93	38.23	38.26	39.06	38.17	50.41	36.05	41.02	44.74	35.16	28.72	33.86	23.5	6.69	41.74	42.45	32.85	19.88	32.37	2.06	1.43	1.79	1.56	1.86	1.52	1.82	1.92	8.89	1.82	0	0	33.87	36.75	34.53	11.43	11.38	9.82	17.67	20.66	21.19
ABCG4	0.2	0.74	0.21	0.17	0.35	0.14	0.34	0.4	0.07	0.22	0.24	0.33	0.31	0.45	0.38	0	0.16	0.69	0.23	0	0	0.59	0	0.46	0.41	0.15	0.19	0.06	0.11	0.31	0.32	0.13	0.02	0	0.17	0	0.53	0	0	0	0.25	0.21	0.32	0.21	0.57	0.96	1.14	0.72	0.38
ABCG5	0	0	0	0	0	0	0.04	0.14	0	0.03	0.04	0.05	0	0	0.21	0	0	0	0	0	0	0	0	0	0	0	0	0	0	0	0	0	0.03	0	0	0	0.29	0.04	0	0	0	0	0	0	0.26	0	0	0	0
ABCG8	0	0	0	0	0	0	0	0	0	0	0	0	0	0	0	0	0	0	0	0	0	0	0	0	0	0.07	0	0	0	0	0	0	0	0	0	0	0	0	0	0	0	0.07	0	0.29	0.27	0	0.4	0	0
ABHD1	0.13	0.72	0	0.86	0.45	0.5	3.77	2.43	2.41	3.07	3.81	3.12	3.17	3.06	3.3	3.79	0.96	1.76	2	0	0	1.5	6.28	4.1	3.71	0.65	0.99	0.59	0	0	0	0	0.06	0	0.21	0	1.62	0.51	0	0	0.64	0.55	1.16	1.07	0.49	0.49	2.55	0.37	0.49
ABHD10	13.17	9.23	13.21	7.86	8.49	8.51	23.77	22.67	20.19	27.71	21.6	22.41	27.77	31.69	39.57	29.75	14.98	23.29	15.8	7.27	15.51	17.55	10.89	26.76	29.54	17.35	16.51	19.6	12.6	11.31	13.41	14.32	14.93	9.5	12.95	15.95	10.09	7.8	2.41	0	22.52	18.12	17.18	13.31	12.87	11.17	15.44	14.86	20.32
ABHD11	16.41	17.13	13.2	15.2	13.22	16.53	28.25	30.4	32.42	25.77	31.73	31.85	36.41	28.57	30.32	28.71	20.42	15.12	20.54	14.83	12.2	8.63	23.81	21.88	19.07	23.73	19.27	20.36	26.63	28.4	24.14	26.1	21.15	18.94	15.74	10.51	15.48	8.08	6.08	0	25.11	26.81	24.47	17.16	18.38	16.87	15.03	19.03	13.53
ABHD12	28.63	30.19	25.93	30.18	22.47	24.53	168.74	151.38	161.44	136.44	149.29	158.03	123.61	121.8	87.24	117.06	167.44	191.59	206.48	105.39	111.09	110.8	154.55	134	137.88	139.9	142.24	125.45	29.75	33.75	28.94	29.12	20.66	19.87	26.86	22.23	65.17	20.31	13.4	0	114.4	113.71	114.63	66.95	58.8	64.9	80.17	69.71	67.5
ABHD12B	0.13	0	0	0.14	0	0	0.51	0.76	0.86	0.85	0.68	0.19	0	0.57	0.19	0	0	0	0	0	0	0	0	0	0	0	0	0	1.1	0.52	0.4	0.56	0.84	0	0.64	0	0.47	0.12	0	0	0.64	1.09	0.66	1.06	0.48	4.39	2.54	1.1	3.42
ABHD13	4.03	4.89	6.99	3.74	3.6	2.97	5.06	4.64	4.1	6.56	4.97	4.66	6.58	5.93	9.67	6.71	6.38	9.23	5.93	12.67	11.03	9.98	0.58	6.16	7.77	7.13	6.9	7.54	5.12	5.9	11.13	11.62	13.43	7.11	12.03	16.76	4.74	7.17	7.95	0	8.01	7.86	8.59	13	9.4	11.65	10.27	11.52	11.14
ABHD14A	5.13	4.38	3.93	3.79	3.15	3.92	9.65	8.41	10.65	6.13	8.42	8.47	10.43	8.81	9.2	5.98	2.41	2.31	6.5	2.06	6.99	0	32.52	6.94	8.6	3.44	5.2	3.47	4.72	9.69	5.05	4.42	3.57	4.34	3.66	3.44	18.8	3.46	0	0	8.46	8.26	6.3	2.81	3.19	4.51	4.79	7.27	4.52
ABHD14A-ACY1	0	0	0	0	0	0	0	0	0	0	0	0	0	0	0	0	0	0	0	0	0	0	0	0	0	0	0	0	0	0	0	0	0	0	0	0	0	0	0	0	0	0	0	0	0	0	0	0	0
ABHD14B	60.84	50.72	42.66	46.17	47.58	44.12	43.33	46.43	36.4	32.06	37.71	37.27	45.54	39.29	17.03	21.63	21.19	29.24	27.53	18.62	27.09	23.51	42.15	35.47	39.04	15.65	15.77	15.34	31.16	27.91	25.28	25.27	24.89	22.26	26.79	31.4	75.53	18.25	6.68	7.29	25.36	27.29	25.05	12.34	11.54	8.32	12.61	12.77	16.35
ABHD15	8.86	9.31	8	10.19	7.58	8.07	36.24	37.01	38.01	32.84	33.29	35.88	40.89	31.37	19.01	26.5	21.65	15.73	20.22	20.7	21.49	15.77	9.16	30.88	37.85	22.19	19.53	20.75	11.71	11.04	15.2	14.29	12.37	11.53	14.23	13.9	3.24	2.15	1.65	0	30.92	30.14	31.7	33.36	27.15	25.26	29.89	29.47	25.97
ABHD16A	29.62	31.99	28.77	35.31	30.09	28.21	30.9	30.37	29.04	25.38	29.61	29.33	31.28	31.86	14.05	29.07	22.34	23.51	25.9	30.31	26.92	18.5	11.52	29.28	26.99	29.07	27.52	25.88	26.98	28.95	30.87	30.47	31.61	30.87	44.49	35.33	34.21	38.35	40.5	46.6	16.29	20.76	20.09	42.88	36.18	30.84	42.92	33.07	32.69
ABHD16B	0.22	0	0	0	0	0	6.55	6.67	6.56	3.77	6.43	7.37	4.27	3.65	0.64	3.14	0	0	0	0	0	0	0	0	0	0	0	0	4.35	6.1	6.53	6.58	3.98	3.32	4.08	5.41	2.9	1.86	0	0	3.73	2.83	3.15	1.33	2.81	2.43	2.11	1.22	1.22
ABHD2	29.5	32.71	31.2	24.03	27.45	24.01	58.25	57.52	55.52	50.04	46.28	51.21	73.56	62.96	48.59	49.11	111.44	102.32	103.89	55.32	64.3	65.72	6.88	61.77	74.82	63.48	53.09	62.61	16.19	15.82	10.83	12.51	25.98	23.28	19.76	21.46	13.36	23.01	2.91	0	71.31	68.2	63.67	43.36	33.08	29.03	59.95	53.19	54.68
ABHD3	8.25	10.02	7.99	6.29	6.65	6.45	42.4	41.96	43.49	41.41	35.34	40.08	34.4	32.67	41.09	35.81	60.36	61.92	57.88	52.45	66.54	65.76	1.18	31.64	30.92	64.14	54.86	58.93	10.52	14.29	11.12	14.06	15.15	14.29	13.14	16.91	6.66	13.45	0	0	40.38	55.49	54.08	38.78	37.31	39.04	37.98	41.85	46.76
ABHD4	58.53	65.12	60.65	57.84	51.47	50.72	136.71	147.67	147.2	105.31	121.33	123.83	112.58	104.28	50.32	91.6	214.7	239.12	231.17	137.85	122.17	140.87	57.19	137.01	141.05	184.63	195.77	179.86	27.63	29.38	19.64	20.79	21.08	21.81	18.95	15.88	17.78	20.17	10.5	0	161.45	167.76	162.94	88.91	98.51	78.46	101.2	97.17	98.25
ABHD5	15.3	15.72	17.19	10.6	16.06	12.72	6.22	6.27	5.28	7	4.87	6.15	6.19	6.24	6.86	6.64	7.21	4.57	6.74	8.9	11.28	16.88	2.18	6.02	6.82	7.13	6.36	7.35	10.66	11.75	13.23	15.43	13.14	11.81	15.49	17.66	11.74	26.82	8.91	0	8.28	10.21	9.87	12.57	14.09	13.95	14.84	11.61	14.25
ABHD6	7.13	8.66	7.73	6.14	6.47	4.93	10.31	10.6	8.5	9.53	9.58	11.2	10.39	10.03	10.53	6.47	9.14	12.31	7.89	12.4	12.15	11	2.3	8.76	9.69	11.4	12.04	12.24	5.72	4.49	7.64	6.01	5.23	3.45	8.35	7.7	26.01	3.5	0	0	9.02	8.41	9.37	7.16	5.92	4.18	9.53	7.64	8.08
ABHD8	4.07	5.85	5.04	9.01	4.06	3.73	15.2	12.37	16.05	11.51	14.16	14.3	14.07	15.05	5.67	10.02	3.5	3.66	4.75	3.81	4.62	3.14	8.89	8.97	11.31	6.92	5.84	6.53	19.21	19.77	17.86	17.45	17.06	14.1	9.68	10.91	6.99	4.92	0	0	3.58	5.23	4.25	2.97	3.71	3.41	5.31	2.31	2.05
ABI1	107.89	108.49	114.9	100.69	120.2	112.6	35	36.39	33.37	38.49	34.15	33.88	46.43	48.83	63.93	36.47	41.27	41.87	34.15	39.67	36.21	42.9	1.87	44.45	48.77	62.52	67.82	70.84	60.57	56.94	59.32	68.91	80.59	66.04	75.43	80.36	25.93	62.15	56.04	36.56	49.86	40.95	45.18	60.24	55.8	59.65	71.89	71.09	72.15
ABI2	9.17	11.35	11.2	7.41	9.91	9.12	20.11	18.44	21.62	21.83	18.22	21.32	27	23.81	29.58	23.91	30.07	27.5	27.05	36.87	32.27	36.52	4.85	25.42	25.71	27.71	26.17	26.45	4.76	4.6	4.08	4.96	7.41	5.72	4.47	4.15	11.62	14.73	5.66	0	30.22	28.09	28.47	55.25	48.03	53.03	60.69	57.13	61.08
ABI3	0	0	0	0	0	0	0	0	0	0.04	0	0	0.27	0	0	0	0.06	0.61	0.08	0	0	0	0	0	0	0	0	0.1	0	0	0	0	0	0	0	0	42.93	8.27	1.57	0	0	0.09	0	0	0	0	0	0	0
ABI3BP	0.98	0.66	0.74	0.47	0.78	0.57	0.24	0.25	0.11	0.3	0.4	0.34	0	0.56	0.51	0.5	0.08	0	0.27	0	0	0	0	0.29	0.29	0.64	0.24	0.53	0.63	0.09	0.07	0.15	0.76	0.62	0.42	0.86	17.96	44.13	18.83	28.13	0.21	0.76	1.08	1.75	1.11	3.05	2.03	1.09	1.61
ABL1	27	28.19	27.55	35.81	28.61	30.28	53.48	55.54	61.14	46.99	54.92	57.14	61.15	45.43	32.87	43.45	31.99	30.55	33.67	44	40.59	45.55	5.67	63.5	66.86	85.44	83.27	82.2	36.51	34	21.72	25.18	40.92	35.7	29.82	32.41	45.24	58.31	8.52	0	38.17	36.73	35.17	52.26	47.75	47.82	54.29	42.35	48.81
ABL2	15.07	15.23	17.66	15.58	15.96	15.58	9.21	6.94	8.09	7.46	6.06	6.82	8.02	6.82	7.13	5.04	7.43	7.12	6.7	18.69	17.14	16.4	2.45	9.2	10.44	35.77	28.7	34.19	12.23	12.36	8.5	10.47	23.28	21.97	15.21	18.43	13.01	28.23	2.62	4.28	8.3	10.21	10.97	75.98	69.2	69.71	69.05	60.29	68.78
ABLIM1	48.72	49.73	52.33	36.16	42.69	38.43	32.84	29.18	33.83	34.04	29.29	32.46	35.35	32.89	35.25	26.84	93.94	92.16	83.94	77.23	71.14	90.33	4.51	34.86	42.43	28.82	25.61	27.96	26.08	23.91	29.19	31.23	33.15	28.22	55.62	64.31	50.89	28.73	1.59	2.26	42.04	45.34	42.04	55.14	50.33	52.03	51.46	46.53	46.79
ABLIM2	0.28	0.89	0.55	0.25	0.46	0.61	0.73	0.78	0.45	0.35	0.65	0.58	0.52	1.17	0.68	0	0.35	0.38	0.46	0.34	3.48	0.66	0.37	0.77	0.93	0.34	0.75	0.51	0.72	0.69	1.32	0.83	0	0.1	1.31	0.19	12.31	0.98	0	0	1.69	0.95	0.94	0.93	1.06	1.28	0.48	0.16	0.64
ABLIM3	76.93	72.87	74.78	74.81	80.73	81.61	12.32	14.64	12.45	9.55	10.93	11.98	8.71	7.05	7.85	8.59	3.7	4.04	3.21	1.94	0.94	4.26	2.97	10.39	8.33	25.83	24.94	26.49	48.54	51.39	39.91	44.48	57.01	57.2	53.13	61	48.12	26.66	0.27	3.8	5.93	7.21	6.62	9.08	10.15	11.11	14.44	11.23	11.14
ABO	15.12	21.45	12.31	12.99	15.31	15.07	0	0	0	0	0	0	0	0	0	0	0	0	0	0	0	0	0	0	0	0	0	0	0.77	1.22	1.69	0.31	0.21	1.32	1	0.81	0.19	1.06	0	0	0	0	0	0	0	0	0	0	0
ABR	48.65	45.36	41.41	56.82	50.66	50.75	116.58	119.39	127.98	95.76	110.61	115.96	123.07	100.89	94.44	96.88	72.16	86.66	72.58	50.72	44.11	44.66	24.28	113.3	110.91	143.64	148.47	151.81	31.53	27.51	16.96	19.01	29.75	30.19	25.7	26.02	53.37	46.87	1.98	9.38	53.76	60.37	56.64	79.9	72.78	76.3	114.41	91.31	88.08
ABRA	0	0	0	0	0	0	0.04	0	0	0	0	0	0	0	0	0	0	0	0	0	0	0	0	0	0	0	0	0	0	0.14	0	0	0	0	0	0	0	0.02	0	0	0	0	0	0	0	0	0	0	0
ABRACL	74.11	79.27	93.84	74.89	69.2	68.46	77.05	81.97	66.48	90.25	81.5	74	65.06	74.49	115.34	62.77	47.36	63.11	41.95	75.85	72.68	68.15	19.32	55.45	62.7	57.46	58.65	66.2	107.91	136.97	164.94	174.66	155.52	145.48	113.14	144.4	38.36	29.06	96.91	0	47.25	49.95	53.72	64.24	47.02	42.1	44.92	49.53	43.74
ABT1	23.12	22.31	24.36	22.62	19.34	21.42	25.33	25.18	24.16	24.11	24.72	26.39	26.53	27.98	15.01	20.18	37.82	35.93	35.33	39.92	29.34	52.74	6.53	30.09	21.01	26.43	25.66	26.28	34.62	35.22	44.92	46.34	38.8	38.27	36.45	36.24	38.15	49.82	2.95	6.97	30.09	29.28	30.16	41.26	44.45	46.13	46.08	48.35	48.48
ABTB1	5.52	6.8	5.13	5.58	4.01	3.96	24.56	25.93	27.21	21.05	23.94	24.7	28.66	26.96	9.7	21.46	13.55	11.78	18.6	14.58	22.77	11.21	30.29	21.41	25.16	16.28	16.74	14.64	8.03	9.41	7.83	8.51	9.26	8.96	7.18	4.22	68.54	15.97	0	0	11.5	13.74	14.41	13.13	12.66	13.5	15.72	5.77	6.95
ABTB2	5.17	4.98	4.96	5.51	5.9	5.72	29.46	32.74	31.56	26.07	30.12	34.06	25.01	21.23	13.59	16.77	32.79	34.91	33.09	49.38	42.5	40.46	2.07	31.03	28.06	62.98	71.53	70.28	3.88	4.64	3.38	3.15	6.37	5.07	3.91	5.08	3.02	15.34	1.58	0	21.73	22.01	23.22	118.26	134.94	148.19	140.63	136.5	125.67
ACAA1	86.5	82.63	84.64	96.81	88.78	86.81	63.28	70.36	76.53	64.77	72.93	74.24	65.61	55.32	33.8	40.03	49.69	47.06	56.89	36.79	68.13	63.08	64.95	65.6	66.87	59.56	56.01	53.51	100.2	107.34	138.22	143.8	106.76	101.42	109.32	111.05	70.19	29.53	8.22	0	44.98	49.87	54.3	49.35	47.88	53.65	36.46	43.8	35.86
ACAA2	15.56	13.76	12.69	8.67	14.88	12.98	95.18	82.41	95.62	97.25	87.24	94.75	79.75	73.12	81.79	88.5	90.43	84	82.94	46.59	47.05	39.65	38.83	71.35	83.09	64.17	50.6	56.76	7.91	8.53	13.86	14.17	18.69	17.04	10.49	7.88	52.43	39.39	5.13	0	101.77	105.57	109.06	46.65	43.88	40.59	41.39	46.08	42.91
ACACA	61.77	57.73	59.87	57.76	64.29	64.03	56.46	51.48	55.26	48.42	51.55	53.96	57.03	48.44	49.03	42.44	54.04	48.78	49.34	33.23	33.88	36.57	9.91	59.81	59.18	52.99	45.38	47.31	36.84	34.02	20.95	25.58	32.81	36.89	36.05	38.09	4.65	6.12	1.56	0	30.72	32.13	29.37	21.87	19.67	19.49	25.84	26.4	27.36
ACACB	0.47	0.48	0.63	0.43	0.4	0.2	8.19	7.92	8.4	7.3	7.86	8.5	6.93	4.44	8.14	6.14	3.08	3.21	2.97	3.42	2.11	2.15	2.13	5.68	8.11	6.98	7.84	6.89	0.22	0.42	0.16	0.2	0.13	0.3	0.2	0.21	17.58	0.86	0.72	0	4.5	4.03	4.12	6.02	5.32	6.46	6.41	6.44	5.61
ACAD10	8.43	11.45	8.46	9.03	9.49	8.02	15.71	16.01	17.33	13.12	14.71	14.17	13.16	12.91	9.18	12.03	16.42	15.2	15.92	9.03	12.46	5.97	6.27	14.7	14.85	10.1	11.49	9.36	9.96	9.11	7.58	8.16	6.2	6.63	7.03	6.6	4.18	2.67	0	0	8.12	9.26	10.55	9.43	7	5.83	10.23	7.44	9.92
ACAD11	1.24	0.66	0.71	0.65	0.99	0.86	1.5	1.16	0.64	1.2	1.18	1.61	1.48	1.82	0.48	1.25	0.36	1.45	1.02	1.62	0	1.24	0	0.49	0.58	0.49	0.71	0.73	0	0	0	0	0	0	0	0	0.67	0.5	0	0	0.53	0.73	0.68	1.1	1.2	0.41	0.75	0.61	1.02
ACAD8	19.83	15.96	18.57	21.01	19.06	21.65	15.23	18.25	17.71	14.75	15.99	17.6	12.89	11.31	8.38	10.56	15.67	14.57	15.55	17.66	14.11	9.98	1.67	11.87	13.02	10.77	8.52	8.95	21.44	21.66	24.15	24.97	20.59	25.02	31.13	32.1	15.75	17.3	0	0	10.67	13.69	12.39	4.96	9.66	6.5	9.42	5.14	7.5
ACAD9	52.2	49.47	47.09	49.28	49.35	51.05	33.08	36.98	37.97	30.39	32.06	36.5	33.89	25.64	28.97	27.23	16.11	21.99	15.13	11.08	18.81	13.1	20.76	36.87	36.85	27.85	31.05	29.84	37.44	32.96	30.71	31.52	27.19	26.04	23.2	24.68	23.24	13.72	2.47	5.84	18.21	17.77	16.37	12.21	11.1	9.87	11.49	13.64	12.3
ACADL	0.45	0.58	0.99	0.17	0.69	0.43	0.25	0.22	0.3	0.2	0.31	0	0.23	0.11	0.33	0	1.23	2.01	0.74	0.67	0.76	0	0	0.84	0.2	0.08	0.14	0.34	0.63	0.3	0.23	0.26	0.45	0.14	0.25	0.75	2.74	1.53	0	0	0	0.23	0.19	0	0	0	0.21	0	0.28
ACADM	33.8	36.06	43.53	34.33	32.54	31.03	27.67	26.74	26.32	38.13	29.12	30.72	32.21	44.58	54.17	32.72	26.91	26.93	20.47	22.9	18.11	23.92	0.36	26.98	32.03	32.55	26.93	34.72	15.06	13.31	19.52	24.62	21.6	21.02	20.93	21.04	17.31	10.07	6.01	0	27.41	27.54	27.69	18.5	18.19	15.3	16.33	20.93	18.69
ACADS	2.24	3.69	3.19	3.45	1.79	1.6	22.9	18.98	20.38	16.86	20.25	21.85	18.12	13.34	2.18	7.95	14.04	13.81	18.35	13.49	14.93	22.53	33.28	23.5	20.52	12.94	13.87	15.48	5.38	4.73	5.45	6.21	5.76	5.83	4.81	4.9	16.32	9.1	2.27	0	8.19	17.5	15.35	7.2	8	10.64	13.08	7.45	5.15
ACADSB	5.79	5.34	7.35	4.92	5.59	4.51	8.68	8.2	8.06	11.28	8.44	9.82	12.56	15.35	19.37	15.76	4.54	3.04	3.79	2.81	4.28	0.74	0.78	11.54	11.2	7.48	6.23	7.29	4.31	3.65	3.3	4.38	3.99	2.8	3.87	5.61	6.74	3.11	4.12	0	9.71	7.54	6.87	2.91	3	3.03	2.79	3.92	3.65
ACADVL	369.37	405.3	329.16	378.23	403.75	353.94	332	361.62	370.83	302.1	343.58	375.25	272.45	254.61	190.58	202.19	595.63	551.28	616.31	436.3	435.77	348.33	165.39	304.52	299.37	328.23	373.56	346.88	238.85	237.04	261.82	259.86	239.12	234.01	219.65	218.94	288.85	377.32	40.85	13.97	532.03	512.81	521.32	348.76	352.75	339.12	360.78	336.9	341.58
ACAN	0	0	0	0	0	0	0.02	0.02	0.06	0.02	0	0	0	0	0	0	0.03	0	0.02	1.41	1.83	2.59	0	0	0	0.5	0.17	0.58	0	0	0	0.02	0.08	0	0	0.08	0.56	1.71	0	0	0.11	0.07	0	1.19	0.58	0.51	0.44	0.82	0.51
ACAP1	1.21	1.27	0.48	0.92	0.87	0.67	2.96	2.24	2.71	2.09	1.39	1.32	2.08	0.56	0.68	1.33	0.09	0.51	0.27	0	0	1.75	2.2	0.17	0.31	0.31	0.29	0.68	1.13	1.07	1.3	0.85	0.92	1.65	1.25	1.52	8.33	12.79	0.44	25.02	2.25	2.07	2.5	4.36	3.11	2.85	5.09	5.15	3.72
ACAP2	15.42	14.83	14.97	11.69	12.7	12.32	6.85	7.02	6.98	7.87	5.64	6.38	11.36	11.44	17.68	13.03	8.24	8.8	7.32	9.69	8.7	12	0.26	9.36	9.51	8.92	6.92	10.77	7.46	7.81	8.27	11.87	18.4	12.97	15.38	23.99	8.38	7.88	3.71	15.37	9.35	9.08	8.39	7.1	8.74	7.62	10.05	9.65	11.15
ACAP3	15.33	19.01	16.47	19.88	14.53	14.3	18.12	17.57	18.92	12.64	14.78	15.9	15.34	13.33	3.61	7.33	21.94	21.06	25.51	21.96	23.65	12.22	12.65	13.39	13.54	6.78	8.12	6.35	45.2	42.26	47.56	47.44	31.79	27.17	44.75	38.28	6.29	2.33	0	0	8.21	8.24	7.54	7.23	6.76	6.63	12.67	8.98	10.26
ACAT1	43.39	42.44	48.16	38.01	39.72	44.25	92.17	80.37	72.36	103.27	83.02	90.67	97.41	109.25	111.37	82.98	43.94	52.27	41.9	34.55	40.01	26.75	22.51	84.88	86.11	52.2	47.14	57.37	33.45	27.02	35.7	41.54	29.12	37.74	23.6	19.09	45.22	25.56	12.42	7.34	47.54	46.26	44.1	22.65	25.57	18.1	26.39	25.97	24.19
ACAT2	129.48	121.01	126.38	124.2	146.7	157.2	127.83	118.29	129.81	143.07	127.36	128.35	84.8	86.89	152.19	133.78	131.03	107.42	119.65	71.65	76.94	61.8	87.09	150.63	137.51	180.14	161.2	157.98	134.91	135.45	115.95	133.57	107.56	138.01	64.02	71.24	12.79	14.76	0	0	42.06	41.33	43.37	45.87	29.92	38.43	41.45	33.04	39.44
ACBD3	86.28	76.95	82.57	73.22	80.29	84.93	32.08	33.68	31.19	35.74	31.62	33.49	40.38	42.69	64.6	36.72	39.99	43.98	35.49	105.93	80.76	103.12	1.72	30.95	37.45	57.44	53.64	60.01	27.79	25.4	31.14	37.8	54.49	48.87	49.17	66.58	16.84	26.95	8.39	0	45.97	45.77	48.79	100.63	120.98	136.58	132.37	137.86	142.57
ACBD4	6.66	11.9	7	8.66	6.45	6.18	31.06	34.43	33.33	29.81	30.83	33.96	31.6	31.44	13.58	14.79	30.29	32.13	31.98	33.42	32.41	44.02	48.39	29.8	37.51	10.96	16.67	11.44	4.72	3.85	5.26	5.01	2.16	2.49	2.26	1.77	13.43	2.27	0	0	21.97	18.1	17.07	19.97	17.76	17.92	25.44	17.08	17.57
ACBD5	21.83	18.93	20.28	16.66	20.9	19.54	34.36	30.78	32.94	38.76	33.25	35.23	50.36	55.02	66.54	45.38	51.84	60.22	43.71	38.64	48.22	45.29	1.98	43.31	51.44	40.46	42.83	40.21	12.93	12.23	12.99	13.49	18.33	16.34	22.23	21.83	8.57	8.26	7.14	3.89	52.29	53.93	54.34	46.3	40.16	44.62	48.85	48.41	38.67
ACBD6	55.06	66.03	64	53.4	49.93	48.47	66.82	60.85	66.25	71.59	70.83	69.16	73.56	76.78	68.18	46.87	77.61	65.47	64.68	79.03	101.51	95.73	31.63	70.93	75.23	70.45	68.94	78.11	55.51	57.93	68.4	68.54	54.06	51.87	47.72	52.32	37.35	19.84	2.75	0	73.13	66.95	57.71	75.25	70.62	73.05	88.67	68.7	95.12
ACBD7	0.56	0.82	0.55	0.63	0.39	0.06	1.55	2.17	1.87	1.61	1.04	1.52	4.48	5.24	3.46	3.62	0.62	1.14	0.77	1.19	0.58	2.61	0.55	2.04	2.77	1.42	1.72	1.78	0	0.23	0.18	0.05	0.07	0.1	0.28	0	0.21	0.15	0	0	0.56	1.01	0.36	0	0	0	0	0	0.64
ACCS	4	4.08	4.73	3.95	2.7	4.09	22.95	27.59	26.99	19.15	21.24	23.78	24.16	17.43	8.45	16.75	27.13	20.58	29.25	23.59	19.58	31.22	14.87	13.55	17.04	9.9	8.43	10.6	4.07	5.46	3.66	3.9	2.76	3	3.87	4.96	10.12	3.37	0.51	0	12.06	12.35	13.28	10.72	10.4	8.53	13.4	11.84	10.85
ACCSL	0	0	0	0	0	0	0	0	0	0	0	0	0	0	0.31	0	0	0	0	0	0	0	0	0	0	0	0	0	0	0	0	0	0	0	0	0	0	0	0	0	0	0	0	0	0	0	0	0	0
ACD	15.62	18.44	14.9	21.14	17.14	15.43	34.71	35.16	35.11	29.57	34.26	37.88	37.07	34.99	17.2	50.61	5.83	6.17	7.95	7.7	11.21	7.4	57.74	42.46	34.79	19.32	17.7	21.64	22.91	23.68	12.93	14.33	16.05	23.03	10.24	12.56	17.06	16.36	1.59	0	14.02	12.29	12.08	7.88	9.55	6.2	9.97	6.99	10.36
ACE	0.24	0.22	0.08	0.13	0.14	0.18	0.42	0.51	0.42	0.44	0.48	0.35	0.36	0.35	0.12	0	0.02	0	0	0	0	0	0.06	0.18	0.43	0.12	0.3	0.18	0.08	0	0.06	0	0	0.07	0.07	0	46.08	1.62	1.39	6.58	0.59	0.42	0.1	0.16	0.15	0	0.89	0.11	0.15
ACE2	2.23	2.54	2.04	2.47	2.31	3.09	0	0	0	0	0	0	0	0	0.16	0	18091	17176.4	15088.1	32140	25733.1	27924.3	0	0	0.07	0.16	0	0.06	1.04	0.99	1.18	0.89	0.68	0.69	4.03	2.73	1.49	0.23	7.27	0	20250.3	22892.1	19673.2	33300.8	37575.2	34905.4	31206.3	28516.5	35871.3
ACER1	0	0	0	0.39	0	0	0	0	0	0	0	0	0	0.26	0	0	0	0	0	0	0	0	0	0	0	0	0	0	0.37	0	0	0.15	0	0.64	0.29	0.59	0	0.11	0	0	0	0	0.22	0	0	0	0	0	0
ACER2	12.39	13.6	10.74	7.79	9.95	6.91	2.43	2.18	2.49	2.32	2.63	2.34	3.88	3.75	3.91	4.3	17.4	15.84	16.15	20.59	20.55	27.14	0	2.72	2.28	6.07	6.88	5.14	1.57	2.44	1.25	2.14	2.83	3.52	2.43	3.6	1.32	0.51	0	0	13.27	16.83	16.53	11.01	9.01	9.09	11.44	8.93	13.42
ACER3	4.02	4.52	6.71	3.89	5.61	4.37	9.64	9.24	8.34	12.4	8.46	8.65	10.31	10.79	12.45	10.68	5.81	4.01	5.38	8.86	7.91	6.87	2.95	11.06	13.86	23.74	18.48	24.5	9.54	9.67	12.16	14.76	20.35	14.36	12.42	15.31	3.59	5.04	4.2	0	15.45	15.27	11.75	13.78	11.56	12.45	10.18	9.8	9.16
ACHE	0.57	1.8	1.39	1.16	1.2	0.76	0.58	0.37	0.5	0.46	0.45	0.76	0.87	0.42	0.28	0.55	5.3	5.78	6.02	61.22	62.16	37.37	0.46	0.64	0.13	5.55	6.14	6.11	0.61	0.77	0	0.65	0.58	0.52	0.47	0.32	3.5	28.25	2.21	0	11.75	14.67	17.03	43.31	56.76	60.5	50.52	47.13	47.02
ACIN1	123.8	135.63	122.04	122.51	134.2	126.01	82.99	87.92	92.76	78.88	88.13	93.33	102.63	98.27	85.12	71.14	106.87	105.92	108.71	168.05	143.95	143	48.56	105.22	111.46	97.37	114.67	103.89	69.28	70.56	53.14	54.94	60.75	68.4	53.66	56.34	47.61	58.32	29.56	13.21	73.25	72.55	71.66	168.24	150.56	161.45	174.34	159.57	159.14
ACLY	261.34	251.18	253.16	289.19	292.16	316.83	587.62	607.85	669.31	531.42	578.87	626.1	653.14	605.48	647.04	580.02	520.53	534.14	513.15	329.31	344.88	362.23	37.56	682.33	703.79	808.16	738.06	773.8	235.22	204.86	187.35	207.94	238.99	253.55	213.67	217.53	34.42	50.33	22.43	28.61	365.45	380.45	370.62	252.4	203.1	177.23	222.44	206.03	235.28
ACMSD	0	0	0	0	0	0	0.17	0.15	0.4	0.26	0	0.11	0	0	0	0	0.83	1.01	0.81	0	0	0	0.24	0.34	0.61	0	0	0	0.32	0	0	0	0	0	0	0	0	0.54	0	0	0	0.31	0.57	0	0	0	1.26	0	0
ACO1	50.15	46.62	54.12	53.3	56.32	50.43	79.38	77.66	82.1	82.3	76.67	81.94	44.15	47.84	44.69	47.82	28.68	26.07	27.29	34.87	31.78	36.59	13.57	75.21	75.59	134.53	109.98	129.9	33.37	33.54	34.19	37.59	46.14	48.4	35.6	43.68	15.99	68.62	15.28	0	55.45	56.83	51.93	54.6	57.84	55.95	57.61	52.28	48.4
ACO2	102.29	105.78	100.57	121.09	101.57	103.51	42.73	43.95	48.64	37.62	44.15	48.88	46.32	42.68	31.23	41.02	109.89	127.51	116.93	71.11	63.38	55.6	43.46	74.33	79	74.12	86.01	75.8	59.06	51.49	40.85	44.11	58.81	62.9	61.64	60.5	23.38	22.44	0	5.75	53.44	55.78	50.22	26.32	21.07	21.79	30.42	29.82	30.53
ACOT1	0.83	1.2	1.99	1.19	1.1	1.32	12.39	12.32	14.85	9.86	12.18	10.95	5.09	6.32	0.36	6.26	7.32	5.64	5.72	5.03	4.88	6.9	4.04	7.26	6.81	9.6	8.61	5.38	3.04	2.41	5.56	5.24	2.75	2.81	2.55	2.4	11.51	0.61	0	0	2.95	6.01	6.06	7.84	8.46	5.39	7.34	5.41	9.91
ACOT11	5.44	5	7.43	6.68	5.67	5.73	2.71	2.61	2.44	2.41	3.12	2.47	2.47	1.84	1.1	1.72	1.4	0.5	1.33	1.11	0.75	0	1.66	3.82	6.1	2.59	2.94	2.9	5.78	5.51	5.84	5.26	7.36	7.07	5.46	5.92	0.57	0.2	0	0	1.46	1.55	0.84	0.91	0.27	0.28	3.29	0.63	0.56
ACOT12	0	0	0	0	0	0	0	0	0.13	0	0	0.21	0	0	0	0	0.06	0	0.17	0	0	0	0	0	0.26	0	0	0	0	0	0	0	0	0	0	0	0.1	0.03	0	0	0	0	0.24	1.18	2.15	0.72	1.08	0.27	0.36
ACOT13	26.68	26.87	26.55	22.94	27.84	27.18	32.21	31.52	33.22	35.77	31.99	36.23	37.89	42.52	40.03	27.29	35.72	34.43	34.43	27.91	33.64	30.02	27.79	36.17	39.2	29.86	27.47	27.23	20.48	20.93	23.65	20.48	15.92	16.81	17.87	18.65	8.01	6.28	8.09	7.65	27.75	25.81	25.4	15.61	16.61	10.3	12.71	10.64	13.13
ACOT2	9.07	7.47	6.47	8.01	6.09	7.18	66.97	59.32	62.4	57.29	64.6	67.52	67.54	74.76	13.56	37.79	34.99	47.42	31.9	33.83	46.37	32.49	12.19	51.17	47.88	37.62	33.24	35.56	7.34	7	10.25	8.93	7.61	7.83	6.41	11.59	28.52	14.9	6.28	0	24.05	19.29	19.5	51.9	44.77	38.67	46.86	39.5	39.58
ACOT4	0.34	0.13	0.31	0.25	0.52	0.21	3.2	2.98	3.72	3.24	2.82	4.09	2.74	0.99	2.35	1.31	0.55	0	0.41	0	0	0	2.17	3.29	2.44	3.95	2.77	2.66	0.95	1.36	1.05	0.87	1.37	2.65	0.18	2.26	3.2	2.21	1.31	0	2.22	5.66	4.71	5.07	3.35	4.23	1.57	5.09	2.54
ACOT6	0	0	0	0	0	0	0	0	0	0.08	0	0.14	0	0	0	0	0	0	0	0	0	0	0	0	0	0	0	0	0	0	0	0	0	0	0	0	0	0.06	8.86	0	0	0	0.48	0	0	0	0.53	0	2.16
ACOT7	80.71	78.42	80.27	105.16	68.01	92.19	105.44	101.14	98.9	91.59	101.06	107.21	85.75	70.82	85.44	111.59	63.2	73.52	67.83	38.9	62.36	24.91	83.5	108.75	97.43	150.04	163.84	141.63	294.85	293.34	260.32	266.62	276.62	304.29	173.66	154.02	42.32	14.44	5.57	0	61.57	82.83	73.76	35.37	45.11	28.85	38.17	34.93	33.44
ACOT8	17.85	19.19	18.84	19.77	16.29	16.72	24.72	22.65	20.68	23.36	25.45	21.34	21.1	22.27	19.23	17.82	23.69	27.17	32.5	16.47	19.74	13.03	30.35	23.59	23.63	22.68	25.37	22.32	26.33	24.76	29.28	26.89	24.13	24.8	23.07	17.26	18.7	11.58	0	0	19.11	25.53	28.23	13.88	16.82	18.8	14.86	13.23	12.16
ACOT9	87.36	83.7	92.24	84.47	98.92	99	95.04	95.32	103.89	110.24	105.51	112.8	93.16	96.34	109.35	96.48	102.9	97.51	87.73	81.27	77.2	74.52	34.91	78.17	79.13	170.94	135.87	154.16	98.64	96.93	95.88	105.06	129.35	139.94	98.46	91.61	38.37	94.19	70.43	36.68	108.83	98.26	98.55	117.68	133.11	132.66	146.72	147.98	120.83
ACOX1	19.64	19.85	20.04	18.79	21.54	18.93	12.31	10.91	11.55	12	10.72	12.04	15.44	13.84	13.62	18.5	16.15	17.69	16.31	20.17	19.05	19.52	4.43	14.89	15.27	15.09	11.82	14.17	12.52	11.83	11.71	14.43	15.52	13.38	15.69	18.92	7.59	8.5	2.49	0	20.82	18.95	16.91	27.93	22.95	22.02	31.44	29.42	32.73
ACOX2	0	0.09	0.06	0.09	0	0.06	2.86	3.51	3.22	4.86	4.97	3.43	5.69	6.57	11.88	16.08	4.23	8.77	4.04	6.11	6.64	5.63	3.53	6.22	5.52	2.37	3.08	3.93	0	0	0	0.07	0.25	0.29	0.27	0	10.35	2.06	0	0	1.2	1.96	1.86	1	0.61	0.61	0.23	0.46	0.61
ACOX3	8.81	8.86	9.07	10.2	7.61	10.48	11.22	11.63	10.26	9.28	11.08	11.97	7.74	8.85	8.88	12.46	12.12	13.08	13.61	4.62	6.14	10.04	5.81	6.78	7.99	7.73	8.24	7	14.04	15.82	13.19	14.44	13.99	14.65	12.1	17.24	15.27	15.43	4.27	5.51	7.93	8.91	7.98	5.76	4.24	3.77	6.17	7.38	7.57
ACOXL	0.16	0	0.28	0.18	0.28	0.15	0	0.08	0.11	0.04	0.04	0.06	0.25	0.12	0	0	0	0	0	0.24	0	0	0	0	0.11	0	0	0	0.17	0	0	0	0.14	0	0.13	0.27	2.01	5.04	0	0	0	0	0	0.33	0	0.3	0.23	0.23	0
ACP1	108.06	99.28	122.19	104.08	104.28	112.65	263.29	263.31	240.29	272.11	231.48	234.79	273.22	262.28	372.03	244.37	228.57	213.41	201.66	184.4	202.88	196.36	82.72	269.8	271.28	219.76	248.77	240.87	125.96	125.05	135.06	135.44	138.61	124.75	125.86	140.53	75.19	110.73	69.13	0	297.89	297.58	301.12	253.1	242.78	244.53	232.06	290.2	278.2
ACP2	26.96	27.7	17.81	33.7	26.45	23.7	30.93	30.39	32.68	26.85	28.77	33.56	20.84	23.26	12.86	22.76	17.1	17.38	18.01	16.57	14.51	18.48	26.32	33.83	39.09	59.76	72.99	65.44	35.07	37.37	38.1	34.4	37.77	41.67	28.66	27.37	19.75	28.05	0	0	19.32	22.75	19.63	24.05	21.54	15.05	17.63	13.84	13.07
ACP5	64.18	63.31	57.93	57.03	51.42	52.64	0.33	0.35	0	0.1	0.25	0.17	1.46	0.18	0	0	0.44	0	1.63	0	0	0	0.39	0.54	0.16	0	0	0	37.67	41	44.54	46.03	33.49	33.88	48.76	38.56	179.92	50.77	3.49	39.57	0	1.51	0	2.95	0	0.45	0.67	0.68	0.91
ACP6	22.53	27.69	26.39	24.72	22.81	25.55	27.33	29.99	32.63	23.22	24.92	25.09	31.83	24.74	20.42	21.29	11.59	11.98	11.15	13.51	13.87	10.86	14.47	23.3	24.12	15.86	8.32	11.53	12.42	15	17.37	17.8	15.15	15.7	13.24	12.94	6.28	4.29	7.89	0	12.39	10.42	11.01	9.86	5.84	6.68	10.51	6.21	11.43
ACPP	1.02	0.91	0.76	0.6	1.01	0.93	0.08	0.07	0.09	0.03	0.04	0	0.41	0.2	0.1	0	0.08	0	0.25	0.2	0	0	0	0	0.18	0.2	0.26	0.23	0.29	1.37	0.74	0.82	0.38	0.25	0.89	1.36	0.56	0.41	0.79	0	1.01	0.36	0.43	1.67	1.52	0.51	0.95	0	0.77
ACR	0	0	0	0	0	0.05	0.08	0	0	0	0.14	0	0	0	0	0.81	0.08	0	0	0	1.41	0	0	0	0	0	0	0.16	0	0	0	0	0	0	0	0	1.79	0.79	0	0	0	0	0.35	0	0	0	0	0	0
ACRBP	0.71	1.69	0.71	0.34	0.23	0.46	0.91	0.6	1.21	0.71	0.74	0.74	1.24	0.9	0.45	0	0.44	0	0.64	0.61	0	0	0.33	0.46	0.69	0.31	0.96	0.34	0.22	0	0.16	0.09	0.44	0.55	0	0	2.47	1.1	6.49	0	0.5	0.75	0.9	0.83	0.76	1.15	0.85	0.57	0.77
ACRV1	0	0	0	0	0	0	0.49	0.7	0.7	0.46	0.19	0.64	0	0.78	1.06	0	0.11	0	0	0	0	0	0	0.8	0	0	0	0.2	0	0.36	0	0.76	0	0.32	0	0	0	0	0	0	1.75	0	0	0.73	0	0.67	0	0	1.34
ACSBG1	0	0	0	0	0	0.02	0.18	0.06	0.25	0.19	0.17	0.19	0.19	0	0.19	0.37	0.31	0	0.58	0	0	0	0	0	0	0.06	0	0.14	0.14	0.26	0	0.11	0.03	0	0.42	0.43	1.32	0.38	0	0	0.31	0.2	0.24	0.52	0	0	0.89	0.18	0
ACSBG2	0	0	0	0	0	0	0.32	0.56	0.09	0.19	0.07	0.15	0	0	0.11	0	0	0	0	0	0	0	0	0	0	0	0	0	0	0	0.11	0.12	0	0.51	0	0	0.4	0	0	0	0	0.15	0.36	0.29	0	0.27	0	0	0
ACSF2	101.67	118.73	101.78	94.09	101.67	93.52	17.55	19.78	23.93	21.17	26.01	25.28	22.41	18.64	11.24	10.84	7.71	7.77	9.86	7.2	4.52	14.34	22.55	21.77	27.2	11.76	15.64	8.58	43.64	42.48	44.2	44.08	29.71	31.62	50.47	48.68	12.86	8.27	0	0	7.45	10.7	15.76	8	5.62	9.34	11.15	7.78	7.36
ACSF3	8.38	8.35	6.86	9.11	7.18	7.53	16.39	15.88	15.76	14.39	15.72	16.38	13.91	13.2	6.42	13.75	14.82	18.4	13.76	14.83	12.86	12.73	13.94	16.55	14.96	10.6	11.15	10.93	8.35	9.02	7.91	7.4	10.62	8.64	10.1	8.61	5.74	4.28	0	0	16.08	15.14	13.39	10.54	12.72	10.86	10.71	10.99	11.09
ACSL1	68.26	72.84	68.27	51.68	54.13	53.13	19.27	17.96	21.99	18.48	16.75	19.98	16.52	16.84	13.79	16.96	8.49	10.84	7.18	9.81	4.61	7.54	1.21	18.44	20.66	28.06	23.15	22.22	27.91	29.14	43.21	44.41	36.6	26.91	53.29	57.33	38.21	66.7	352.71	103.5	13.4	15.6	12.69	11.33	8.05	10.2	11.79	14.07	11.93
ACSL3	180.2	174.14	203.24	147.19	182.91	168.12	128.7	120.85	129.01	145	123.84	134.98	147.76	154.9	262.61	164.24	112.17	119.55	98.81	122.5	117.9	120.6	8.65	129.19	144.77	187.06	169.89	193.63	79.84	79.5	95.36	110.07	133.76	101.5	129.6	149.93	15.97	47.58	11.61	10.99	100.99	102.83	101.8	130.45	133	141.08	139.56	159.09	135.58
ACSL4	58.92	60.6	79.16	60.92	63.41	59.35	49.25	43.83	44.94	69.31	50.89	53.78	29.63	39.5	69.1	40.73	24.53	27.75	19.12	22.27	21	27.23	1.39	41.63	56.08	146.62	117.66	144.35	40.24	38.8	38.35	56.97	87.52	63.33	63.28	80.16	23.66	63.37	39.99	18.51	56.2	59.78	52.43	42.34	51.75	49.55	26.87	31.45	35.99
ACSL5	0.51	0.63	0.43	0.63	0.78	0.39	0.32	0.17	0.37	0.52	0.21	0.12	0.34	0.17	0.17	0.33	0.24	0.38	0.15	0	0.58	0	0	0	0.46	1.65	2.47	2.04	0	0.34	0.09	0.24	0.17	0.2	0.19	0.19	34.12	237.38	67.39	23.33	0.56	0.89	1.08	2.55	1.48	1.28	1.11	0.96	0.43
ACSL6	0.06	0.07	0.08	0.06	0.07	0	0.02	0	0	0.01	0.08	0.02	0.09	0	0	0	0.02	0	0	0.44	0.3	0	0	0	0.04	0.03	0	0	0	0	0	0	0	0.21	0	0	0.17	0.15	0	0	0	0.03	0.07	0.84	0.11	0.11	0.08	0	0.11
ACSM1	0.47	0.1	0.39	0.41	0.21	0.28	0	0	0	0	0	0	0	0	0	0	0	0	0	0	0	0	0	0	0	0	0	0	0	0	0.14	0.08	0.2	0	0.31	0	1.45	0.65	1.63	0	0	0	0	0.38	0	0	0.26	0.53	0
ACSM2A	0	0	0	0	0	0	0	0	0	0	0	0	0	0	0	0	0	0	0	0	0	0	0	0	0	0	0	0	0	0	0	0	0	0	0	0	0.4	0	0	0	0	0	0	0	0	0	0	0	0
ACSM2B	0	0	0	0	0	0	0	0	0	0	0	0	0	0	0	0	0	0	0	0	0	0	0	0	0	0	0	0	0	0	0	0	0	0	0	0	0.33	0	0	0	0	0	0	0	0	0	0	0	0
ACSM3	0.81	1.51	0.95	0.6	0.31	0.83	7.33	6.86	8.75	10.37	9	8.31	20.42	23.99	19.74	14.24	7.16	6.11	5.66	6.81	5.55	9.42	3.65	13.06	15.26	4.19	3.44	3.57	0.38	0.55	0	0.23	0.16	0	0.15	0.3	1.74	0.49	0	0	4.48	4.94	7.82	2.23	2.03	1.36	3.04	3.33	3.42
ACSM4	0	0	0	0	0	0	0	0	0	0.1	0	0.16	0	0	0	0	0	0	0	0	0	0	0	0	0	0	0	0	0	0	0.17	0.09	0	0	0	0	0.11	0.4	0	0	0	0	0	0.45	0.41	0.41	0.31	0.62	1.24
ACSM5	0	0	0	0	0	0	0.04	0	0	0	0	0	0	0	0	0	0	0	0	0	0	0	0	0	0	0	0	0	0	0	0	0	0	0	0	0	3.14	0.29	0	0	0	0	0	0	0	0	0	0	0
ACSS1	1.45	1.56	0.98	0.86	0.66	0.77	21.22	23.21	23.28	16.7	20.14	21.6	25.14	22.52	16.96	14.5	29.32	19.6	33.62	12.64	13.25	20.39	9.52	23.5	21.21	16.64	18.61	17.53	0.66	0.31	0.73	0.94	0.9	1.13	0.6	1.39	11.05	9.28	0	0	14.88	15.58	17.79	11.49	9.87	8.79	12.91	12.34	13.71
ACSS2	51.64	49.74	42.5	45.35	57.2	52.54	53.16	55.41	52.46	51.2	51.38	52.47	45.96	44.86	36.65	46.78	22.65	22.47	24.34	20.43	12.67	15.09	16.19	45.76	42.84	74.79	84.38	70.69	26.33	23.38	22.63	21.07	22.94	22.23	21.82	18.15	32.86	20.78	10.25	0	25.5	20.7	23.64	26.52	31.42	25.32	31.04	22.93	28.83
ACSS3	0.13	0	0.18	0.28	0	0.17	0	0.12	0	0.08	0.1	0.05	0	0.28	0	0	0	0	0	0	0	0	0	0	0.17	0	0	0	0	0.38	0	0	0.08	0	0.1	0	3.3	1.54	0	0	0	0	0	0	0	0	0.18	0	0
ACTA1	0	0	0.26	0	0	0.1	0.28	0.12	1.01	0.17	0.2	0.18	1.55	0.93	0.95	5.91	0	0	0.23	0.38	1.29	0	0.61	0.29	0.17	0.13	0.24	0.29	1.08	1.54	0.2	0.22	0.66	0.69	1.25	1.27	3.35	0.15	0	0	0	0	0	3.12	1.42	1.43	2.48	3.23	2.39
ACTA2	32.6	25.92	26.19	25.74	23.16	23.6	15.89	13.21	19	13.2	14.54	18.04	30.7	32.54	22.12	19.56	101.2	100.78	105.4	95.79	86.31	86.97	11.75	14.35	15.41	7.22	6.59	5.61	5.65	6.56	6.12	3.79	4.83	7.55	6.86	5.82	1431.23	54.16	744.31	477.51	53.24	42.9	42.65	26.6	17.71	19.18	26.87	21.31	29.28
ACTB	4392.32	4474.28	4213.08	5075.63	4425.79	4848.52	5412.8	5328.14	5251.97	4802.29	5314.03	5516.91	4725.67	3787.61	4632.02	6585.24	2197.75	2487.32	2498.67	1375.02	1442.29	1447.13	3094.86	4949.06	5045.77	4963.24	4571.29	4709.58	10916.5	11152.1	8101.72	8562.8	10862.1	11393.2	7211.04	7878.02	5938.01	4411.63	20692.6	20350.4	2922.81	2833.34	2736.87	1888.45	1673.66	1592.66	1588.28	1662.01	1659.51
ACTBL2	1.22	0.68	0.57	1.13	0.94	1.61	0.04	0	0	0.03	0.04	0	0	0	0	0	0.13	0.46	0.12	0.2	0	0	0	0	0	0	0	0.08	0.29	0.96	0.32	0.59	1.18	0.12	1.57	1.82	0	0.04	0	0	0.34	0.29	0.69	0	0	0.77	0	0.19	0.26
ACTC1	0	0	0	0	0	0	0	0	0	0	0	0	0	0	0.08	0	0	0	0.05	0	1.06	0	0	0	0	0.05	0	0	0.11	0.1	0	0	0.32	0.19	0.43	0.69	7.12	0.19	1.2	0	0	0	0	0	0.39	0.2	0.29	0.59	0.59
ACTG1	2218.6	2379.35	2204.62	3003.3	2214.5	2284.78	6309.98	6481.76	6753.11	5642.13	6263.78	6864.03	5908.9	5361.05	4666.56	6196.77	5501.53	6000.94	5892.75	4966.38	4761.1	4634.02	1992.81	4892.65	4881.55	4846.88	4786.19	4897.55	5650.42	5416.53	5212.33	5322.76	6108.22	6132.39	4770.03	4884.35	3184.21	2247.21	1530.41	938.34	4260.57	4878.18	4666.35	4826.19	4587.42	4256.41	4455.34	4456.88	4499.21
ACTG1P4	0.19	0	0	0.11	0	0.04	0.21	0	0	0.13	0	0	0	0	0.14	0	0	0	0	0	0	0	0	0	0.13	0	0	0	0.2	0	0.15	0	0.04	0.35	0.16	0	0.4	0.38	0	0	0	0	0.12	0.39	0.36	0.72	0.54	0.55	0
ACTG2	0	0	0	0	0	0	0	0	0	0	0.16	0.22	0	0	0	0	1.83	6.05	2.03	0	0	0	0.24	0	0	0	0	0.17	0.95	0	0	0	0.13	0	0	0.5	400.53	25.1	87.72	86.28	1.48	0.94	0.19	1.23	0	1.69	0	0	0
ACTL10	0.38	0.42	0.33	0.42	0.33	0.61	0.21	0.46	0	0.08	0.25	0.14	0.29	0	0	0	0	0	0	0	0	0	0	0	0	0	0	0	1.4	0.38	1.91	2.11	0.94	0.51	1.55	0.63	0.2	0.34	0	0	0	0.1	0.12	0	0	0	0	0	0
ACTL6A	75.27	73.85	70.83	77.03	77.55	64.11	80.98	76.78	74.1	97.55	85.2	82.26	96.58	97.09	111.73	87.44	22.49	23.92	21.13	19.45	24.49	15.66	6.04	88.81	81.15	66.47	56.58	68.12	58.2	63.9	66.1	70.71	73.71	74.21	61.1	67.05	17.56	34.65	0	0	35.05	37.32	32.57	29.94	21.78	26.29	31.19	31.59	27.15
ACTL6B	0	0	0	0	0	0	0	0	0	0.05	0	0	0	0	0	0	0.08	0	0	0	0	0	0	0	0	0	0	0	0	0	0	0	0	0	0	0	0	0	0	0	0	0	0	0	0	0	0	0	0
ACTL7A	0	0	0	0	0	0	0	0	0	0	0	0	0.38	0	0	0	0	0	0	0	0	0	0	0	0	0	0	0	0	0	0	0.11	0	0.23	0	0	0	0	0	0	0	0	0	0	0	0	0	0	0
ACTL7B	0	0	0	0	0	0	0	0	0	0.06	0	0	0	0	0	0	0	0	0	0	0	0	0	0	0	0	0	0	0.58	0.27	0.21	0	0	0.25	0	0	0	0.08	0	0	0	0	0	0	0	0.51	0	0	0
ACTL8	0	0	0	0	0	0	0.57	1.1	0.54	0.44	0.42	0.52	0.62	0.75	0.91	0.59	0.56	0	0	1.22	0	0	0.49	0.46	0.41	0.41	0	0.23	0	0	0	0.09	0	0	0	0.34	0	0	0	0	1.5	0.21	0.64	0	0	0	0.28	0.57	0
ACTL9	0	0	0	0	0	0	0	0	0	0	0	0	0	0	0	0	0	0	0	0	0	0	0	0	0	0	0	0	0	0	0	0	0	0	0	0	0	0	0	0	0	0	0	0	0	0	0	0	0
ACTN1	450.88	368.57	338.49	554.94	508.42	476.16	329.19	340.08	360.54	280.59	337.14	347.1	251.94	240.04	230.73	284.06	210.01	212.94	219	123.05	111.6	144.59	55.76	314.64	314.72	550.67	557.14	563.52	631.76	584.79	414.39	457.37	712.57	727.55	506.91	531.47	115.36	169.1	178.69	139	152.24	149.61	154.69	148.34	132.95	123.61	108.66	118.6	113.71
ACTN1-AS1	0.32	0	0	0	0	0.12	0.18	0.94	0.42	0.56	0.67	0.47	0	0	0	0	0.39	0	0.29	1.92	0	0	0	0	0.87	0.32	0	0.72	0	0.65	0	0.27	0	0	0	0	0.17	0.97	0	0	0	0	0	0	0	0	0.89	0	2.41
ACTN2	0	0	0	0	0	0.06	0	0	0	0	0	0	0	0	0.06	0	0	0	0	0.35	0	0	0	0	0	0.12	0.36	0.13	0	0	0	0	0.23	0.07	0	0	4.21	3.69	1.78	0	0	0.12	0	0.63	0.71	1.15	0.21	0.43	0.14
ACTN3	0.06	0	0	0	0	0	0.07	0	0	0.11	0.07	0	0	0	0	0	0.12	0	0.06	0.78	0.66	0	0	0	0	0	0	0	0	0	0	0.06	0	0	0	0	0.03	0.22	0	0	0.32	0.2	0.08	0.53	0.73	0.24	0	0.37	0.24
ACTN4	596.61	647.03	542.72	703.31	514.61	538.27	1315.27	1338.72	1284.33	1076.16	1267.77	1299.53	1101.31	1039.51	1005.67	991.97	1643.12	1833.4	1766.34	961.11	989.32	884.3	585.67	1493.01	1457.39	1434.32	1688.95	1603.25	625.02	586.94	364.13	374.46	528.63	562.14	453.33	485.79	216.13	92.95	26.36	11.94	914.04	922.99	919.69	418.06	396.08	360.51	455.96	378.22	414.96
ACTR10	46.93	47.21	46.95	42.74	43.08	45.53	42.61	42.14	44.33	51.73	41.58	45.29	44.01	52.49	61.53	50.93	51.06	53.73	42.74	30.53	39.86	43.31	6.03	39.58	42.63	46.95	33.19	43.35	45.57	46.74	65.51	71.96	72.52	47.65	66.05	74.79	32.89	38.07	21.78	0	48.25	54.82	53.05	29.79	29.7	37.91	42.78	51.52	43.61
ACTR1A	238.91	219.38	206.03	220.56	241.81	241.87	128.01	144.47	139.64	120.71	131.11	138.94	128.68	109.74	107.88	128.76	132.18	119.24	133.08	94.78	90.57	80.31	93.58	146.02	135.67	126.26	134.14	122.42	206.1	193.87	165.69	183.6	192.73	208.11	168.22	169.38	92.68	86.81	12.31	16.38	109.29	113.66	113.23	90.7	79	80.48	85.5	88.1	91.17
ACTR1B	30.38	27.84	29.38	32.34	26.21	29.66	71.69	76.32	71.45	54.27	64.73	64.83	56.55	50.12	16.7	37.02	65.92	67.47	72.08	61.69	44.13	33.3	28.79	59.77	61.81	41.42	43.26	38.47	37.23	39.08	34.24	38.51	35.33	41.29	36.97	29.24	64.12	47.24	0	0	49.44	57.46	56.83	39.98	34.14	33.49	43.6	42.24	39.66
ACTR2	176.73	163.77	209.52	151.59	177.38	166.09	181.66	160.42	155.12	216.63	168.59	175.11	212.02	214.18	342.15	280.19	212.76	233.25	163.46	147.5	164.08	177.24	10.04	213.74	262.9	288.34	230.99	313.39	190.68	207.23	233.94	315.13	373.6	306.18	332.78	422.56	75.07	87.76	54.34	24.1	246.74	263.67	254.47	143.03	145.83	153.04	152.07	161.75	172.36
ACTR3	83.05	80.7	92.71	81.74	89.75	88.91	110.71	104.77	103.46	130.75	103.26	109.76	108.13	125.09	129.79	109.24	139.6	154.37	134.28	123.83	123.89	143.72	9.47	104.56	118.57	193.17	164.63	202.18	109.11	110.06	124.3	149.91	181.98	149.78	134.01	153.61	35.52	136.89	180.32	75.26	135.33	132.46	136.57	153.9	148.87	160.16	154.49	167.4	165.8
ACTR3B	3.19	3.56	4.51	3.73	4.09	3.2	9.06	8.34	9.42	8.69	8.12	8.5	8.9	6.85	11.85	9.57	6.66	7.39	5.95	9.06	9.32	8.44	2.94	8.02	8.55	4.04	3.64	4.32	6.59	4.98	6.52	6.05	6.06	5.95	9.61	9.17	9.7	6.34	0	0	6.32	7.66	7.3	8.24	6.47	9.62	10.46	13.96	10.68
ACTR3BP2	0	0	0	0	0	0	0	0	0	0	0	0	0	0	0	0	0	0	0	0	0	0	0	0	0	0	0	0	0	0	0	0	0	0	0	0	0	0	0	0	0	0	0	0	0	0	0	0	0
ACTR3BP5	0	0	0	0	0	0	0	0	0	0	0	0	0	0	0	0	0	0	0	0	0	0	0	0	0	0	0	0	0	0	0	0	0	0	0	0	0	0	0	0	0	0	0	0	0	0	0	0	0
ACTR3C	3.24	2.8	2.57	1.63	3.4	1.41	0	0	0	0	0	0	0	0	0	0	0.09	0	0.4	0.89	0	0	0	0	0	0	0	0	2.51	1.19	1.84	1.91	1.35	2.94	3.16	1.48	0.84	1.92	0	0	0	0	0	0	0	0	0.41	0	0
ACTR5	6.17	6.79	5.86	5.72	6.48	5.89	20.37	18.59	23.29	18.21	17.45	21.01	22.81	14.88	17.4	18.43	9.18	10.94	7.19	8.59	6.31	14.27	10.19	19.13	16.78	11.95	9.96	11.39	11.96	11.87	14.39	14.48	11.33	11.18	10.67	9.57	8.52	11.36	0	0	6.87	5.02	6.96	12.03	8.06	5.81	11.65	9.84	6.7
ACTR6	4.84	10.35	19	11.38	7.73	7.93	29.47	27.62	14.14	41.73	25.56	29.37	31.64	38.27	41.48	33.41	16.55	14.01	16.29	25.88	15.15	21.72	2.55	26.97	30.9	35.11	34.91	40.66	9.03	12.6	29.66	40.01	38.44	20.96	35.17	32.8	15.17	16.32	3.45	0	37.16	33.22	36.43	40.58	40.21	39.84	40.93	49.3	44.04
ACTR8	15.37	14.68	17.1	16.56	16.79	15.98	11.86	10.89	12.07	13.11	12.11	11.63	12.37	12.18	15.35	15.66	15.29	14.59	14.74	13.01	10.77	10.36	5.43	12.71	15.97	15.38	14.81	15.09	14.55	13.44	15.49	18.38	19.62	21.11	21.87	23.49	6.07	10.07	1.23	0	11.47	10.68	11.32	12.76	10.23	11.12	13.71	14.04	12.34
ACTRT1	0	0	0	0	0	0	0	0	0	0	0	0	0	0	0	0	0	0	0	0	0	0	0	0	0	0	0	0	0	0	0	0	0	0	0	0	0	0	0	0	0	0	0	0	0	0	0	0	0
ACTRT2	0	0	0	0	0	0	0	0	0	0	0	0	0	0	0	0	0	0	0	0	0	0	0	0	0	0	0	0	0	0	0	0	0	0	0	0	0	0	0	0	0	0	0	0	0	0	0	0	0
ACTRT3	2.94	3.17	3.7	4.62	4.36	4.31	2.81	2.52	2.76	3.9	3.47	3.59	2.89	3.35	3.96	2.21	4.13	4.48	2.92	2.28	1.94	5.48	0.76	4.06	3.35	5.53	7.02	7.48	5.84	4.22	6.49	7.59	9.23	7.39	6.25	5.72	2.16	2.58	0	0	2.35	3.19	3.74	4.67	3.89	1.79	2.65	3.76	5.01
ACVR1	21.42	21.02	21.62	14.87	16.75	17.16	22.24	21.09	21.56	21.06	20.65	20.77	21.59	18.8	19.77	25.45	27.11	30.38	26.78	33.66	31.78	36.73	1.28	23.28	24.19	56.8	41.72	51.47	22.49	20.89	20.99	24.16	28.27	29.5	23.98	25.28	8.58	22.13	0	0	30.77	31.14	32.38	47.27	40.01	42.87	46.1	45.01	39.98
ACVR1B	19.26	19.64	17.92	19.93	18.05	18.31	16.08	15.81	16.42	16.18	15.74	17.2	19.67	17.63	10.01	12.53	16.58	16.23	19.28	20.06	18.1	28.77	3.26	20.92	21.67	19.52	21.62	19.68	13.97	15.79	9.84	9.95	16.75	15.29	16.53	15.26	15.05	23.28	1.47	3.48	14.6	15.41	13.72	17.66	14.32	17.31	19.58	15.3	14.17
ACVR1C	0.09	0.26	0.23	0.12	0	0.02	0	0.02	0.03	0.03	0.03	0	0.07	0	0.03	0.38	0.03	0	0.02	0.13	0	0	0	0	0	0	0	0.12	0.14	0.04	0.07	0.04	0.17	0.2	0.07	0.36	0.1	0.08	1.13	0	0.11	0.07	0.03	0.18	0.16	0.16	0.12	0.12	0
ACVR2A	3.71	3.86	4.21	3.02	3.06	3.27	1.77	1.76	2.41	2.26	2.08	1.99	1.67	2.47	3.43	2.97	3.11	2.71	3.43	6.58	6.7	7.16	0.59	2.22	2.48	2.93	2.14	3.04	2.63	2.66	4.08	3.99	4.13	4.09	5.1	5.5	3.57	4.97	1.27	0	3.79	4.98	4.12	12.12	10.74	12.08	11.93	14.04	15.41
ACVR2B	1.51	1.29	1.87	1.3	1.2	1.06	2.1	1.94	1.94	2.01	1.51	1.82	2.82	2.23	1.68	1.96	2.68	4.2	2.66	3.54	3.78	3.89	0.33	2.12	2.79	1.96	1.76	2.03	0.86	0.68	0.42	0.77	0.74	0.64	0.94	0.73	0.63	1.71	0.49	0	3.41	3.04	3.21	5.45	4.14	4.43	4.89	4.96	5.4
ACVR2B-AS1	0.23	0.25	0.26	0.34	0.35	0.23	0.38	1.05	0.7	0.96	0.52	1	1.39	0.89	1.48	0.44	0.61	0	0.83	5.03	1.55	1.76	0.61	1.03	0.31	0.15	0.14	0.51	0.16	0.46	0	0	0	0.41	0.13	0	0.51	0.11	0	0	1.13	0.8	0.77	1.56	0.85	2	2.13	1.51	1.72
ACVRL1	0	0	0	0	0	0.02	0.1	0	0	0.04	0.1	0.14	0	0.14	0	0	0.11	0	0.04	0	0	0	0	0.1	0	0.28	0.35	0.26	0	0	0	0	0	0	0.08	0	135.72	91.26	1.35	0	0	0.19	0.18	0.76	0.35	0.35	0.13	0.13	0
ACY1	0.69	0.38	0.4	0.38	0	0.57	0.83	1.02	1.37	1.1	1.02	1.25	0	1.52	0	0	0.35	0	0.83	0	0	0	0.56	0.78	1.25	0.12	0.22	0.52	1.95	2.56	1.79	1.48	1.45	0.62	1.32	1.15	0.42	0.24	0	0	0.57	0.36	0.58	0	0.43	0	0.32	0	0
ACY3	0	0	0.3	0	0	0	3.24	3.57	2.88	2.67	2.89	2.75	1.33	1.92	0.43	4.23	4.45	3.92	5.52	4.81	8.9	16.79	8.89	5.89	4.93	1.61	4.96	2.13	0.31	0	0	0	0	0	0	0	0	0.13	0	0	5.03	6.1	6.64	2.38	3.25	2.19	1.62	3.29	1.64
ACYP1	13.67	16.58	19.69	11.52	19.51	18.64	33.89	32.2	26.4	33.55	35.36	30.12	27.21	35.48	19.11	5.2	19.71	10.04	17.24	12.54	15.2	10.32	13.9	40.25	39.23	30.54	31.64	28.84	20.85	27.7	17.12	16.14	10.6	13.48	10.29	20.94	16.66	21.77	13.84	0	19.13	22.5	21.17	21.99	26.65	15.69	24.97	24.45	23.59
ACYP2	6.33	6.2	7.42	4.79	3.55	5.37	7.76	7.45	7.36	7.22	7.36	7.31	11.77	12.73	7.61	9.9	7.86	8.34	10.21	12.09	4.74	17.86	2.99	2.44	4.41	5.13	4.99	6.09	5.91	11.88	13.21	13.17	14.77	8.12	14.5	10.35	15.46	9.01	8.98	0	13.75	12.82	12.17	13.95	10.38	11.05	12.53	8.75	13.42
ADA	29.4	31.16	26.96	30.68	30.9	30.55	84.21	86.98	88.14	64.05	70.52	71.33	72.98	62.74	58.54	93.94	41.19	45.34	49.31	38.23	42.42	40.95	57.46	68.29	64.23	41.65	41.97	34.13	31.12	32.63	36.26	38.49	31.31	33.42	26.75	20.87	24.76	30.68	31.96	30.23	45.91	52.07	56.49	37.1	46.03	51.52	42.71	45.68	46.11
ADAD1	0	0	0	0	0	0	0	0	0	0	0	0	0	0	0	0	0	0	0	0	0	0	0	0	0	0	0	0	0	0	0	0	0	0	0	0	0	0	0	0	0	0	0	0	0	0	0	0	0
ADAD2	0	0.28	0	0	0	0	0.05	0	0	0	0	0	0	0	0.12	0	0.05	0	0.07	0	0	0	0	0	0	0	0	0	0	0	0.26	0	0.11	0	0.14	0.28	1.54	0.02	0	0	0	0	0	0	0	0	0	0	0
ADAL	3.36	2.7	3.83	3.07	2.45	2.97	5.36	4.58	4.46	6.3	4.92	4.79	5.13	6.48	10.42	8.65	4.77	5.35	4.93	7.9	2.02	7.44	1.44	6.36	4.04	5.43	3.1	5.02	2.84	2.5	2.23	2.22	3.68	4.4	4.81	3.82	2.08	1.75	0	0	5.39	4.26	4.03	4.67	4.43	3.73	5.12	6.17	5.61
ADAM10	69.31	72.46	76.12	58.75	70.7	53.45	70.41	64.19	64.44	93.43	72.78	77.64	76.2	80.22	111.19	82.1	108.81	118.37	99.43	87.54	82.42	94.14	2.2	68.91	83.89	113.55	90.74	107.13	41.02	43.76	44.28	55.73	70.2	57.44	67.99	78.31	6.32	16.27	9.47	3.13	111.65	116.93	115.25	65.14	57.1	58.05	59.12	59.23	65.06
ADAM11	0.04	0.1	0.03	0.05	0	0	3.03	2.39	3.8	1.8	2.75	2.37	3.18	2.11	0.58	2.03	1.07	1.17	1.18	2.62	3.11	1	0.98	2.45	2.66	1.14	1.24	1.47	0	0	0	0.04	0.04	0	0.07	0	0.54	0.05	0.51	0	1.07	0.91	1.16	0.89	0.81	0.98	1.46	1.11	0.82
ADAM12	1.15	0.94	0.86	1.17	1.15	1.21	1.82	1.72	1.92	1.53	1.72	1.58	0.83	0.93	0.95	0.7	1.82	1.22	1.5	2.27	2.78	2.1	0.19	1.91	1.81	4.19	4.19	4.32	1.09	0.55	0.89	1.25	1.33	2.03	1.69	1.92	0.14	2.21	1.58	7.48	7.17	7.36	6.6	2.85	3.04	2.16	1.35	1.88	2.4
ADAM15	217.63	255.2	221.93	265.71	208.63	204.41	72.19	72.44	71.73	59.4	66.59	71.28	76.1	67.03	19.42	51.78	50.45	60.87	57.32	42.48	39.39	36.26	60.85	77.49	76.1	46.94	47.76	43.52	262.26	253.1	249.08	261.29	302.14	289.26	347.37	359.99	186.54	37.33	0.76	0	105.04	108.9	95.23	45.06	49.5	40.6	53.74	48.51	50.58
ADAM17	41.13	44.51	44.75	41.24	40.15	42.77	53.09	51.72	51.26	61.99	50.81	56.42	57.13	54.62	62.77	53.04	111.38	121.81	103.35	95.88	81.51	105.86	1.04	44.79	54.14	102.62	92.2	106.56	28.77	29.37	30.97	35.41	44.83	42.88	38.98	42.17	11.38	32.42	11.21	0	100.64	105.09	94.36	122.64	114.09	117.56	112.63	103.16	107.15
ADAM18	0	0	0	0	0	0	0	0	0	0	0	0	0	0	0	0	0	0	0	0.89	0	0	0	0	0	0	0	0	0	0	0	0	0	0.18	0	0	0	0	0	0	0	0	0	0.81	0	0	0	0.28	0.37
ADAM19	23.73	22.99	22.01	25.99	27.25	28.98	13.54	13	14.95	10.75	11.67	11.92	6.14	5.71	4.79	5.61	2.99	2.56	2.69	7.82	10.43	4.39	1.27	11.12	8.8	37.2	36.34	38.25	14.01	14.59	11.75	14.62	27.03	23.69	9.13	10.17	6.07	10.59	0.17	2.41	7.22	6.28	6.82	12.94	14.81	12.42	4.57	6.37	10.47
ADAM1A	2.83	3.3	2.53	3.06	4.18	3.06	2.22	1.99	2.14	2.03	1.9	2.06	1.64	1.19	1.21	0.39	2.31	1.82	1.34	4.46	2.75	2.34	0.11	1.82	1.46	1.69	1.53	1.29	1.57	1.09	1.15	1.68	2.37	0.85	1.77	3.39	1.96	2.44	5.09	0	3	3.11	2.22	4.42	3.52	3.3	6.97	4.58	4.83
ADAM2	0	0	0	0	0	0	0	0	0	0	0	0	0	0	0	0	0	0	0	0	0	0	0	0	0	0	0	0	0	0	0	0	0	0	0	0	0	0	0	0	0	0	0	0	0	0	0	0	0
ADAM20	0	0.08	0.09	0	0.31	0	0	0	0.09	0.09	0.04	0.1	0.21	0	0.2	0	0.08	0	0.19	0	0	0	0	0	0	0.07	0	0.08	0	0	0	0.06	0	0	0	0.23	0	0.41	0	0	0	0.07	0	0	0	0.77	0.38	0.19	0.26
ADAM20P1	0.62	0.7	0.26	0.21	0.79	0.48	0.03	0.06	0	0.03	0.07	0.05	0	0	0	0	0.42	0.84	0.45	3.76	1.92	0.72	0	0.28	0.08	0.31	0.71	0	0.13	0	0.1	0.16	0.05	0.11	0	0.21	0.49	0.91	0	0	0	0.53	0.64	8.73	6.77	9.65	7	8.15	7.55
ADAM21	1.79	1.36	1.4	1.43	1.32	1.67	0	0	0	0.13	0.08	0.21	0.22	0.11	0	0.42	0.13	0	0	0.43	0	0	0	0	0	0.14	0.27	0.08	0.61	1.16	0.78	0.43	1.12	0.91	0.83	2.16	0.45	0.15	0	0	0	0.23	0.27	1.47	0.27	1.35	0.8	0.81	1.08
ADAM21P1	0.09	0.21	0.13	0.21	0.21	0.25	0	0	0	0	0	0	0	0	0	0	0	0	0	0.28	0	0	0	0	0	0	0	0	0.2	0	0	0	0.24	0	0.31	0	0	0.06	0	0	0	0	0	0	0	0	0	0	0
ADAM22	0.06	0.02	0	0.02	0	0	0.81	0.84	0.85	0.91	0.84	0.95	1.77	2.07	2.6	1.69	0.5	0.56	0.45	0.56	0.21	0.24	0.07	0.56	1.04	0.69	0.2	0.56	0	0	0.03	0.05	0.02	0.04	0.07	0	0.67	0.22	0	0	0.21	0.37	0.26	0.09	0.39	0.16	0.46	0.41	0.39
ADAM23	1.87	1.64	1.39	0.92	1.09	0.9	6.52	6.91	7.68	6.88	7.1	8.11	8.23	9.39	8.38	4.65	6.21	5.18	6.64	5.35	4.7	4.96	1.19	5.67	6.13	6.48	5.88	6.15	0	0.12	0.1	0.03	0.23	0	0.61	0.82	1.21	0.09	0	0	5.46	6.38	4.79	4.03	3.09	3	3.35	3.74	4.4
ADAM28	18.41	18.96	19.1	23.46	27.01	22	0.03	0	0.13	0.13	0.03	0.07	0	0.07	0	0	0.15	0	0.26	0.59	0	0.56	0.08	0	0	0.1	0.09	0.05	5.27	5.22	5.44	4.9	7.04	6.17	6.49	5.87	0.61	3.44	0	0	0	0.26	0.12	0.2	0.36	0.55	0.54	0	0.37
ADAM29	0.06	0	0.05	0	0	0	0	0	0	0	0	0	0	0	0	0	0	0	0	0	0	0	0	0	0	0	0	0	0	0	0	0	0	0	0	0	0.07	0.02	0	0	0	0	0	0	0	0	0	0	0
ADAM30	0	0	0	0	0	0	0	0	0	0	0	0	0	0	0	0	0	0.43	0	0	0	0	0	0	0	0	0	0	0	0	0	0	0	0	0	0	0	0	0	0	0	0	0	0	0	0	0	0	0
ADAM32	0.77	0.93	1.07	0.23	0.24	0.21	0.27	0.48	0.46	0.4	0.4	0.41	0.85	0.31	0.83	0.81	0.3	0	0.57	0.63	0.71	1.61	0.22	0.31	0.47	0.56	0.13	1.1	0.3	0.28	0.76	0.24	0.52	0.88	0.69	0.7	1.23	1.77	0	0	2.42	0.88	1.33	8.59	11.19	8.93	10.34	6.72	6.32
ADAM33	0	0	0	0	0	0	0	0	0	0.02	0.03	0.04	0	0	0	0	0	0	0	0	0	0	0	0	0	0	0	0	0	0	0	0	0	0	0	0	10.16	0.61	0	9.03	0	0	0	0.22	0	0	0	0	0
ADAM3A	0	0	0	0	0	0	0	0	0	0	0	0	0	0.11	0	0	0	0	0	0	0	0	0	0	0	0	0	0	0	0	0	0	0	0	0	0	0	0	0	0	0	0	0	0	0	0	0	0	0
ADAM5	0	0	0	0	0	0	0	0	0	0	0	0	0	0	0	0	0	0	0	0.34	0	0	0	0	0	0	0	0	0	0	0	0	0	0	0	0	0	0.07	0	0	0	0	0	0	0	0	0	0	0
ADAM6	0	0	0	0	0	0	0	0	0	0	0	0	0	0	0	0	0	0	0	0	0	0	0	0	0	0	0	0	0	0	0	0	0	0	0	0	0	0	0	0	0	0	0	0	0	0	0	0	0
ADAM7	0	0	0	0	0	0	0	0	0	0	0	0	0	0	0	0	0	0	0	0	0	0	0	0	0	0	0	0	0	0	0	0	0	0	0	0	0	0	0	0	0	0	0	0	0	0	0	0	0
ADAM8	6.37	7.63	6.11	15.48	10.16	12.85	4.67	4.84	3.02	3.45	3.55	4.73	2.32	2.33	1.14	4.77	5.78	7.11	4.77	7.93	11.96	12.18	0.66	2.11	2.94	1.88	2	1.91	26.1	26.89	24.93	26.86	56.02	48.04	20.72	28.63	3.19	20.43	32.33	0	1.45	1.66	1.56	7.93	9.17	9.48	12.28	7.63	8.62
ADAM9	575.02	558.81	593.25	483.04	571.44	533.04	254.41	233.43	250.1	284.07	244.56	256.03	270.45	262.46	439.42	272.05	429.95	458.9	374.53	235.65	270.02	293.05	3.04	261.18	273.38	340.13	270.12	335.28	163.38	170.09	175.26	215.53	341.52	293.41	374.36	455	23.4	54.03	11.23	15.55	436.69	448.35	465.66	197.82	193.91	193.22	205.85	221.45	239.07
ADAMDEC1	0	0	0	0	0	0	0	0	0	0	0	0	0	0	0	0	0	0	0	0	0	0	0	0	0	0	0	0	0	0	0	0	0	0	0	0	0.38	5.32	1.42	40.33	0	0	0	0.33	0	0.31	0	0	0.62
ADAMTS1	100.16	96.75	108.84	97.3	107.49	115.29	0.02	0.04	0.11	0.02	0.06	0.03	0	0.12	0.18	0.48	0.35	0.28	0.22	0.12	0.84	0.47	0	0.09	0	0.25	0.23	0.28	128.2	132.45	90.09	121.03	249.53	262.04	183.52	213	391.77	45.81	11.43	13.52	0.2	0.3	0.47	1.18	0.46	0.46	0.34	0.58	0.62
ADAMTS10	0.04	0.1	0.03	0	0.21	0	30.33	28.34	29.63	25.4	30.02	33.04	27.45	23.39	12.97	19.15	29.95	32.21	38.07	38.75	32.65	20.3	10.01	28.72	34.2	15.4	16.24	16.74	0	0	0	0	0	0	0	0	4.55	0.84	0.26	0	9.35	8.94	12.24	12.01	8.23	8.48	13.6	8.8	9.35
ADAMTS12	0.12	0	0	0.04	0	0	3.77	4.25	4.04	2.92	3.56	3.37	2.47	2.9	3	2.02	3.46	1.04	2.17	0.7	1.58	0.45	1.37	3.05	2.68	4.89	3.81	4.61	0	0	0.06	0	0.03	0	0.06	0	1.5	3.45	0.67	0	3.82	2.96	2.16	2.22	1.15	0.44	1.4	0.98	1.46
ADAMTS13	1.65	1.19	1.9	1.83	0.67	1.11	2.42	2.58	1.74	1.91	2.14	2.69	1.19	1	0.73	0.28	1.85	1.64	2.73	1.02	2.98	0	0.7	0.99	1.26	0.34	0.55	0.27	1.55	0.89	0.98	0.96	0.91	0.44	2.4	1.47	1.13	0.35	0	12.03	0.24	1.12	1.24	1.6	1.45	1.46	2.58	1.38	1.1
ADAMTS14	0.44	0.24	0.4	0.52	0.25	0.49	0.02	0.04	0	0.03	0.04	0	0	0	0	0	0	0	0.1	0	0	0	0	0.08	0	0.04	0.07	0.33	0.23	0.37	0.11	0.09	0.08	0.07	0.06	0.49	5.2	1.38	0	0	0	0	0	0	0	0	0	0	0
ADAMTS15	3.6	4.06	3.12	2.5	2.95	2.21	5.14	4.54	4.55	3.31	3.83	4.15	5.75	3.57	2.47	4.32	6.18	2.96	6.77	5.58	5.85	5.45	0.65	4.18	4.67	2.68	2.69	2.96	4.01	3.34	1.94	1.83	5.02	4.15	1.11	1.02	4.7	1.15	0.98	2.78	2.5	4.14	3.43	3.04	3.02	2.79	1.32	2.2	1.15
ADAMTS16	0	0	0	0	0	0	0.99	1.25	1.17	0.97	0.91	1.32	1.52	1.08	0.8	0.67	1.49	1.82	1.36	0.69	0.79	0	0.31	1.04	0.84	1.39	1.46	1.13	0	0	0	0	0	0	0	0	0.12	0.03	0	0	1.33	1.21	1.91	2.53	1.87	2.17	1.4	2.29	2.76
ADAMTS17	0.03	0.07	0.06	0.1	0	0.06	0.02	0	0	0	0	0	0	0	0.05	0	0.02	0.2	0	0.18	0	0	0	0	0	0	0	0.03	0.13	0	0.05	0.03	0.01	0	0.05	0	0.49	0.55	0	0	0	0	0.04	0	0	0.34	0.08	0	0
ADAMTS18	0	0	0	0	0	0	0.04	0	0	0	0.02	0.05	0	0	0.05	0.38	0.04	0	0.06	0	0	0	0	0	0	0	0	0	0	0.07	0	0	0.06	0	0	0	0.47	0.07	0	0	0	0.1	0	0.13	0	0.12	0.18	0.55	0
ADAMTS19	0.34	0.71	0.39	0.29	0.69	0.43	0	0	0	0	0	0	0	0	0	0	0	0	0	0	0	0	0	0	0	0	0	0	0.24	0	0.18	0.26	0.33	0.34	0.19	0.5	0.21	0	0	0	0	0	0	0	0	0	0	0	0
ADAMTS2	0	0	0	0	0	0.04	0.36	0.36	0.12	0.28	0.24	0.2	0.56	0.41	0.14	0	1.08	1.25	0.84	0	2.84	0	0	0.21	0.25	0.37	0.53	0.31	0	0	0.14	0	0	0.17	0	0	31.33	39.55	0	0	0.92	2.14	1.06	2.66	1.38	1.05	1.81	1.05	0.35
ADAMTS20	0	0	0	0	0	0	0	0	0	0	0	0	0	0	0	0	0	0	0	0	0	0	0	0	0	0	0	0	0	0	0	0	0.06	0	0	0.11	0.24	0	0	0	0	0	0.04	0.14	0	0	0	0	0
ADAMTS3	0.2	0.07	0.16	0.07	0	0.05	0.02	0	0	0	0	0	0	0	0	0	0.04	0	0	0.2	0	0	0	0	0	0.03	0	0	0.28	0.2	0.31	0.28	0.4	0.12	0.05	0.55	2.29	1.83	0.38	21.63	0	0.03	0	0	0.12	0	0	0.09	0.12
ADAMTS4	0	0	0	0.05	0.1	0	0	0	0.06	0	0	0	0	0.13	0	0	0	0	0	0	0	0	0	0	0	0.13	0.08	0.1	0	0	0	0.04	0.06	0	0.07	0.15	298.44	310.28	256.98	136	0	0	0	0.18	0.16	0.33	0.36	0	0.33
ADAMTS5	0.02	0	0	0.02	0	0	0	0	0	0	0	0	0	0	0	0	0	0	0.02	0	0	0	0	0	0	0.1	0.08	0.09	0	0	0	0	0	0	0	0.07	0.74	0.18	0	0	0	0	0	0	0	0	0	0	0
ADAMTS6	0.76	0.35	0.79	1.05	1.24	1.03	0.07	0.08	0.17	0.16	0.08	0.1	0.08	0.08	0.16	0	0.06	0.18	0.24	0	0	0.3	0	0.12	0.07	0.4	0.05	0.24	1.62	1.22	1.31	2.21	6.13	5.52	1.34	1.41	1.31	0.03	0	0	0.26	0.22	0.13	0.97	0.39	0.69	0.51	0.3	1.19
ADAMTS7	2.55	2.69	2.36	3.02	1.71	2.16	3.99	4.45	4.71	3.37	4.45	5.31	3.48	3.46	1.6	3.42	13.85	13.06	13.29	12.16	16.59	9.19	1.56	3.19	3.33	2.64	2.56	2.22	2.05	0.77	1.83	1.81	1.64	1.19	1.76	2.32	1.16	4.41	0	0	5.81	8.34	6.01	3.12	3.22	4.03	4.83	5.29	5.48
ADAMTS8	0	0	0	0	0	0	0.67	0.26	0.55	0.32	0.38	0.34	0.16	0.46	0	0.3	0.13	0	0.52	0	0	0	0.25	0.35	0.57	0.16	0.49	0.12	0	0	0	0	0	0	0	0.17	13.77	3.9	2.12	4.29	0.51	0.33	0.4	0	0	0	0	0.15	0.2
ADAMTS9	0.49	0.49	0.51	0.69	0.9	0.65	4.6	4.03	4.42	5.18	4.48	4.63	1.91	1.57	1.99	1.22	3.04	1.58	2.81	2.98	4.8	1.51	1.09	8	9.07	25.5	24.11	22.48	0.06	0.05	0.04	0.02	0.15	0.19	0.13	0.52	91.65	121.11	14.25	17.21	15.48	13.06	12.19	18.73	14.98	16.4	13.13	11.67	11.03
ADAMTS9-AS2	0.08	0.09	0.24	0.09	0	0.13	0	0.08	0.22	0.19	0.04	0.06	0	0	0.13	0	0.05	0	0.08	0	0	0	0.14	0.19	0.35	0.09	0.64	0.19	0	0	0	0	0	0	0	0	4.66	5.27	0	0	1.26	0.27	0.11	3.48	2.84	0.96	1.66	0.96	1.6
ADAMTSL1	0	0.04	0	0	0	0	0	0.04	0.05	0	0.02	0	0	0.06	0	0	0	0	0	0	0	0	0	0	0	0	0	0	0	0	0	0.03	0.14	0.07	0	0	5.39	0.83	0	0	0	0	0	0.16	0.15	0.44	0.33	0.22	0.3
ADAMTSL2	0	0	0	0	0	0	0	0	0	0	0	0	0	0	0	0	0	0	0	0	0	0	0	0	0	0	0	0	0	0	0	0	0	0.17	0	0	2.91	2.33	0	0	0.23	0	0	0	0	0	0	0	0
ADAMTSL3	0.21	0.12	0.27	0.17	0.09	0.13	0.04	0.13	0.1	0.03	0.01	0.06	0	0.08	0.08	0	0	0	0	0	0	0	0	0	0.14	0.18	0.05	0.12	0.39	0.16	0.24	0.2	0.03	0.33	0.34	0.79	8.26	0.99	0	0	0.13	0	0.03	0.11	0.2	0.1	0	0	0.1
ADAMTSL4	12.39	16.96	15.37	17.8	17.51	19.25	2.32	1.46	1.65	1.46	1.85	1.39	1.61	1.34	0.93	0	0.29	0.97	0.78	2.45	0	0.55	0.77	1.73	2.02	1.83	2.45	2.64	28.87	26.74	31.48	28.4	11.02	7.81	55.97	59.19	9.01	6.16	3.06	3.95	0.95	2.46	1.76	6.68	5.89	5.41	4.69	3.39	4.88
ADAMTSL5	7.2	8.85	9.94	6.5	7.21	8.15	4.02	3.81	4.33	3.53	3.98	4.76	3.46	3.24	2.89	6.22	2.82	3.15	3.32	1.61	4.09	4.63	1.5	4.66	3.99	4.09	4.31	3.31	9.07	7.97	7.47	8.04	7.54	7.25	7.03	4.69	2.25	0.02	0	27.52	4.29	2.24	2.2	2.46	3.24	3.52	2.43	3.02	3.27
ADAP1	6.45	6.29	6.37	9.82	6.7	8.22	4.9	4.41	5.58	4.04	5.68	3.52	6.83	3.56	0.94	3.13	1.98	1.21	1.7	5.94	5.49	4.15	1.3	4.24	2.92	3.97	6.47	5.05	12.18	12.52	13.1	13.2	10.32	9.58	15.94	12.92	6.88	5.91	0	0	3.55	3.2	3.76	8.09	9.37	8.78	12.54	9.14	6.77
ADAP2	1.39	1	1.84	2	1.28	3.26	4.45	4.84	4.68	5	4.47	4.4	6.34	4.7	4.87	5.66	1.4	1.4	2.7	1.88	3.54	6.42	2.35	5	5.09	5.79	4.74	4.69	0.74	1.26	1.29	1.79	1.02	0.75	1.37	3.25	5.54	5.22	0	0	2.4	2.77	3.61	5.13	3.37	5.49	6.02	5.11	6.81
ADAR	103.12	99.28	99.67	103.14	117.03	121.79	107.37	106.18	108.29	153.11	159.66	165.85	129.02	115.8	146.32	128.03	100.03	86.95	91.78	90.43	91.38	100.74	20.57	121.45	128.75	218.48	194.6	199.84	63.81	53.37	35.69	44.64	95.89	94.99	129.33	128.05	51.6	76.54	66.32	54.94	102.37	97.86	89.08	216.01	195.3	173.34	99.19	90.96	91.7
ADARB1	8.92	7.81	8.61	9.09	7.55	8.32	2.99	2.94	2.48	2.32	2.57	3.09	3.54	2.83	1.67	2.86	1.1	1.81	1.29	1.34	1.37	2.06	0.79	2.01	2.97	3.73	3.39	2.97	9.48	6.78	7.43	6.69	8.61	8.25	7.87	7.33	54.26	12.09	4.41	0	1.77	2.11	2.27	3.3	4	2.52	3.75	3.54	2.87
ADARB2	0.07	0.08	0.03	0.05	0	0.01	0	0	0	0	0	0	0	0	0	0	0	0	0	0	0	0	0	0	0	0	0	0.05	0	0.05	0	0.04	0.09	0.12	0	0	0.48	0.25	0	0	0	0	0	0	0	0.09	0.06	0	0
ADARB2-AS1	0	0	0	0	0	0	0	0	0	0	0	0	0	0	0	0	0	0	0	0	0	0	0	0	0	0	0	0	0	0	0	0	0	0	0	0	0	0	0	0	0	0	0	0	0	0	0	0	0
ADAT1	11.36	9.43	10.73	9.78	10.91	12	17.6	17.76	18.98	17.17	17.66	19.47	28.1	17.37	21.65	13.5	15.63	10.55	11.22	10.38	15.42	8.72	1.74	16.89	19.63	16.32	10.54	14.21	10.99	11.56	7.71	8.4	12.51	13.28	10.56	14.09	2.57	1.87	4.7	0	13.33	13.92	12.12	9.51	8.25	7.71	13.42	13.13	12.21
ADAT2	3.31	3.1	4.79	3.9	3.14	2.72	1.6	1.55	1.39	1.68	1.27	1.49	1.44	1.62	1.84	2.14	2.66	2.66	2.88	4.51	4.03	2.73	0.38	1.13	1.71	1.3	1	1.42	3.79	3.08	4.37	5.11	3.76	4.67	4.67	5.37	2.92	2.69	0	0	1.82	1.77	1.87	3.13	2.94	3.36	3.6	3.2	3.37
ADAT3	0.35	0.13	0.08	0.26	0.54	0.22	5.85	4.81	5.7	4.83	4.81	5.59	2.84	3.43	0.35	2.71	5.07	6.29	7.48	10.51	14.27	2.69	12.75	4.2	4.11	3.16	3.54	3.28	5.93	5.89	5.25	5.51	3.64	2.95	4.22	1.95	2.23	1.62	0	0	0.58	0.86	0.59	2.39	0.87	0.44	1.95	0.66	0.88
ADCK1	5.62	7.63	5.87	5.54	5.66	5.4	8.38	7.69	7.79	7.1	7.63	8.06	6.96	7.24	4.59	7.16	9.75	11.86	9.54	10.57	14.36	2.03	7.64	5.54	7.76	4.95	4.84	5.15	5.97	6.04	4.1	5.67	5.08	5.41	6.51	7.36	4.46	2.1	0	0	6.52	4.98	5.02	6.13	4.92	7.61	5.4	6.22	6.63
ADCK2	12.54	12.92	10.48	12.02	12.59	11.9	32.09	31.91	34	24.45	31.35	33.18	24.54	24.05	9.02	28.14	6.71	3.26	7.87	3.39	7.4	4.65	26.72	29.4	28.11	15.23	13.75	13.79	18.12	17.92	19.4	17.95	19.55	19.11	19.62	20.23	13.69	4.57	0	0	13.94	13.95	15.44	16.19	13.52	9.7	18.91	19.39	17.63
ADCK5	6.49	7.35	5.66	7.3	7.04	5.37	17.29	18.9	19.24	12.57	15.26	16.7	7.28	11.68	3.43	10.58	7.09	4.52	8.74	9.21	5.86	2.21	15.71	13.15	12.99	7.98	10.34	7	15.22	11.99	15.31	14.48	12.42	11.08	9.44	7.37	5.3	1.99	0	0	4.25	5.92	3.28	1.96	3.57	3.6	4.01	4.33	2.53
ADCY1	0.75	0.73	0.68	0.46	0.26	0.42	3.6	3.16	3.38	2.93	2.82	3.19	5.78	4.68	2.99	2.23	4.46	3.2	3.66	4.28	4.53	2.65	0.49	4.9	5.47	1.99	2.41	2.31	0.26	0.19	0.38	0.22	0.26	0.42	0.4	0.51	0.66	0.08	0.18	0	2.72	4.21	2.78	3.45	2.46	2.82	3.85	4.12	3.93
ADCY10	0.04	0.04	0.11	0.04	0	0.01	0.11	0.04	0	0.13	0.06	0	0.12	0.06	0.4	0.67	0.07	0.26	0.03	0.93	0.79	0.44	0	0.09	0.1	0	0	0.04	0	0	0	0	0.12	0	0.25	0	0.06	0.91	0	0	0.19	0.12	0.05	0.47	0.72	0.72	1.18	1.52	0.58
ADCY10P1	3.21	3.86	3.66	3.51	3.02	2.93	0.3	0.21	0.17	0.22	0.24	0.24	0.13	0.55	0.31	0.73	0.43	0	0.3	0.5	0.43	0.96	0	0	0.28	0.13	0.08	0.05	0.97	1.1	2.2	2.37	1.61	1.97	3.5	2.8	1.6	1.92	0	0	0.21	0.35	0.11	0.34	0.47	0.79	0.82	1.42	1.42
ADCY2	0	0	0	0	0	0	0	0	0	0	0	0	0	0	0	0	0	0	0	0	0	0	0	0	0	0	0	0	0	0	0	0	0	0	0	0	0.29	0.04	0	0	0	0.03	0	0	0	0	0	0	0
ADCY3	14.08	13.53	13.14	14.68	12.57	14.76	52.42	53.11	52.09	45.43	51.01	55.71	44.03	38.62	24.61	36.9	22.02	19.03	23.2	26.11	21.27	17.55	13.35	62.97	61.47	38.66	36.81	37.98	18.51	13.87	9.57	10.12	16.81	18.55	16.14	15.55	18.35	4.56	0.25	0	29.39	30.38	23.64	19.94	13.92	13.07	18.08	18.92	18.67
ADCY4	1.7	0.92	0.75	2.39	1.01	0.92	0	0	0	0	0.03	0	0	0	0.15	0	0	0	0	0	0	0	0	0	0.07	0	0	0	1.53	0.73	0.88	0.8	1.21	2.33	1.36	2.24	96.71	26.11	2.09	0	0	0.05	0.13	0.42	0	0.19	0.86	0	0.19
ADCY5	0.04	0	0	0.04	0.09	0.01	0.6	0.95	0.99	0.49	0.37	0.57	2.16	2.36	1.28	0.87	3.02	3.53	2.87	0.34	0.76	0	0.36	0.84	1.72	0.71	0.99	0.8	0.24	0.38	0.12	0.03	0.13	0.14	0.12	0.25	15.97	0.38	0	0	1.29	1.02	0.66	1.38	1.11	1.12	1.46	1.59	1.83
ADCY6	23.54	28.94	25.76	26.43	26.43	23.99	19.04	20.58	20.51	17.8	19.34	21.16	17.71	13.26	5.86	8.13	14.4	13.53	15.07	14.17	17.22	13.1	3.23	21.68	20.25	10.23	9.1	10.28	16.35	14.76	11.92	12.21	13.78	14.85	22.78	21.52	12.76	10.44	0	0	15.81	18.12	17.87	13.71	15.83	12.25	18.37	18.93	17.33
ADCY7	9.17	8.94	10.04	9.75	9.27	9.23	25.16	26.33	26.98	23.38	24.63	27.89	24.18	20.44	15.54	18.27	14.51	17.35	16.09	15.19	14.73	11.23	2.53	24.59	24.15	44.97	47.91	47.2	14.45	14.84	14.08	15.6	23.71	22.95	21.94	23.11	4.78	10.15	9.84	20.69	16.9	21.82	21.47	28.95	29.24	25.73	22.36	23.45	25.45
ADCY8	0	0	0	0	0	0	0.03	0	0.06	0.04	0	0.03	0	0	0.21	0.27	0.06	0.31	0	0.14	0	0	0	0	0	0.05	0	0	0	0	0	0	0.06	0	0	0	0.17	0.66	0	0	0.23	0.05	0.12	0	0	0.17	0	0	0.17
ADCY9	12.09	14.32	13.18	12.99	12.36	11.13	13.77	14.14	14.33	11.25	12.3	14.23	12.8	9.6	8.12	7.2	5.92	5.17	5.99	3.12	2.27	4	2.51	17.77	20.31	11.81	11.68	13.11	6.98	6.85	4.26	4.91	7.77	7.39	9.2	9.36	7.21	6.65	0.86	0	8.43	7.86	7.19	4.16	4.15	3.54	6.15	6.79	5.41
ADCYAP1	0	0	0	0	0	0	0	0.06	0	0	0	0	0	0	0	0.35	0	0	0	0	0	0	0	0.13	0	0	0	0	0	0	0	0	0	0	0	0	0.43	0.22	0	9.79	0	0	0	0	0	0	0	0	0
ADCYAP1R1	0	0	0	0	0.03	0	0	0	0.04	0	0.02	0	0	0	0	0	0	0	0.05	0	0	0	0	0	0	0.09	0.06	0.03	0	0	0	0.03	0	0	0	0	5.11	1.39	0	0	0.14	0.03	0.04	0	0.22	0	0.16	0.08	0
ADD1	124.64	127.73	122.87	122.87	124.19	121.43	69.12	69.32	72.03	60.84	67.61	73.19	71.9	61.75	75.16	74.15	61.26	62.65	58.08	39.31	29.81	38.17	20.43	77.77	78.41	74.6	72.3	76.07	104.75	97.59	77.57	85.72	117.01	120.67	99.67	95.87	152.47	56.18	14.47	0	63.65	59.99	57.32	49.68	45.34	37.12	45.77	43.24	55.63
ADD2	0.15	0	0.04	0.28	0	0	43.6	45.16	48	36.15	42.98	47.76	43.09	44.9	35.08	33.77	11.41	9.27	11.18	14.08	11.43	8.82	9.58	45.16	42.7	29.46	26.25	24.18	0.11	0	0	0	0.04	0	0	0	1.61	0.18	0.59	0	14.08	16.02	13.5	13.36	13.85	10.91	14.36	14.26	12.29
ADD3	59.7	63.61	73.73	42.17	47.56	46.73	16.72	16.11	15.62	23.57	16.94	17.31	12.25	14.44	18	10.07	8.43	8.75	5.75	7.54	7.06	8.49	1.11	17.63	26.13	11.69	10.34	10.52	14.5	11.89	14.78	17.19	21.23	16.83	28.54	33.89	28.77	18.72	6.28	0	22.01	21.19	20.75	13.48	12.74	12.04	14.51	14.08	16.32
ADGB	0	0	0	0	0	0	0	0	0	0	0	0	0	0	0.11	0	0	0	0	0	0	0	0	0	0	0	0	0	0	0	0	0	0	0	0	0	0	0.09	0	0	0	0	0.05	0	0	0	0	0	0
ADH1A	0	0	0	0	0	0	0	0	0	0	0	0	0	0	0	0.74	0.16	0	0	0	0	0	0	0	0	0	0	0	0	0	0	0	0.05	0.23	0.21	0	0.33	0.04	0	0	0	0	0.16	0	0	0	0	0	0
ADH1B	0.07	0	0	0	0	0	0.04	0.2	0	0.12	0.04	0.05	0	0.1	0	0	0.38	0.47	0.25	0	0	0.8	0	0.16	0.38	0	0	0	0	0	0	0	0	0	0	0	236.88	18.19	10.04	0	0.34	0.15	0	0	0.26	0	0	0	0
ADH1C	0	0	0.23	0.12	0	0	0.18	0	0.29	0.14	0	0.08	0	0	0.65	0	6.63	5.11	5.48	1.63	0	2.5	0.52	1.22	2.35	0	0	0	0.23	0.22	0	0	0	0	0	0	3.36	0.16	4.4	0	0	0.45	0.55	0	0	0	0	0	0
ADH4	0	0	0	0	0.11	0.04	0.05	0	0	0.04	0.05	0.07	0	0	0	0	0.12	0.65	0.7	0.58	0	0	0	0	0.66	0	0	0	0	0.2	0.45	0.08	0.13	0	0	0	0.1	0	0	0	0	0.1	0.37	0	0	0	0	0	0
ADH5	98.92	89.68	100.35	85.55	99.45	93.86	109.47	101.3	99.7	121.47	104.57	104.93	87.5	90.02	100.69	85.73	80.89	71.56	73.52	40.37	40.52	57.53	24.4	96.26	100.07	113.26	93.38	99.81	128.04	141.28	163.35	174.99	172.22	166.49	139.67	130.75	72.77	32.13	9.23	0	81.69	77.71	82.01	41.44	32.83	23.9	32.28	35.96	32.95
ADH6	0.67	0.5	0	0	0.13	0.21	0.5	0.66	0.59	0.59	0.58	0.49	0.68	0.99	0.5	0	3.77	2.26	3.13	3.7	6.85	6.46	1.8	2.01	7.59	0	0	0	1.19	0.23	0.87	1.15	0.53	1.01	0.92	0.75	0.52	0.17	0	0	1.1	0.59	1.56	0	0	0	0	0.32	0
ADH7	1.55	3.56	2.53	1.53	1.59	2.44	0	0	0	0	0	0	0	0	0	0	0	0	0	0	0	0	0	0	0	0	0	0	0.37	0.35	0.27	1.41	0.11	0.31	5.83	10.13	0.09	0	0	0	0	0	0.11	0	0	0	0	0	0
ADHFE1	1.2	1.45	1.96	0.78	1.85	0.77	1.06	1.18	0.8	0.66	0.52	0.29	0.92	1.62	1.35	0.58	13.84	16.25	14.71	13.58	14.35	9.28	0.32	1.13	0.41	0.4	0.95	1.02	0.21	0.61	0.62	0.17	1.48	1.45	1.32	2.02	12.06	2.43	0	0	4.46	4.95	4.08	5.76	4.12	2.27	9.26	5.68	6.44
ADI1	79.26	66.27	79.68	64.31	68.15	66.79	137.19	138.67	136.78	116.47	114.37	122.33	157.1	141.51	187.98	141.54	128.56	122.59	125.47	48.17	78.86	83.99	107.71	143.31	140.06	139.66	117.45	141.61	67.25	73.05	90.52	90.7	62.98	59.23	83.93	98.14	123.06	51.81	15.18	103.03	129.69	157.23	139.75	40.53	44.9	34.2	48.9	48.56	54
ADIG	0	0	0	0	0	0	0	0	0	0	0	0	0	0	0	0	0	0	0	0	0	0	0	0	0	0	0	0	0	0	0	0	0.25	0	0	0	0.59	0	0	0	0	0	0	0	0	0	0	0.8	0
ADIPOQ	0	0.05	0	0	0	0.11	0	0	0	0	0	0	0	0	0	0	0.03	0	0	0	0	0	0	0	0	0	0	0	0	0	0	0	0	0	0	0	0	0	0	0	0	0	0	0	0	0	0	0	0
ADIPOQ-AS1	0	0	0	0	0	0	0	0	0	0	0	0	0	0	0	0	0	0	0	0	0	0	0	0	0	0	0	0	0	0	0.09	0	0	0	0	0	0	0	0	0	0	0	0	0	0	0	0	0	0
ADIPOR1	304.17	341.2	359.59	317.46	355.2	353.49	116.76	121.85	118.56	123.05	123.52	125.84	134.82	136.85	124.36	133.07	101.58	116.84	95.58	114.55	99.06	124.68	31.54	144.65	140.39	202.31	181.68	191.38	223.81	216.59	171.45	193.12	190.13	176.52	225.2	260.25	117.51	134.36	109.08	127.12	146.12	135.99	126.66	136.88	136.28	141.63	149.81	177.68	157.39
ADIPOR2	47.12	47.2	48.4	47.19	49.83	48.86	68.64	66.38	69.14	67.67	67.28	73.8	70.87	69.92	68.64	64.65	76.93	52.85	62.1	61.58	54.96	56.09	16.33	69.2	72.84	106.07	84.71	98.79	53.86	58.71	44.8	55.58	68.58	72.5	73.25	73.56	84.75	36.07	5.87	0	74.36	80.86	70.37	61.12	59.86	56.98	60.86	61.78	64.74
ADIRF	188.79	236.9	185.92	247.85	153.2	199.76	2.07	2.24	0.75	1	2.23	1.66	4.34	3.35	0	0	0	0	0	2.57	0	0	0	0	0	0	0	0.32	261.11	323.7	617.23	647.22	184.01	153.17	114.37	111.59	1417.81	340.53	52.96	164.4	1.41	1.2	1.81	33.88	28.68	30.01	36.62	30.64	37.61
ADK	40.63	41.41	50.11	42.09	41.43	40.97	37.43	37.76	32.38	43.97	37.21	37.27	50.77	40.64	70.42	52.1	63.1	65.67	62.13	45.9	44.77	55.74	17.79	33.4	36.33	64.37	50.25	59.46	84.88	100.4	126.59	129.89	109.87	91.64	92.96	93.4	14.36	42.6	3.57	0	46.82	51.73	47.89	27.7	27.47	22.78	24.76	25.83	29.78
ADM	117.3	152.34	135.1	160.5	121.36	106.73	91.08	101.33	99.19	93.21	112.15	121.58	42.84	40.84	36.1	47.88	172.72	167.21	170.14	297.49	306.61	282.26	17.27	54.5	63.6	137.43	165.28	133.54	53.87	62.42	75.72	83.88	61.21	54.6	114.93	136.49	124.97	614.34	212.6	235.86	246.81	255.63	249.53	1220.11	1665.61	2201.69	1297.55	1643.27	1477.09
ADM2	0.47	1.05	1.02	0.52	0.82	0.65	0.42	0.37	0.44	0.29	0.42	0.28	0.58	0.77	0.42	1.1	0.41	0.32	0.34	2.7	0.97	0.55	0.3	0.53	0.39	3.71	3.59	3.36	0.4	0.19	0.29	0.28	1.36	1.29	0.62	0.16	0	0.2	0.27	3.9	1.64	1.24	1.14	2.13	1.76	2.14	4.23	1.74	1.25
ADM5	0.45	0.71	0.69	0.8	0.21	0.38	6.12	7.13	7.31	5.42	5.97	5.14	4.14	2.8	2.3	5.28	3.17	2.45	2.62	19.35	14.8	10.47	6.86	5.51	4.18	2.92	2.41	3.88	5.96	4.58	0.84	1.72	2.2	2.79	2.39	3.34	43.2	4.24	0	0	2.24	1.24	1.27	19.7	16.22	20.46	22.04	22.32	16.75
ADNP	39.16	38.1	43.48	33.53	37.22	35.65	28.86	25.44	30.69	32.31	27.54	27.87	36.68	36.35	51.01	38.74	32.31	28.21	32.13	50.41	41.08	56.01	0.61	33.41	40.57	30.07	22.42	27.4	27.5	23.96	22.49	27.37	38.86	40.85	40.77	43.5	8.6	16.16	5.89	0	31.32	33.38	29.61	70.18	61.08	54.25	74.39	61.45	69.09
ADNP2	14.47	16.41	15.66	14.42	14.87	13.47	17.42	16.82	16.65	18.25	18.65	18.46	19.76	16.99	18.46	13.62	14.92	16.02	16.41	46.79	33.65	42.17	1.43	21	19.68	20.09	17.95	20.83	8.05	9.17	8.2	10.15	16.37	12.9	10.44	10.56	8.13	21.16	0.21	0	20.84	19.71	16.6	81.98	87.08	93.89	94.01	103.14	93.99
ADO	4.85	5.64	7.12	3.79	5.18	4	22.1	19.98	18.83	23.5	18.82	22.87	28.85	22.29	18.79	22.65	26.76	30.04	27.6	37.26	38.15	37.26	2.8	21.1	23.64	16.62	12.24	17.06	12.28	11.59	15.59	20.13	21.85	13.16	18.11	17.83	10.56	8.95	7.44	0	21.25	23.15	22.75	34.43	27.49	31.21	43.64	33.19	38.43
ADORA1	0.21	0.23	0.1	0.15	0.24	0.05	0.96	0.88	1.37	0.84	1.4	0.95	1.05	0.3	0.31	0.4	0.25	0	0.25	0	0.7	0.79	1.11	3.25	4.3	0.69	1.04	1.47	0	0	0	0	0.03	0.12	0	0	1.82	0.35	0	0	0.68	0.65	0.7	0.56	1.28	0.78	0.58	0.39	0.52
ADORA2A	0.31	0.35	0	0.35	0	0.06	3.62	3.45	2.79	2.9	3.43	3.07	1.19	1.03	0	2.27	2.01	2.63	1.77	7.75	5.58	5.41	2.39	2.64	1.8	13.98	14.82	15.66	0	0	0	0	0	0.14	0	0	20.07	93.62	0.91	0	1.54	3.44	3.77	5.45	6.99	5	5.46	4.86	7.66
ADORA2A-AS1	0	0	0	0	0	0	0.24	0.42	0.22	0.22	0.4	0.31	0.52	0	0	0.49	0	0	0	0	0	0	0	0	0	0	0.16	0	0	0	0	0	0.18	0.15	0	0.28	1.45	1.8	0	0	0	0.53	0.54	1.04	1.27	1.28	0.95	0.96	0.96
ADORA2B	21.29	21.59	20.63	21.22	20.89	20.57	10.71	11.58	11.96	12.9	12	13.74	24.75	21.06	16.36	14.78	60.42	58.22	67.7	64.43	62.2	66.87	3.11	12.35	9.51	6.23	4.43	7.43	23.7	22.59	37.07	37.57	35.53	32.91	23.06	31.28	0.32	10.67	0	0	24.59	30.9	33.52	17.49	14.77	16.43	19.3	20.99	22.22
ADORA3	0	0	0	0	0	0	0	0	0	0	0	0	0	0	0	0	0	0	0	0	0	0	0	0	0	0	0	0	0	0	0	0	0	0	0	0	6.9	0.13	2.52	0	0	0.11	0.14	0	0	0	0	0	0
ADPGK	46.69	45.66	48.17	52.46	54.52	48.71	90.83	96.65	105.75	98.85	101.53	107.1	89.36	90.91	85.08	96.73	104.09	100.44	94.84	96.09	90.14	98.55	20.24	100.14	92.27	166.33	150.62	150.5	52.88	53.57	47.54	51.7	56.27	52.43	51.1	50.11	27.14	57.41	18.26	12.34	104.67	123.52	118.76	108.34	105.75	97.72	87.85	100.85	103.05
ADPGK-AS1	0	0	0	0	0	0	0.08	0	0.19	0.12	0.07	0	0	0.21	0.42	0.41	0	0	0	0	0	0	0	0	0	0	0	0	0	0	0	0	0.24	0	0	0	0.65	0.11	0	0	0	0.07	0.09	0	0.52	0.26	0	0.2	0
ADPRH	2.11	2.65	2.58	1.64	1.76	0.97	2.39	2.08	1.96	2.98	2.77	2.5	3.06	2.1	2.13	1.23	1.2	0.36	1.82	1.43	1.08	0	0.77	3.22	3.88	5.37	4.72	5.06	1.91	2.03	1.31	2.64	2.04	1.82	2.26	2.48	18.03	13.81	7.68	34.9	1.83	3.33	3.63	3.25	5.92	2.39	2.37	2.55	3.99
ADPRHL1	1.72	1.92	1.7	1.12	1.05	1.09	15.2	17.28	13.18	15.85	17.07	13.24	21.37	17.64	13.65	15.39	15.76	14.4	18.3	6.11	11.41	9.39	11.29	15.8	23.33	10.93	8.68	10.42	0.43	0.41	0.47	0.87	0.31	1.29	0.84	2.38	1.95	0.43	0	0	19.59	15.25	14.07	8.34	6.82	4.59	9.38	7.77	6.52
ADPRHL2	72	77.05	59.67	82.11	75.78	70.93	38.67	38.38	43.33	34.15	39.2	39.55	33.94	26.64	13.43	22.28	46.61	53.89	48.66	66.66	45.95	41.6	25.36	41.07	34.53	44.46	44.4	46.38	63.28	68.49	76.04	76.29	71.03	72.94	63.14	61.42	30.14	65.84	11.12	9.28	45.6	42.63	46.29	130.61	125.87	108.83	85.55	90.16	84.06
ADPRM	13.59	10.39	12.81	8.92	10	11.31	9.21	11.28	8.34	12.77	9.04	9.82	16.13	16.32	23.33	13.95	7.96	4.25	5.93	11.38	12.87	7.28	4.47	10.23	11.64	12.42	8.61	8.52	4.55	5.61	7.25	9.11	10.13	9.36	9.96	7.18	9.28	17.14	14.65	0	13.71	15.22	12.33	50.68	41.37	41.76	46.88	51.05	48.52
ADRA1A	0	0	0	0	0	0	0	0	0	0	0	0	0	0	0	0	0	0	0	0	0	0	0	0	0	0	0	0	0	0	0	0	0	0	0	0	0	0.15	0	0	0	0	0	0	0	0.31	0	0	0
ADRA1B	2.69	2.81	2.23	2.05	1.65	2.7	20.91	20.87	22.52	14.24	18.6	18.33	19.5	15.49	7.79	8.83	14.51	6.25	17	8.61	5.16	2.92	1.36	14.99	13.27	9.49	8.47	11.76	1.79	2.21	0.65	1.52	1.65	2.9	0	0	0.7	0.08	0	0	4.16	3.8	4.6	1.04	1.57	2.54	5.89	2.15	5.72
ADRA1D	0.07	0	0	0	0	0	3.4	2.96	2.85	2.29	3.34	3.87	4.59	3.91	1.29	1.25	5.32	8.72	5.65	6.48	11.73	7.46	1.5	4.69	5.07	4.11	4.63	2.75	0	0	0.22	0	0.03	0	0	0	2.23	1.76	0	0	3.9	2.86	3.83	2.94	1.07	0.54	2.41	3.86	3.25
ADRA2A	0	0.05	0	0	0	0	0.05	0.05	0	0.02	0	0	0	0	0.29	0	0.33	0.66	0.62	0	0	0	0.16	0.22	0.33	0	0	0	0	0	0	0	0	0	0	0	2.29	1.53	8.58	4.06	0.24	0.05	0	0	0.18	0.19	0	0.14	0
ADRA2B	0	0	0	0	0.07	0	0.03	0.11	0.15	0.27	0.06	0.04	0	0	0	0.66	0.03	0	0.05	0	0	0	0	0.13	0.15	0	0.11	0	0	0	0	0	0	0.21	0.09	0.19	1.74	2.14	0	0	0	0	0	0	0	0	0.32	0	0
ADRA2C	0.29	0.65	0.2	0.32	0.22	0.07	11.51	8.55	10.35	8.28	10.79	11.38	9.83	10.21	2.77	10.25	4.01	7.25	4.07	7.94	5.99	6.78	17	11.89	7.57	8.84	6.49	7.71	0.21	0.4	0.91	0.42	0.59	0.18	1.13	1.31	8.86	1.48	0	0	2.42	4.72	3.48	5.21	4.01	7.36	7.1	5.26	7.38
ADRB1	0	0.07	0.05	0	0	0	1.75	1.84	1.42	1.37	1.4	1.65	2.44	2.36	0.8	1.95	0.53	1.35	1.15	0.2	0	3.09	0.43	1.81	1.18	1.48	1.01	1.43	0	0	0.1	0.06	0.15	0.24	0.11	0	12.2	2.79	3.5	0	0.66	0.49	0.85	0.55	1	1.01	1.31	1.51	2.02
ADRB2	33.89	38.11	37.86	54.09	63.49	53.16	0.21	0.55	0.74	0.69	0.39	0.68	0	0.14	0.28	0	0.4	0.63	0.84	0	0	2.15	0.15	0.21	0.38	1.87	2.29	2.41	38.68	42.88	31.21	36.49	42.6	35.53	39.33	41.11	21.68	32.14	29.18	0	0.92	0.59	1.06	4.58	3.47	4.9	3.12	3.42	2.11
ADRB3	0	0	0	0	0	0	0	0	0	0	0	0	0	0	0	0	0	0	0	0	0	0	0	0	0	0	0	0	0	0	0	0	0	0	0	0	0.04	0.02	0	0	0	0	0	0	0	0	0	0	0
ADRM1	98.19	116.7	100.74	161.5	96.75	100.35	219.48	214.91	223.63	182.4	223.06	230.29	252.12	259.38	142.93	254.47	233.12	255.65	269.87	237.66	246.11	193.62	373.15	269.22	215.85	234.96	292.99	280.33	219.67	220.29	213.88	215.85	216.94	205.88	132.38	130.8	140.73	160.28	17.23	53.15	154.19	176.95	162.04	104.16	117.29	119.83	130.44	109.5	108.95
ADSL	58.05	48	47.77	53.53	54.48	58.56	136.6	127.36	128.13	128.57	128.21	125.56	127.08	113.23	114.12	133.23	108.37	105.74	107.62	99.99	91.63	92.01	76.12	114.77	122.06	96.33	92.09	89.54	76.19	71.07	76.39	67.11	76.02	76.91	55.96	47.41	51.68	55.25	31.59	10.42	93.1	102.94	99.84	62.74	62.22	53.28	74.21	70.15	83.94
ADSS	19.03	24.05	40.47	24.57	23.96	18.76	60.87	58.44	50.73	79.33	61.45	63.48	87.74	104.09	127.91	108.21	89.55	94.83	73.64	70.95	70.01	76.85	4.31	63.04	62.39	101.21	86.26	95.76	36.09	35.5	45.92	56.41	55.29	44.83	64.55	71.88	25.01	34.86	5.18	28.27	62.37	62.68	68.79	67.79	56.26	51.87	49.26	46.21	49.42
ADSSL1	22.14	23.01	24.85	19.14	21.51	17.34	6.76	8.3	9.74	8.51	7.47	9.13	7.25	7.64	8.72	8.82	6.63	8.76	6.85	4.56	4.42	1.25	2.61	11.94	15.72	2.07	1.23	1.95	5.97	5.91	5.88	4.84	1.74	3.92	8.37	5.8	9.31	6.41	0	0	10.16	7.27	10.3	6.66	8.07	6.11	13.91	14.09	9.39
ADTRP	10.44	8.94	12.13	7.71	11.78	8.02	0.35	0.31	0.56	0.74	0.39	1	0	0.62	0.63	0	0.52	0	0.48	0.95	2.16	0	0	0.48	0.72	1.06	0.6	0.36	5.6	6.19	7.38	8.73	8.12	7.84	8.17	7.07	4.98	32.29	8.59	0	1.04	0.44	0.94	0.43	2.36	2.78	2.36	1.2	1.2
AEBP1	0.14	0.16	0.1	0.26	0.21	0.34	0	0	0.06	0.02	0.07	0	0.14	0	0	0.27	0.17	0	0	0.28	0.48	0	0	0	0	0	0	0	0.89	0.75	0.72	0.36	0.51	0.59	0.15	0.16	107.72	99.94	8.95	30.78	0.23	0	0.18	0.38	0.7	0.18	0.26	0.13	0.18
AEBP2	14.52	17.28	18.65	12.52	14	12.82	11.12	10.68	9.65	13.72	10.45	11.4	14.06	15.29	17.02	12.2	10.72	12.82	10.04	49	33.27	40.78	1.31	14.42	16.33	15.64	15.68	17.69	7.08	5.96	7.65	10.51	10.31	7.87	10.85	13.25	7.5	8	0	0	9.97	11.52	10.93	63.33	67.41	81.75	81	82.15	77.86
AEN	15.36	16.32	18.87	16.95	19.02	19.04	63.17	67.65	68.69	53.29	58.2	61.99	73.67	64.04	33.35	48.36	139.48	140.48	148.18	475.34	389.06	320.33	22.91	54.62	53.82	67.72	61.29	63.75	22.68	18.4	19.45	23.49	27.5	30.41	19.4	21.68	28.03	111.22	3.19	0	106.86	128.11	129.57	613.21	630.13	636.86	703.5	595.34	615.91
AES	314.4	354.95	288.35	383.55	275.34	295.22	290.96	284.73	293.86	254.43	285.45	283.05	263.32	267.38	122.08	258.23	232.27	267.93	282.68	237.56	281.1	242.49	454.9	244.82	256.06	196.03	197.6	196.84	460.25	467.13	441.23	438.67	437.61	399.46	401.86	382.03	427.26	115.42	83.93	176.8	194.65	169.34	194.43	170.79	158.21	154.58	161.81	156.23	166.04
AFAP1	21.66	22.29	21.95	26.71	25.9	25.51	28.62	31.9	31.46	26.29	29.23	33.05	28.76	27.47	29.04	27.04	13.71	11.13	12.42	10.3	7.51	9.38	2.12	29.73	26.05	41.38	39.48	36.29	14.97	12.62	9.54	11.96	20.49	21.6	12.19	15.21	11.92	10.57	11.8	2.09	11.16	11.77	10.54	16.03	15.71	16.23	14.4	14.44	15.32
AFAP1-AS1	0.39	0.16	0.2	0.22	0.03	0.29	0.16	0.11	0.3	0.06	0.1	0.1	0.09	0.12	0.13	0	0.02	0	0.13	0	0	0	0	0	0	0	0	0	0.12	0.11	0.09	0.02	0.12	0.05	0.28	0.19	0.07	0.06	0	0	0.28	0.06	0	0.12	0	0	0	0.08	0
AFAP1L1	12.35	12.77	13.81	15.44	17.45	15.84	5.94	6.37	7.68	6.29	6.66	6.3	5.94	6.67	8.52	6.33	2.06	1.22	1.97	2.86	0.93	2.62	0.95	6.53	6.52	9.07	6.96	9.54	19.62	16.77	12.32	12.87	16.2	17.81	15.22	14.72	18.79	78.15	3.95	0	4.93	4.19	3.28	5.95	4.73	5.12	3.67	3.34	4.96
AFAP1L2	24.25	26.57	24.72	21.17	20.69	23.73	18.52	19.15	21.3	17.95	20.4	21.69	28.87	26.76	27.08	28.84	9.75	7.71	9	8.31	7.29	3.3	2.45	21.78	16.62	17.04	17.17	18.61	36.99	35.83	31.52	35.2	35.32	35.87	27.43	30.46	8.86	7.16	3.32	0	5.41	5.75	6.17	6.06	5.33	6.09	6.12	6.07	7.73
AFF1	45.96	48.81	51.31	49.61	49.89	46.79	13.11	11.77	13.45	11.46	10.57	10.98	15.74	15.38	15.85	12.22	17.51	16.52	16.89	18.14	18.07	19.5	0.7	14.47	16.35	29.55	26.24	29.92	12.54	12.99	10.17	12.57	26.1	22.62	22.08	23.71	19.62	18.64	11.6	5.09	12.61	14.9	13.69	26	22.64	24.09	22.15	20.75	24.15
AFF2	0.03	0	0	0.03	0.05	0.02	0	0	0	0.01	0	0	0	0	0	0	0	0	0	0	0	0	0	0	0	0	0	0	0	0	0	0	0	0.03	0	0	1.75	0.07	0.16	4.63	0	0.01	0	0	0	0	0	0	0
AFF3	0.02	0.03	0.05	0.03	0	0	0	0	0	0	0	0	0	0	0	0	0	0	0	0	0	0	0	0	0	0.09	0.09	0.05	0	0	0	0	0.21	0	0	0	2.99	1.23	1.77	0	0	0	0	0.1	0.09	0.09	0.2	0.4	0.09
AFF4	50.7	53.81	58.2	50.41	50.26	49.18	17.69	14.12	13.59	18.02	13.07	13.14	20.88	20.83	30.47	18.38	36.36	43.93	31.7	65.97	60.78	61.86	0.39	18.99	23.17	34.81	32.67	39.22	23.45	23.47	21.54	28.12	53.24	41.46	46.85	60.21	15.26	30.55	1.63	3.29	42.17	43.09	39.47	99.24	97.07	111.05	112.53	109.34	123.92
AFG3L1P	11.52	12.36	12.57	13.11	12.83	13.17	17.36	17.45	19.01	14.14	16.21	18.44	13.76	13.01	25.27	17.53	15.57	13.54	14.41	18.87	17.93	15.94	3.94	19.79	15.67	11.98	14.16	13.28	10.25	7.48	7.21	7.23	10.32	11.59	8.47	7.14	10.99	11.26	0	0	10.85	11.19	9.72	15.95	15.91	13.46	18.59	19.89	14.91
AFG3L2	37.58	37.56	40.75	36.71	38.49	35.92	52.64	52.07	57.44	53.06	52.5	53.33	65.49	51.36	48.21	46.34	42.25	40.86	39.92	46.97	44.86	48.03	27.34	48.43	47.26	45.13	30.08	37.05	31	23.42	30.91	32.29	39.78	42.26	43.78	46.33	45.44	53.26	2.42	4.9	46.38	50.35	46.82	43.11	37.87	37.77	40.5	41.03	42.35
AFM	0	0	0	0	0	0	0	0	0	0	0	0	0.29	0	0	0	0	0	0.09	0	0	0	0	0	0	0	0	0	0	0	0	0	0	0	0	0	0.3	0	0	0	0	0	0	0	0	0	0	0	0
AFMID	47.51	41.02	39.63	37.61	39.84	40.85	20.85	25.74	24.45	23.25	28.76	26.33	30.46	33.88	28.54	29.11	6.39	10.26	7.96	5.23	9.98	8.79	20.99	30.36	26.42	19.45	15.26	15.91	21.45	21.54	26.17	23.66	18.02	21.64	25.75	21.47	22.58	12.57	0	0	9.13	8.1	8.14	11.59	7.29	8.18	8.51	11.69	13.53
AFP	0.19	1.76	1.36	0.41	0.53	0.5	0.42	0.37	0.25	0.28	0.19	0.2	0	0	0.42	0	0	0	0	0	0	0	0.45	0.42	0	0.56	0.18	0.42	0.39	0.19	0.29	0.4	0.36	0.17	0.46	0.62	0.34	0.06	0	0	0.46	0	0.24	0	0	0.35	0	0	0
AFTPH	21.13	23.41	30.25	21.63	22.7	21.12	27.64	24	22.58	32.2	25.03	26.45	31.74	36.82	48.47	35.14	31.08	32.75	23.29	34.59	36.1	33.77	2.96	32.08	36.88	44.27	32.82	40.61	11.61	13.44	16.26	19.11	22.99	17.24	22.03	28.1	14.75	21.38	11.51	0	29.83	28	29.87	47.57	52.04	46.66	51.66	59.66	51.23
AGA	19.63	25.08	20.56	16.13	19.63	16.52	20.24	17.33	21.62	20.93	17.87	17.33	21.09	17.92	22.18	12.9	17.82	18.06	18.21	9.16	16.02	12.8	2.53	15.18	19.18	19.86	19.79	20.48	10.78	12.51	13.05	15.49	13.43	11.2	17.02	11.75	9.28	5.05	1.07	0	29.21	32.17	31.65	11.36	10.67	11.12	11.36	15.68	12.89
AGAP1	13.52	12.31	13.16	13.55	11.58	12.01	21.33	21.1	20.93	17.64	19.27	21.57	19.91	17.23	18.75	19.49	14.57	13.63	14.4	16.05	19.66	12.77	1.88	22.76	22.3	22.38	23.48	23.11	9.31	10.66	6.97	7.28	11.39	12.18	10.03	10.89	11.94	4.87	1.1	0	21.38	21.74	18.84	25.9	26.14	34.93	31.77	33.97	28.71
AGAP11	1.15	1.42	0.72	1.01	1.12	0.93	0.2	0.12	0.08	0.19	0.13	0.31	0.37	0.18	0	0	0.33	0	0.11	0.73	0	0	0.1	0.27	0.16	0.3	0	0.68	0.51	0.98	0.47	0.78	0.58	0.55	1.4	1.02	13.52	2.09	0	0	0.6	0.64	0.15	0.5	0.68	1.14	1.19	0.17	0.69
AGAP2	0.23	0.26	0.3	0.09	0.4	0.1	0.37	0.3	0.71	0.54	0.57	0.67	0.24	0.74	0.17	0.9	0.21	0	0.1	0.7	0.39	0	0.19	0.09	0.42	0.12	0.51	0.39	0.16	0.16	0	0.1	0.4	0.49	0.06	0	0.92	0.64	0	6.36	0.38	0.4	0.24	0.79	0.58	0.29	0.11	0.76	0.29
AGAP3	46.96	58.36	54.02	68.01	47.08	49.21	42.63	46.05	48.86	35.69	39.7	42.43	36.26	30.78	13.75	25.71	34.79	30.65	41.69	42.35	45.74	39.19	20.81	38.64	37.89	32.17	30.35	34.6	86.24	90.08	72.28	76.27	88.03	87.03	67.51	57.87	42.61	34.37	1.12	0	22.14	23.84	22.02	23.1	23.15	19.75	29.88	21.56	22.22
AGAP4	4.37	3.14	2.43	4.02	4.09	4.33	1.57	1.9	0.88	1.56	0.93	1.89	1.81	0.87	0.89	0.86	1.64	1.5	0.4	1.12	2.27	0	0.48	1.5	1.31	1.64	1.55	1.42	3.31	3.6	1.73	2.43	1.97	1.34	1.22	1.49	0.46	1.75	0	0	0	0.86	0.75	4.87	2.21	3.91	3.11	2.31	2.8
AGAP5	2.68	4.04	2.2	3.75	3.54	2.74	2.38	1.63	2.19	2.62	1.9	2.93	4.09	1.74	2.35	1.38	2.42	1.6	1.5	2.37	1.61	0	0.13	3.02	1.71	2.78	4.19	2.13	0.67	1.28	1.72	1.49	1.03	1.29	0.78	1.85	1.84	1.6	0	0	1.17	1.66	2.5	8.09	5	3.86	5.51	4.47	4.17
AGAP6	5.24	7.3	5.62	6.41	6.27	6.19	8.44	8.82	8.5	6.45	7.73	9.04	6.52	7.11	7.52	12.06	10.2	10.25	9.37	17.03	19.74	14.36	1.45	7.47	6.94	6.32	8.78	5.99	7.47	4.19	6.97	7.31	5.88	3.75	4.77	4.62	15.45	17.85	0	5.69	8.53	7.32	7.1	40.5	29.35	35.08	43.81	50.63	37.51
AGAP9	0.08	0	0.06	0.27	0.18	0.03	0.22	0.16	0.53	0.14	0.13	0.12	0.49	0.35	0	0	0.59	0	0.15	0.24	0	0	0	0.36	0.11	0.48	0.61	0.36	0	0.49	0	0.14	0.03	0	0	0.27	0.08	0.05	0	0	0.79	0.17	0.2	0	0	0.6	0	1.59	0.3
AGBL1	0	0	0	0	0	0	0	0	0	0	0	0	0	0	0	0	0	0	0	0	0	0	0	0	0	0	0	0	0	0.22	0	0.05	0.17	0.1	0.27	0.37	0.09	0.2	0	0	0	0	0	0	0	0	0	0	0
AGBL2	0.9	1.53	1.25	0.64	1.22	1.17	1.21	1.2	1.68	1.48	1.72	1.31	1.94	2.26	3.32	1.85	2.37	1.79	2.06	4.3	3.24	3.06	0.09	1.67	1.01	1.28	1.01	1.25	0.56	0.75	0.74	0.36	0.74	0.86	0.96	0.71	0.58	0.22	0	0	0.26	1.83	1.48	4.35	5.14	4.59	4.74	5.25	5.2
AGBL3	0.22	0	0.04	0.3	0.19	0.21	1.18	1.33	1.5	1.39	1.19	1.26	1.32	1.67	1.85	0.63	1.89	1.46	1.76	8.94	3.31	6.24	0.17	1.22	1.1	0.6	0.62	0.67	0.11	0	0.17	0.28	0.21	0.2	0	0.18	0.98	1.6	0	0	1.07	2.89	2.26	9.75	13.3	13.01	10.57	11.02	9.17
AGBL4	0	0	0	0	0	0	0	0	0	0	0.03	0	0	0	0	0	0	0	0	0	0	0	0	0	0	0	0	0	0	0	0	0	0	0	0	0	0	0.14	0	0	0	0	0	0	0.24	0	0	0	0
AGBL5	29.18	25.18	21.8	22.34	23.71	23.57	35.23	37.42	40.51	31.86	37.59	37.81	45.25	44.49	27.64	28.36	51.11	58.01	52.39	57.88	49.73	48.64	19.56	43.63	46.31	22.85	24.99	22.82	14.55	9.73	8.88	10.5	11.04	10.34	13.16	13.29	13.55	4.29	0.35	0	27.94	28.9	28.25	35.77	33.19	40.06	48.25	42.06	47.65
AGER	12.06	11.96	9.09	11.07	9.4	9.83	4.36	4.08	3.23	3.78	4.53	4.09	5.95	5.21	2.37	6.4	4.79	4.12	3.75	4.04	7.48	4.23	1.18	2.48	2.32	1.96	4.17	1.79	6.48	7.9	7.59	7.04	9.33	7.96	11.05	7.36	456.87	535.43	451.11	382.49	3.02	3.2	2.79	11.01	10.92	7.35	14.67	11.41	9.21
AGFG1	18.03	21.14	27.84	19.48	20.12	19.8	43.01	41.23	41.25	48.69	43.26	45.27	46.27	45.13	61.47	56.69	35.92	45.42	39.92	52.72	47.56	51.78	5.3	41.23	48.39	44.97	39.62	45.42	19.4	18.8	18.83	22.57	29.94	27.1	26.99	32.68	15.88	26.42	20.27	20.02	44.74	46.91	51.27	70.09	70.14	85.41	63.81	71.07	68.72
AGFG2	5.23	3.93	3.95	4.39	3.42	4.18	17.41	17.4	16.08	15.07	17.05	17.25	19.71	19.74	7.41	21.5	46.05	55.97	56.42	46.45	44.18	36.69	8.69	19.95	25.23	15.45	19.13	17.03	5.73	5.3	4.26	4.3	5.08	4.03	3.2	2.92	9.07	2.29	0	0	6.28	9.71	9.63	4.72	3.11	4.33	6.99	5.4	4.34
AGGF1	15.32	17.33	20.74	15.19	17.69	15.94	23.25	21.8	22.33	30.85	24.8	25.61	28.29	32.43	50.87	34.81	24.55	23.45	21.1	24.61	29	36.25	3.48	27.03	30.69	28.3	24.86	30.75	17.01	15.35	16.8	17.99	19.83	14.28	21.98	20.16	9.03	6.15	4.68	0	29.34	29.1	24.33	26.26	26.09	26.97	28.56	32.05	28.96
AGK	28.15	26.16	27	22.43	27.22	25.37	31.5	32.8	35.07	32.12	28.17	31	35.08	31.57	34.08	31.62	32.64	27.81	29.01	33.06	27.39	29.48	2.53	33.02	27.1	32.63	28.18	33.09	25.69	25.01	22.16	24.21	23.89	23.22	21.64	25.42	12.71	15.91	11.41	0	21.67	28.98	30.24	24.42	19.28	23.39	28.9	29.27	26.91
AGL	11.64	13.45	14.65	10.36	10.68	10.6	6.22	5.11	4.79	6.23	4.77	5.39	7.2	8.19	8.89	7.64	5.97	7.79	5.18	6.71	9.11	9.1	0.34	6.21	8.16	6.47	4.03	5.94	6.3	5.89	9.01	10.64	12.86	10.22	14.69	19.25	2.8	1.07	1.37	0	5.97	7.03	6.33	9.37	10.38	9.49	11.3	10.04	10.5
AGMAT	1.51	0.81	1.06	0.6	0.42	1.07	9.58	8.95	10.36	9.78	9.9	10.02	9.98	8.39	4.71	6.01	5.09	3.27	7.14	9.86	12.39	2.8	6.64	12.17	13.93	3.84	4.95	4.1	1.29	1.23	1.89	2.04	1.5	2.2	0.8	0.81	0.19	0.11	0	0	1.8	3.63	4.78	1.49	2.49	0.91	2.04	1.72	1.37
AGMO	0.69	0.26	0.7	0.86	0.18	0.27	2.11	1.67	1.84	3.31	2.43	1.86	1.88	1.02	1.73	1.35	7.87	8.35	7.35	5.81	6.32	6.25	0.12	2.09	3.26	1.32	2.2	1.39	0.33	0.47	0.72	0.73	0.37	0	0.76	0.26	0.8	0.09	3.59	0	4.2	2.43	3.44	1.27	2.88	1.16	2.59	1.75	2.63
AGO1	8.64	9.21	8.73	8.38	7.85	8.72	8.14	7.57	8.57	7.39	7.18	8.08	10.68	8.85	6.34	7.9	4.89	5.35	5.23	5.54	4.44	4.73	2.06	11.01	11.5	9.19	7.43	8.73	4.89	4.24	3.06	3.17	4.76	6.12	5.73	5.74	7.11	4.38	0	0	4.68	4.54	3.57	3.46	3.34	2.6	3.58	2.68	3.67
AGO2	12	12.11	13.28	15.27	13.19	14.96	24	21.44	23.39	17.36	19.43	20.22	20.54	18.56	16.8	19.32	19.86	20.91	17.17	28.29	23.87	24.5	5.17	22.18	24.22	36.52	35.8	34.66	34.16	27.93	23.15	28.31	64.2	52.78	35.98	47.53	9.5	20.07	7.58	4.48	14.78	14.61	15.26	46.84	45.63	40.93	53.81	51.27	47.81
AGO3	7.25	8.37	9.15	6.69	8.89	7.91	4.96	3.62	5.57	3.97	4.32	4.59	6.25	6.27	6.98	2.14	4.38	3.55	4.81	4.59	5.91	6.08	0.59	4.86	5	8.99	7.08	7.94	2.9	2.55	3.1	3.58	5.27	5.14	3.46	4.58	2.53	11.72	1.22	17.35	5.2	4.75	4.01	5.18	6.86	7.13	4.7	6.25	6.55
AGO4	10.84	9.8	10.74	8.2	9.46	9.23	3.88	3.75	4.01	3.89	3.74	4.35	5.53	5.5	4.57	2.21	5.51	5.48	4.43	5.46	3.87	8.13	0.26	4.21	3.38	5.2	4.01	5.18	5.8	4.6	3.2	4.03	5.95	5.2	5.66	5.08	9.85	7.2	3.15	0	5.09	5.82	5.78	6.55	6.76	6.83	7.49	7.21	9.3
AGPAT1	109.85	120.96	114.99	113.9	110	109.64	42.61	44.84	44.78	39.34	44.87	43.87	53.28	49.38	14.82	59.88	63.01	80.04	77.13	56.3	53.84	46.71	54.62	59.4	57.41	53.63	61.69	62.06	70.87	73.41	44.78	47.64	83.3	83.23	69.28	65.63	47.86	24.27	5.11	7.25	66.46	56.35	49.88	33.53	32.12	22.16	35.62	25.13	35.48
AGPAT2	25.1	36.78	24.68	46.87	26.8	24.19	174.05	174.29	197.5	139.75	157.03	177.63	153.54	138.25	50.2	84.86	26.49	27.03	27.47	25.2	48.35	39.29	363.08	173.19	150.08	68.01	70.73	70.57	92.01	99.71	92.45	93.31	84.74	78.28	72.15	78.49	64.81	26.63	2.82	0	28.21	39.51	35.93	28.89	26.72	31.08	34.97	23.73	31.16
AGPAT3	30.31	31.05	30.51	31.36	28.85	28.89	28.59	29.64	29.01	26.36	27.69	31.27	29.81	24.64	17.5	20.36	18.73	24.38	20.66	20.15	15.6	22.41	8.47	32.18	32.13	29.31	28.04	29.42	27.13	24.49	18.44	20.76	24.52	19.9	25.83	28.93	15.91	17.18	5.64	2.42	22.66	20.79	20.93	17.6	12.38	14.38	14.54	14.15	13.31
AGPAT4	4.6	5.24	4.73	4.75	5.07	4.92	2.94	2.53	3.08	2.66	2.8	2.65	3.7	2.82	2.82	3.11	3.49	2.62	3.73	2.92	1.49	3.36	0.55	2.19	2.37	4.9	4.28	4.97	3.35	3.19	2.53	2.44	2.21	3.08	1.96	2.44	5.05	4.54	0.7	0	3.6	3.08	3.27	7.56	7.51	7.49	7.87	9.62	8.97
AGPAT4-IT1	1.02	0.91	1.92	0.91	1.06	1.52	0.46	0.6	0.68	0.54	0.64	0.37	0.62	0.9	0.46	0	0.44	0	0.65	0.62	1.05	0	0.49	0.23	0.14	0.93	1.55	0.81	0.22	0.21	0	0.35	0.67	0.37	0.17	0.34	0.48	0.28	0	0	1.01	0.11	0.52	0.42	0	0.39	0.29	0.58	0.39
AGPAT5	8.53	9.24	12.01	8.07	7.51	6.84	25.89	24.95	24.25	28.24	22.01	24.33	33.6	28.94	36.53	30.81	46.89	55.75	46.05	44.61	38.13	55.93	1.78	23.92	25.59	16.44	13.51	16.43	11.45	13.71	18	20.17	24.07	17.47	26.75	29.88	6.36	18.21	2.21	0	51.62	61.58	51.72	51.63	49.51	56.09	68.92	79.01	79.98
AGPS	15.16	17.55	21.38	15.14	15.42	14.87	26.56	24.25	22.54	32.36	23.89	26.03	33.13	32.28	36.44	26.58	34.68	36	28.39	22.05	25.46	24.49	2.61	31.13	36.82	31.87	26.59	34.07	14.4	15.43	17.36	21.37	23.88	18.34	22.37	27.73	6.14	5.99	1.3	0	29.34	31.77	29.64	14.63	20	17.74	20.22	19.63	21.74
AGR2	96.88	111.48	85.32	81.81	89.23	81.32	264.04	258.4	258.35	342.15	298.03	284.71	445.5	513.56	389.99	363.66	920.4	834.78	802.49	369.3	470.85	437.37	294.22	473.63	643.79	184.89	218.01	160.79	46.9	57.52	68.96	80.19	66.66	62.98	52.5	44.4	8.46	55.26	29.03	0	921.31	699.97	845.45	197.05	142.6	125.83	299.2	303.06	224.04
AGR3	0.25	0	0	0	0	0	0.14	0	0	0	0	0	0	0	0	0	0.92	3.37	0.9	0	0	0	0	0	1.02	0	0	0	0	0	0	0	0.11	0.9	0	0	38.79	41.38	8.7	0	1.23	1.57	2.53	0	0.93	0	0	2.83	0.94
AGRN	75.12	103.79	75.1	106.12	61.5	69.51	131.48	119.52	120.79	108.26	121.98	133.51	85.68	68.66	15.99	46.44	133.77	147.16	150.26	123.39	159.66	106.3	24.42	97.19	88.03	128.64	134.51	122.55	204.16	184.91	143.34	153.96	221.6	205.26	256.77	217.95	8.75	6.26	6.82	2.15	67.25	79.54	70.63	96.65	99.33	98.88	86.92	56.16	60.68
AGRP	0	0	0	0	0	0	0.14	0.24	0	0.21	0	0.18	0	0.36	0	0	0	0	0	0	0	0	0	0	0	0	0	0	0	0.49	0	0	0	0	0	0	6.33	0.44	0	0	0	0.26	0	0	0.91	0.92	0	1.38	0.92
AGT	0	0	0	0	0	0	0.21	0.22	0.1	0.26	0.08	0.05	0.45	0.11	0	0	2.27	2.5	4.02	9.79	11.33	5.98	0.24	0.17	0.5	0	0.42	0.25	0	0	0.11	0	0	0	0	0	16.21	0.65	0	0	1.1	0.85	1.22	0	0.28	0.28	0	0.21	0
AGTPBP1	4.68	5.12	5.65	4.56	4.79	3.95	15.57	13.61	9.84	18.96	13.45	14.74	14.41	13.6	19.12	15.27	8.11	8.41	7.86	9.44	10.1	15.9	0.69	11.24	14.25	16.21	12.32	14.62	5.02	4.87	6.75	7.03	7.69	6.31	6.79	8.35	7.62	9	4	0	14.66	16.78	13.87	18.16	22.12	19.74	21.27	22.4	18.98
AGTR1	0	0	0	0	0	0	1.43	1.59	0.9	2.05	1.56	1.62	2.86	1.51	2.68	0.99	2.09	1.73	1.78	3.08	2.61	2.96	0.14	3.46	4.17	2.4	2.11	2.12	0	0	0	0	0	0	0	0	21.27	5.44	0	21.12	30.8	23.02	27.97	45.17	42.98	45.94	38.42	48.34	34.14
AGTR2	0	0	0	0	0	0	0	0	0.09	0	0	0	0	0	0	0	0	0	0	0	0	0	0	0	0	0	0	0	0	0	0	0	0	0	0	0	0.14	0.14	0	0	0	0	0	0	0	0	0	0	0
AGTRAP	94.28	125.32	99.35	119.92	83.22	94.24	98.09	103.67	101.44	87.99	100.86	97.71	93.99	86.12	14.56	54.08	59.03	81.76	74.34	58.7	67.49	45.47	179.67	97.52	96.19	131.19	172.31	140.04	113.24	119.37	132.54	106.18	119.19	116	99.99	92.24	80.66	59.77	12.81	51.92	59.91	58.48	65.16	40.68	36.39	40.28	22	21.39	17.82
AGXT	0	0	0	0	0	0	0	0	0	0	0	0	0	0	0	0	0	0	0	0	0	0	0	0	0	0	0	0	0	0	0	0	0	0.65	0	0	0	1.79	0	0	0	0	0	0	0	0	0	0	0
AGXT2	0	0	0	0	0	0	0	0	0	0	0	0	0	0	0	0	0	0	0	0	0	0	0	0	0	0	0	0	0	0	0	0	0	0	0	0	0	0.02	0	0	0	0.08	0	0.65	0.3	0	0	0.23	0
AHCTF1	21.18	21.08	24.49	22.09	26.11	22.28	17.8	15.19	15.94	22.04	17.87	19.16	22.73	23.52	39.59	28.11	16.01	15.98	12.32	21.18	16.28	18.93	1.21	21.8	22.64	25.67	18.53	24.56	20.77	22.88	17.72	21	23.15	18.65	22.52	26.03	8.38	12.46	1.42	0	18.5	19.17	14.71	25.8	29.98	25.17	31.26	31.85	31.5
AHCTF1P1	0.11	0.22	0.21	0.17	0.35	0.21	0.11	0.23	0.29	0.19	0.16	0.3	0.13	0.25	0.68	0.25	0.12	0.15	0.18	0.26	0.22	0	0.1	0.1	0.15	0.33	0.12	0.41	0.09	0.13	0.13	0.06	0.17	0.12	0.25	0.29	0.02	0.14	0	0	0.21	0.18	0.22	0.27	1.05	0.33	0.91	0.61	0.49
AHCY	480.9	497.85	490.31	456.86	485.32	457.77	381.56	388.61	376.86	319.03	370.89	368.44	394.25	370.76	212.11	345.79	401.41	415.17	411.78	211.14	242.15	218.03	184.94	362.94	369.6	286.15	267.7	286.71	321.48	310.91	339.7	346.65	389.72	430.27	373.25	345.25	49.2	55.23	13.58	14.28	316.62	353.65	315.78	85.93	81.35	87.31	99.94	94.36	103.54
AHCYL1	103.1	102.78	113.93	89.28	103.71	99.81	87.47	87.33	89.58	91.41	83.54	94.61	115.01	108.22	106.48	96.1	79.4	73.67	72.24	74.6	68.11	71.94	20.29	102.2	110.99	104.03	87.09	99.5	58.51	50.37	42.14	49.07	57.84	62.1	67.42	72.15	43.09	86.23	28.14	20.37	72.3	70.37	64.31	63.85	65.05	64.16	69.76	78.49	74.02
AHCYL2	11.99	12.24	13.59	14.2	15.93	14.7	10.64	10.62	11.45	12.6	10.31	11.93	14.15	13.06	11.89	9.9	23.86	23.7	22.72	34.76	44.35	52.37	0.79	12.42	13.7	23.73	22.86	21.27	9.06	7.49	7.28	7.8	11.45	13.82	17.41	14.67	7.38	15.39	1.32	0	12.32	16.33	15.49	14.41	9.72	10.38	10.88	11.44	10.12
AHDC1	18.17	22.17	19.75	20.65	15.84	15.92	6.35	5.96	6.4	5.18	5.67	6.07	6.04	5.21	2.64	5.25	6.88	5.87	8.72	14.9	13.18	10.75	0.77	5.14	6.08	4.89	4.1	5.75	22.75	18.95	14.93	13.87	13.75	11.91	17.35	17.09	6.01	3.2	0.17	0	2.67	4.82	4.31	9.61	7.84	8.59	14.77	10.63	8.84
AHI1	2.94	3.73	2.44	2.32	3.06	2.6	10.65	10.04	8.86	14.47	10.7	9.9	13.03	16.26	21.98	15.74	10.01	9.8	8.32	18.2	20.19	23.78	0.97	10.64	11.56	14.36	10.56	14.13	1.88	2.12	1.76	1.74	2.79	2.41	3.92	2.97	6.65	15.1	1.88	0	12.96	9.36	9.84	20.86	26.03	22.63	24.82	25.82	26.34
AHNAK	487.22	482.64	487.47	424.32	447.72	450.28	100.72	80.87	85.98	74.79	75.12	73.67	131.76	110.87	83.46	124.52	59.24	51.52	50.9	30.09	26.69	25.46	9.19	82.06	82.34	194.54	155.47	174.23	242.82	223.92	163.38	189.16	377.2	389.36	375.49	461.93	122.98	88.44	6.73	1.69	61.66	62.4	58.4	48.02	49.31	45.56	59.66	54.48	63.59
AHNAK2	190.04	202.85	190.28	179.87	173.06	167.35	103.31	95.1	95.72	67.17	72.83	75.81	82.89	58.77	41.07	76.6	96.67	90.64	89.64	68.29	81.71	65.92	15.01	79.62	93.24	78.57	71.72	75.35	111.6	103.88	79.46	90.98	136.48	143.61	133.49	159.07	2.7	0.57	0.79	0	59.6	55.53	51.42	50.49	39.51	34.02	58.56	46.63	51.72
AHR	54.17	60.14	63.52	51.7	53.77	48.41	12.44	10.78	12.2	14.77	11.92	12.77	15.87	17.26	24.55	17.84	23.21	26.87	22.51	31.33	26.27	30.09	0.74	17.53	21.72	26.55	20.93	29.5	14.43	15.37	12.47	16.92	22.68	17.03	20.82	32.01	9.65	12.73	1.42	0	31.8	29.48	26.03	60.45	47.3	52	47.53	44.15	50.52
AHRR	0.03	0.11	0.17	0.15	0.08	0.12	1.2	1.27	1.17	1.19	1.18	1.46	2.18	1.75	0.97	1.78	1.23	2.07	2.53	2.66	2.78	2.36	0.33	1.53	0.97	0.89	0.65	0.77	0	0.07	0	0.06	0.49	0.31	0.28	0.34	4.78	1.65	0	0	0.84	1.54	1.25	3.49	2.16	3.07	6	4.72	3.6
AHSA1	357.26	321.99	338.34	381.35	377.61	395.08	375.39	362.45	397	380.2	405.71	393.46	460.66	556.71	689.73	496.8	517.82	505.95	479.84	404.83	421.16	406.98	310.73	540.44	482.18	914.3	925.19	993.09	303.84	317.18	328.75	334.09	299.26	303.88	342.31	339.97	122.83	220.99	79.38	187.76	611.03	592.3	562.91	373.02	437.01	444.58	327.6	401.6	409.83
AHSG	0.36	0.13	0	0	0	0	0.13	0.59	0.16	0.68	0.5	0.26	0.37	0.53	0	0.7	1.84	2.43	3.37	1.44	0	1.39	0.97	0.54	0.98	0.24	0.23	0	0.25	0.24	0	0.1	0.05	0.22	0	0	0	0	0	0	2.37	2.27	3.35	2.46	1.79	1.36	1.68	0.68	1.36
AHSP	0	0	0	0	0	0	0	0	0	0	0	0	0	0	0	0	0	0	0	0	0	0	0	0	0	0	0	0	0	0	0	0	0	0	0	0	2.11	1.34	0	0	0	0	0	0	0	0	0	0	0
AICDA	0	0	0	0	0	0	0.31	0.2	0.18	0.39	0.21	0.2	0.42	0	0.41	0.4	0.46	0	0.43	0.82	1.4	2.37	0.22	0	0.09	0.62	0	0.15	0	0	0	0	0	0	0	0	0.25	0.17	0	0	0.68	0.29	0.61	0.84	0.26	0.52	0.57	0.58	0.78
AIDA	13.35	13.62	18.26	12.96	14.06	12.94	32.14	28.1	20.97	40.99	27.48	29.1	38.61	31.41	44.54	27.31	12.47	11.97	10.55	12.2	13.59	8.79	0.71	27.13	35.46	51.48	41.24	50.32	13.31	15.89	19.69	20.39	27.43	28.46	23.57	24.62	15.07	18.99	13.26	10.45	22.55	21.68	19.07	34.05	24.34	26	18.25	24.04	23.91
AIF1	0	0	0	0	0	0	0	0	0	0	0	0	0	0	0	0	0	0	0	0	0	0	0	0	0	0	0	0	0	0	0	0	0	0	0	0	285.05	40.12	405.46	238.64	0	1.01	0	9.23	0	2.42	1.8	0.91	0
AIF1L	1.16	0.99	0.89	1.1	1.21	1.37	2.66	2.5	2.42	2.59	2.87	3.14	3.04	2.77	2.4	3.87	0.81	0.37	0.75	0	1.13	0	1.96	4.24	3.69	1.67	0.84	1.37	2	2.35	2.15	2.29	0.65	0.4	1.37	1.3	66.24	3.08	1.29	0	3.56	1.69	1.62	1.14	0.62	0.63	0.93	0.63	1.67
AIFM1	66.98	56.55	62.48	61.84	65.4	69.71	113.82	119.62	135.7	119.95	125.22	129.32	116.11	128.8	161.23	132.64	116.72	114.19	102.8	81.83	74.2	75.78	52.65	130.99	131.2	99.44	82.56	94.33	56.05	53.24	50.95	53.99	56.53	58.74	53.53	47.79	12.95	12.9	2.06	0	81.48	81.01	76.64	39.26	39.66	29.69	39.15	43.16	47.82
AIFM2	3.88	3.6	3.89	4.88	4.26	4.31	59.84	60.67	61.12	46.38	48.81	60.15	58.61	54.09	32.75	49.68	64.61	64.29	65.9	55.21	47.45	48.94	60.34	62.83	61.2	63.65	77.47	74.28	4.87	4.88	3.29	5.26	7.05	7.46	2.61	2.36	8.75	30.68	1.03	4.85	49.44	51.12	48.18	34.51	26.33	28.78	39.47	29.15	29.08
AIFM3	3.28	4.48	3.88	3.27	3.3	2.38	3.25	3.39	4.24	2.29	2.83	3.88	4.5	1.57	1.84	2.39	5.63	2.77	5.12	5.92	4.19	11.38	3.7	2.22	2.45	1.07	1.4	1.02	2.26	1.33	2.04	1.62	1.21	2.23	1.35	1.1	0.55	0.17	0	0	0	1.38	1.46	1.68	0.61	1.24	1.84	3.02	3.1
AIG1	43.12	41.31	38.83	33.19	45.58	42.06	17.07	18.28	16.93	19.55	17.65	16.11	14.39	18.82	20.85	16.62	12.3	22.57	14.51	17.76	24.11	10.23	9.51	15.52	20.71	10.39	9.33	8.31	39.05	38.61	36.99	43.01	33.07	30.11	37.41	32.29	24.68	7.73	8.58	0	26.26	26.75	31.86	21.39	14.68	15.92	16.5	18.67	20.42
AIM2	0.39	0.72	0.99	0.86	1.04	1.23	0	0	0	0	0	0	0	0	0	0	0	0	0	0	0	0	0	0	0	0.52	0.24	0.58	0.27	1.04	0.8	0.33	0.39	0.23	1.91	0	2.8	1.99	36.7	0	0	0	0	0	0.48	0	0	0	0
AIMP1	39.19	41.45	50.19	37.87	41.7	41.98	37.57	32.24	36.58	45.63	39.82	38.76	42.89	59.02	46.45	61.69	45.71	46.01	36.89	58.49	54.82	41.92	15.89	43.16	45.23	55.81	36.07	50.01	42.81	42.12	49.6	54.13	50.41	45.07	53.14	62.21	27.52	42.44	19.82	65.82	47.34	49.88	55.1	63.1	69	85.75	81.13	88.96	78.57
AIMP2	48.85	42.93	48.82	49.65	45.56	49.99	70.75	71.08	64.96	70.2	72.49	76.29	94.82	100.67	77.18	83.86	112.73	100.28	127.34	101.06	85.37	128.81	65.07	138.15	108.3	75.04	81.97	68.19	53.24	61.07	50.76	48.77	45.92	44.02	44.09	35.78	10.51	22.27	0	0	50.51	39.65	38.34	21.6	16.75	18.07	22.94	21.04	23.37
AIP	27.6	32.14	25.51	31.08	26.68	29.84	90.49	87.38	85.5	80.51	94.52	84.03	96.79	85.15	91.4	98.72	69.26	71.09	72.69	71.66	81.09	52.94	86.56	83.97	93.76	62.35	82.88	75	23.99	29.04	25.15	27.34	22.42	27.93	23.88	25.57	131.37	79.68	0	12.6	72.48	55.62	53.92	55.76	56.39	45.99	54.65	46.27	48.99
AIPL1	0	0	0	0	0	0	0	0	0	0	0	0	0	0	0	0	0	0	0	0.41	0	0	0	0	0	0	0.13	0	0.15	0	0	0	0	0	0	0	0.14	0	0	0	0	0	0	0	0	0.26	0	0	0
AIRE	0	0	0	0	0	0	0	0	0	0	0	0	0	0	0	0	0	0	0	0	0	0	0	0	0	0	0	0	0	0	0	0	0	0.15	0	0	0	0.25	0	0	0	0	0	0	0	0	0	0	0
AIRN	0	0	0	0	0	0	0	0	0	0	0	0	0	0	0	0	0	0	0	0	0	0	0	0	0	0	0	0	0	0	0	0	0	0	0	0	0	0.17	0	0	0	0	0	0.19	0	0	0	0	0
AJAP1	1.08	2.22	1.67	1.28	0.57	0.7	0	0	0	0	0	0	0	0	0.25	0	0	0	0	0	0	0	0	0	0	0	0	0	1.41	1.34	1.55	2.57	1.26	1.5	1.36	2.5	0.39	3.08	0	0	0	0	0	0	0	0	0	0	0
AJUBA	76.11	81.44	78.95	74.66	76.7	73.36	74.21	73.25	85.76	68.16	79.55	87.58	63.96	51.03	25.23	39.6	95.28	98.74	93.19	101.23	101.64	95.09	8.33	63.07	57.29	33.4	26.83	30.3	111.07	110.73	92.95	103.89	107.65	105.57	94.33	106.78	5.21	6.37	0	0	59.19	65.17	65.96	63.68	54.58	50.26	87.89	61.12	69.92
AK1	36	38.56	40.38	47.26	40.58	39.93	32.51	35.12	33.64	27.26	32.87	34.91	32.94	25.84	37.69	45.74	51.6	46.72	57.77	32.26	36.22	39.03	65	34.63	36.02	30.32	32.85	32.34	48.04	45.78	35.03	33.94	27.87	27.07	29.61	26.59	72.73	47.69	2.94	13.93	30.48	35.63	31.32	23.56	24.88	19.39	30.22	19.13	20.71
AK2	163.97	136.33	128.1	142.91	157.41	146.91	76.81	75.25	81.27	82.8	80.35	82.66	72.37	77.66	85.34	79.32	75.1	78.98	68.8	47.91	55.17	53.33	54.56	93.34	90.97	120.54	116.73	120.89	110.98	108.37	105.38	106.41	96.47	93.98	108.85	110.09	61.77	142.53	48.08	18.57	96.82	94.28	95.42	111.06	133.5	153.59	106.37	139.78	139.32
AK3	39.57	43.31	51.39	39.55	43.23	39.12	33.26	29.82	28.33	43.51	34.94	37.08	38.15	42.39	52.55	48.79	36.25	47.82	32.23	47.21	46.53	60.63	5.56	43.04	51.7	41.84	42.88	48.42	23.84	25.32	33.47	39.81	34	25.92	41.14	53.65	45.01	22.43	20.6	30.37	75.77	81.88	72.25	74.96	75.7	79	76.82	71.43	72.25
AK4	30.77	27.25	28.78	25.19	28.74	28.71	8.53	8.28	7.25	10.57	8.71	9.43	5.42	5.56	4.11	3.24	14.39	15.2	12.38	12.8	8.24	10.28	1.43	5.95	9.29	11.72	10.34	8.49	25.15	29.08	28.09	33.22	39.44	35.66	40.14	37.72	4.41	12.33	0.32	4.59	18.42	19.38	20.98	28.86	33.61	39.25	24.96	34.81	35.16
AK5	0	0	0.04	0.06	0	0.02	5.09	5.64	4.54	5.16	5.09	5	5.14	5.38	6.89	4.26	1.93	1.9	1.32	0.51	0	1.3	3.17	5.07	4.74	3.4	2.35	3.49	0	0	0	0.05	0	0	0.28	0	0.82	0.15	0	0	4.17	2.6	2.57	2.54	1.05	0.42	2.05	3.19	1.91
AK7	0.12	0.26	0.48	0.19	0.6	0.26	8.37	6.92	8.01	9.3	8.51	9.32	4.92	5.94	9.04	3.69	1.8	1.56	2.35	3.82	4.71	2.67	1.39	7.41	10.5	6.61	6.68	6.95	0	0.12	0.09	0.1	0.25	0	0	0.19	1.14	0.68	1.68	0	7.7	5.81	7.1	4.26	4.09	4.12	5.16	5.23	3.92
AK8	0.7	0.29	0.24	0.77	0.4	0.2	1.27	1.12	0.46	1.22	1.33	1.08	1.33	0.64	0.65	2.04	1.29	2.36	1.82	2.37	1.79	0	1.27	0.2	1.55	0.53	0.83	0.69	0.19	0	0.54	0.15	0.11	0	0.43	0	1.18	1.19	0	0	1.3	2.3	0.78	1.8	1.96	0.66	1.96	1.24	2.31
AKAP1	31.7	36.32	31.44	32.2	34.24	30.53	56.55	56.64	62.5	50.81	54.5	59.01	64.94	59.82	61.62	59.69	47.23	51.05	45.76	41.63	38.15	43.17	7.48	68.64	69.15	47.58	47.98	51.63	24.4	24.99	20.84	20.53	24.92	26.71	27.75	20.85	16.16	10.49	0	0	41.67	34.69	34.49	27.11	23.22	26.32	35.22	37.03	40.3
AKAP10	15.22	18.12	21.83	16.59	15.18	14.79	26.98	26.16	25	33.43	29.85	30.53	32.99	35.43	36.09	24.32	43.33	45.54	36.73	52	36.69	60.6	2.11	28.78	30.93	34.52	30.5	33.2	12.47	14.24	15.24	15.21	18.68	18.73	18.86	18.21	8.78	13.92	1.13	0	36.97	39.24	38.11	77.69	75.88	77.68	74.8	79.2	76.78
AKAP11	12.76	14.79	17.89	12.49	11.79	12.02	7.92	6.43	7.48	8.97	6.03	7.23	12.75	12	18.01	14.37	8.96	11.58	6.89	10.96	11.02	12.25	0.12	10.25	10.81	9.83	7.87	9.9	6.92	6.24	7.4	9.08	12.01	10.86	15.77	20.99	4.03	3.26	0.11	0	10.67	10.83	10.58	7.51	7.62	7.04	10.94	6.93	10.48
AKAP12	16.57	15.64	15.45	17.23	20.18	18.93	66.71	68.98	78.11	72.84	77.9	82.36	91.22	82.09	140.67	91.4	153.17	141.02	118.48	117.78	108.45	119.85	2.22	47.05	52.88	171.42	160.89	164.22	4.13	4.08	2.46	3.31	24.09	23.17	2.2	3.19	69.66	184.74	33.43	1.87	93.15	103.47	90.62	215.17	241.48	277.8	191.4	211.76	210.74
AKAP13	23.54	23.66	26.22	22.43	25.45	21.47	31.51	27.25	31.02	24.97	24.67	26.68	28.78	26.9	25.08	19.41	54.9	46.14	49.1	42.9	52.9	43.25	2.67	33.92	35.76	63.75	54.87	61.03	9.92	8.24	6.11	6.85	10.21	11.67	10.45	13.12	30.54	39.73	3.76	0	40.29	38.87	35.68	63.17	52.19	52.43	65.44	57.61	53.82
AKAP14	0.29	0	0	0	0	0	0	0.28	0	0.12	0	0	0	0	0	0	0	0	0	0	0	0	0	0	0	0.29	0	0	0	0	0	0.74	0	0	0	0	3.55	1.21	0	0	0	0	0	3.51	0	0	0	0	0
AKAP17A	24.48	26.98	24.52	29.77	23.68	24.86	33.07	30.09	35	29.11	33	36.8	32.98	32.28	22.36	29.65	22.2	22.5	21.92	43.3	45.41	37.19	7.35	30.99	31.31	40.19	39.42	41.65	42.85	36.34	44.01	45.67	50.47	44.93	48.16	47.62	22.47	24.86	0	0	16.49	20.88	19.62	60.73	66.56	62.33	64.78	65.12	51.67
AKAP2	0	0	0	0	0	0.01	0.14	0.08	0.15	0.16	0.19	0.06	0.25	0.08	0	0	0	0	0	0.33	0	0	0	0	0	0.03	0.21	0.22	0.06	0.06	0.09	0.02	0.14	0.3	0.59	0.28	0.11	0.46	0	0	0.14	0	0	0	0	0	0	0	0.1
AKAP3	3.1	1.67	2.08	1.85	1.79	2.95	0.13	0.11	0.61	0.28	0.18	0.29	0.35	0.25	0.17	0.67	0.14	0	0	0	0.59	0	0	0.26	0.31	0.17	0.11	0	1.83	0.93	0.72	0.59	1.23	0.94	2.37	1.35	0.27	0.14	0	0	0.57	0.48	0.15	0.71	0.21	1.3	0.16	0.49	0
AKAP4	0	0	0	0	0	0	0	0	0	0	0	0	0	0	0	0	0.04	0	0	0	0	0	0	0	0	0	0	0	0	0	0	0	0	0	0	0	0	0	0	0	0	0	0	0	0	0	0	0	0
AKAP5	0	0.13	0.04	0.13	0	0	1.2	1.36	0.98	1.78	1.22	1.44	1.17	1.74	2.16	0.86	1.77	2.39	1.84	1.42	2.41	2.73	0.14	1.26	1.6	0.5	0.34	0.6	0	0.06	0.09	0	0.12	0.11	0.29	0.1	0.89	0.5	0	0	1.75	1.98	1.95	2.18	2.31	2.55	2.06	2.42	1.89
AKAP6	1.21	1.72	1.6	1.16	1.46	1.17	0.29	0.36	0.44	0.41	0.32	0.33	0.45	0.62	0.6	0.64	1.6	1.24	1.26	0.72	2.82	1.49	0	0.37	0.97	0.54	0.24	0.46	0.55	0.86	0.46	0.7	0.83	0.83	1.33	1.23	0.88	0.49	0.43	0	0.73	0.75	1.03	0.53	0.48	0.28	0.26	0.47	0.28
AKAP7	0.49	1.02	1.08	0.55	0.57	0.51	3.1	2.56	1.86	3.54	2.36	2.36	3.22	2.69	6.62	3.69	0.52	0.48	0.45	1.27	0	0	0.45	2.7	3.63	2.05	2.54	2.38	0.75	1.71	1.09	0.85	1.1	1.79	1.16	1.42	4.45	1.7	2.05	0	1.74	1.48	1.07	2.31	2.63	3.71	2.76	1.99	2.92
AKAP8	31.55	29.6	26.72	33.33	30.93	32.35	18.95	18.77	20.48	17.29	17.55	17.62	20.21	16.9	26.32	18.53	27.03	29.83	27.18	36.49	35.24	25.55	5.04	19.32	19.63	18.43	18.21	20.16	26.89	21.59	25.89	25.48	32.2	31.35	26.63	29.98	26.71	22.99	7.21	0	18.93	16.7	17.74	20.13	22.12	17.66	27.13	19.85	27.47
AKAP8L	99.55	100.24	93.37	99.82	111.95	102.66	32.78	36.98	37.28	35.04	38.33	42	38.21	37.65	45.38	33.51	62.17	53.31	53.7	84.48	78.05	52.6	55.32	40.83	44.21	52.16	57.04	59.3	66.72	73.83	74.99	69.25	61.28	68.75	66.58	87.16	40.54	44.86	7.99	7.08	38.64	36.51	41.12	105.7	103.78	96.98	111.89	108.47	103.06
AKAP9	16.63	18.78	24.08	16.31	17.01	15.11	8.31	7.39	7.34	10.45	7.76	7.9	13.06	13.18	18.8	7.69	13.84	11.92	10.74	20.75	17.41	23.08	0.52	10.04	11.58	14.32	12.01	15.33	6.95	6.87	4.77	5.68	8.94	7.51	10.29	13.33	3.11	3.99	1.34	3.8	16.02	14.66	12.06	21.49	19.42	19.49	27.01	22.1	26.49
AKIP1	39.21	31.85	38.78	35.24	31.18	35.46	50.94	50.56	47.66	47	49.23	45.41	42.9	43.6	37.82	52.65	35.7	38.99	37.68	22.73	27.24	18.84	25.53	50.42	43.48	31.14	27.56	29.38	36.8	30.28	37.3	34.31	38.61	37.04	39.03	34.25	25.8	14.33	4.31	12.22	35.9	41.69	34.44	36.48	28.74	26.22	31.9	26.86	32.44
AKIRIN1	79.01	83.65	91.55	80.34	89.35	84.42	36.64	35.99	38.55	44.36	38.15	44.61	49	52.19	41.9	29.57	47.68	44.25	40.14	93.56	108.03	74.98	3.86	38.14	41.19	60.71	50.45	62.28	78.59	80.89	100.71	109.07	119.69	94.14	97.05	110.55	55.08	65.87	17.22	0	47.77	50.19	45.86	138.31	133.89	135.66	135.86	134.22	142.39
AKIRIN2	25.5	34.46	40.27	26.73	24.73	25.05	34.48	28.88	30.94	30.29	27.75	27.1	48.19	44.37	35.19	38.9	31.37	27.84	27.91	54.37	58.18	32.92	5.85	41.17	37.49	37.34	32.06	38.51	46.7	44.31	50.52	52.92	53.88	46.79	54.98	51.66	45.87	62.68	64.51	32.41	28.65	25.98	24.58	73.75	67.78	62.12	74.15	61.48	65.99
AKNA	1.97	2.11	1.98	2.58	1.94	1.71	3.41	3.13	3.19	2.52	2.52	3.51	4.03	3.01	2.32	2.26	1.14	1.4	1.29	1.56	1.59	0.3	1	3.39	3.94	3.57	4.42	4.41	1.92	1.94	1.41	1.34	1.69	1.31	1.19	1.3	10.24	11.94	1.2	0	1.41	1.31	1.09	3.08	1.93	1.46	1.81	1.39	1.47
AKNAD1	0.06	0.5	0.09	0.21	0.15	0.27	0.39	0.25	0.25	0.31	0.2	0.51	0.59	0.47	1.24	0.75	0	0	0	0	0	0	0	0.14	0.17	0.19	0.24	0.94	0.41	0.65	1.29	0.72	0.78	0.12	0.32	1.29	0.37	0.04	0	0	0.95	0	0	0.53	0.24	0.24	0.36	0.18	0
AKR1A1	53.62	56.68	57.49	70.7	61.59	56.41	142.26	150.47	128.27	117.45	117.74	115.86	117.66	89.35	64.31	117.66	99.14	101.8	113.5	58.85	74.42	84.22	83.59	124.76	117.58	70.46	66.97	70.14	71.38	65.95	71.92	73.4	71.41	77.58	57.67	49.68	100.19	91.75	8.17	31.64	66.37	73.81	76.97	29.38	27.18	26.47	36.46	33.31	36.67
AKR1B1	76.1	70.29	75.16	100.29	81.4	85.72	3396.49	3388.3	3509.76	3732.08	3994.34	4088.98	2503.18	2017.88	2033.54	2961.74	2326.53	2331.39	2549.01	1176.44	1357.87	1338.33	2471.64	3282.45	3157.91	5341.02	5462.37	4935.1	102.69	106.33	104.36	96.3	114.97	115.77	71.63	59.75	119.05	146.78	164.15	44.58	3449.99	3739.93	3837.35	1498.03	1170.36	1018.89	1032.24	786.84	866.46
AKR1B10	92.33	92.79	98.12	75.71	89.63	65.01	4877.33	4828.89	5608.96	5019.19	4898.84	5104	5754.32	5467.58	5949.85	6099.23	4979.33	4340.7	4400.58	2562.4	2569.34	2891.17	1776.1	4618.16	4741.94	2311.43	2070.88	2133.47	16.9	13.22	30.47	27.52	17.03	10.33	39.71	34.24	0.25	0	61.48	0	5918.71	5709.65	5614.37	1243.89	858.22	676.9	1369.09	1467.87	1339.31
AKR1B15	0.47	0.92	0.9	0.52	0.54	0.4	47.77	47.12	50.5	43.72	49.35	46.28	36.24	32.74	31.28	41.84	52.62	54.82	55.84	67.66	43.29	50.35	15.55	42.99	47.34	34.81	36.65	35.42	0.25	0.24	0.18	0.41	0.15	0	0.58	0	0.24	0	0	0	97.22	98.02	87.64	105.8	83.89	88.21	95.48	92.37	83.1
AKR1C1	196.31	188.79	179	181.36	179.92	180.48	1409.44	1353.65	1447.86	1516.2	1294.69	1414.4	1515.4	1370.12	742.08	1059.73	1113.47	1120.35	1137.01	1227.35	1331.38	1346.91	2355.35	1827.01	2288.73	671.11	655.13	642.27	85.69	79.71	98.61	90.31	98.47	106.17	85.12	81.51	60.33	118.72	77.95	0	900.21	847.25	960.14	446.98	322.3	265.95	372.65	376.28	320.89
AKR1C2	111.02	111.19	103.2	94.14	104.14	91.48	1962.53	1922.97	1929.88	2210.79	1980.46	1954.63	2129.71	2004.32	1584.48	1678.68	968.36	915.98	927.62	920.5	946.51	1016.99	1764.71	1848.57	2036.69	490.92	492.33	455.25	25.76	31.59	42.84	37.84	33.76	28.5	31.74	33	5.23	6.77	19.55	4.95	1504.2	1451.95	1538.94	743.29	639.45	549.92	602.29	646.8	569.24
AKR1C3	167.56	180.84	162.99	139.89	172.91	150.88	3842.38	3661.33	3825.46	4197.81	3805.15	3761.94	4845.06	4472.45	4908.86	5811.91	2871.33	2806.53	2978.47	2221.18	2476.86	2686.28	2700.85	4204.96	4241.25	1653.76	1596.67	1483.35	64.64	77.01	100.2	86.52	69.91	53.75	101.8	68.7	53.95	64.41	58.7	25.63	2859.96	2755.42	3028.97	1294.74	1156.21	1016.56	1260.76	1151.16	1172.2
AKR1C4	0	0	0	0	0	0	1.97	1.58	1.91	3.65	3.11	2.34	0.49	2.13	1.2	1.87	13.28	13	16.41	15.94	14.75	12.99	2.84	2.17	2.4	0.16	0.3	0.36	0	0	0	0.14	0.07	0	0	0	0	0.15	0	0	7.94	7.92	10.6	3.95	1.2	1.21	3.59	2.73	1.21
AKR1C6P	0	0	0	0	0	0	0.46	0.27	0.18	0.3	0.14	0.69	0	0.2	1.22	0.79	0.17	0	0	0	0	0	0.22	0	0	0	0	0	0	0	0	0	0	0	0	0	0	0	0	0	1.34	0.14	0.17	0.56	0.51	0	0.38	0	0
AKR1D1	0	0.08	0	0	0.08	0	0	0	0	0	0	0	0	0	0	0	0.97	1.45	0.85	2.16	0	0.83	0	0	0	0	0	0	0	0	0	0	0.06	0.26	0	0	0.37	0	0	0	0.71	0.53	0.27	0.59	0.54	0	0.2	0.2	1.08
AKR1E2	1.19	0.66	1.24	1.18	1.64	1.54	25.5	23.34	22.62	22.19	21.49	24.97	18.81	16.94	15.59	27.65	24.45	17.62	21.48	34.99	25.46	8.23	17.2	17.92	20.8	12.77	10.59	11.63	0.25	0.24	0.92	1.02	0.21	0.21	0	0	3.08	1.36	0	9.79	21.13	20.31	22.46	18.99	16.82	8.94	20.58	18.83	21.5
AKR7A2	31.01	32.31	29.65	24.81	26.21	27.22	47.78	47.84	47.67	38.49	43.65	45.47	46.75	38.27	17.88	28.94	15.05	15.28	16.26	11.87	13.43	10.98	48.24	45.28	30.07	19.03	16.91	18.52	31.95	31.33	33.49	32.7	25.13	24.48	28.98	24.96	35.74	8.26	2.12	0	11.92	14.34	17.35	6.29	4.36	8.25	6.33	7.66	7.72
AKR7A2P1	0	0.32	0	0	0	0	0.16	0	0	0.13	0.08	0	0	0.64	0	0.84	0	0	0	0	0	0	0	0	0	0	0	0	0	0	0.9	0.5	0.38	0	0.48	0.48	0	0.13	0	0	0	0.3	0	0	0	0	0.81	0.41	0
AKR7A3	0.73	0.33	0.2	0.16	0	0.34	0.41	0.58	0.39	0.39	0.46	0.32	0.45	0.22	0	0	0.81	0.99	0.67	0	0	0	0.71	0.66	0.6	0.15	0.28	0	0.94	0.6	0	0.13	0.06	0	0.24	0	1.98	0.62	0	0	0	0.77	0.37	0	1.1	1.11	2.06	0.83	0
AKR7L	0.18	0	0.44	0.2	0.1	0	0.4	0	0.12	0.2	0.14	0.13	0.55	0.26	0.8	0.52	0.44	0	0.16	0	0	2.07	0	0.2	0.24	0	0.17	0	0.57	0.36	0	0.23	0.16	0	0.15	0.3	1.49	0.16	0	0	0	0.47	0.68	1.1	1	0.34	2	2.54	1.01
AKT1	135.14	126.55	118.77	152.43	125.75	129.75	139.48	146.75	144.51	121.58	141.79	148.18	135.42	122.85	79.88	106.51	79	86.19	82.01	72.61	75.52	67.59	66.8	161.2	158.9	126.16	146.34	137.45	137	136.95	113.66	121.86	141.58	158.3	122.29	125.21	87.56	57.43	20.71	16.64	103.7	118.98	94.78	85.78	74.98	79.97	74.06	70.83	70.54
AKT1S1	97.5	101.93	96.98	101.62	100.42	98.4	101.25	98.18	97.66	76.94	92.2	92.82	103.23	104.11	56.39	95.04	169.76	202.25	193.48	254.51	277.12	227.52	230.93	131.9	140.82	90.52	104.68	106.69	102.78	89.34	75.1	76.63	87.89	76.13	74.6	83.17	22.8	24.12	12.37	0	94.26	91.51	85.37	145.9	133.97	141.54	167.12	137.38	157.97
AKT2	54.16	58.69	56.6	63.22	50.14	55.23	110.07	108.97	108.53	88.83	103.38	106.22	98.52	85.42	58.42	72.42	97.65	106.76	107.79	102.79	109.31	91.22	19.79	125.41	135.51	109.38	124.89	119.28	46.52	43.53	37.8	40.57	49.78	45.89	45.33	44.79	25.55	13.06	1.89	0	69.14	69.08	71.13	80.74	66.01	65.26	72.36	57.77	67.74
AKT3	17.84	17.9	27.15	17.64	18.26	16.47	48.66	43.63	42.05	52.56	44.62	47.37	53.49	55.1	78.14	50.04	41.71	42.12	40.77	57.08	56.17	67.14	4.38	52.51	58.43	86.76	70.14	77.7	10.89	8.13	6.43	8.3	14.04	14.44	10.17	10.56	33.82	52.27	5.03	0	59.89	65.85	58.48	136.17	126.33	129.82	144.29	143.53	143.91
AKTIP	21.05	17.85	18.67	18.49	18.02	18.12	23.72	20.38	25.82	26.97	21.65	23.14	28.4	28.32	40.69	35.51	16.66	14.69	16.71	8.65	16.9	4.03	2.52	23.55	24.61	19.79	16.03	20.6	17.56	16.38	26.53	26.31	15.81	13.72	19.21	21.59	19.27	15.87	9.11	14.37	21.53	20.02	17.81	15.72	10.72	10.16	12.42	15.79	15.45
ALAD	25.97	26.91	28.3	19.44	21.52	22.12	22.99	24.69	20.89	22.33	23.59	24.5	23.32	25.51	21.42	23.33	13.85	8.88	15.53	14.57	7.94	9.67	4.53	27.08	24.37	17.92	16.23	18.93	18.4	16.09	16.17	14.77	9.06	10.18	11.71	9.41	27.46	9.2	5.56	0	20.4	20.15	18.68	11.04	7.81	9.45	13.71	9.14	10.83
ALAS1	49.76	45.63	44.11	53.63	56.52	58.37	60.88	63.13	70.05	56.68	65.26	67.55	63.69	60.64	61.02	57.46	61.65	62.62	63.63	48.54	55.49	45.41	28.54	65.94	64.28	87.35	89.96	91.26	55.37	45.32	49.63	56.05	61.36	55.88	52.3	54.89	33.71	61.71	1.94	6.9	47.53	56.6	53.83	38.07	41.47	28.95	36.47	36.46	41.65
ALAS2	0	0	0	0	0.11	0.04	0.06	0	0.13	0.04	0.1	0	0.6	0	0.3	0	0.12	0	0	0	0	0	0	0	0	0	0	0	0	0.4	0	0	0	0	0	0.33	0.26	1.08	0	0	0	0.31	0	0	0	0	0.28	0	0
ALB	0	0	0	0	0	0.06	0	0	0	0.11	0	0	0	0	0.13	0	0.41	0	0.38	0	0.86	0.98	0	0	0.34	0.08	0	0.19	0	0	0	0	0.66	0.15	0.28	1.13	0.22	0.08	0	0	0.84	0.53	0.32	0.35	0	0	0.24	0.24	0
ALCAM	191.99	211.42	222.59	155.74	189.56	169.86	80.11	78.75	77.34	91.81	78.15	81.32	104.46	108.38	189.06	130.53	202.59	241.1	176.32	111.61	117.39	125.18	20.18	85.57	108.01	119.74	97.89	117.25	76.73	78.58	80.42	95.01	153.47	125.68	128.03	159.17	11.96	57.17	19.3	6.85	155.53	151.82	148.53	63	68.27	59.52	62.55	59.83	69.07
ALDH16A1	5.04	8.12	6.81	9.19	5.22	5.42	40.17	39.54	44.25	28.82	33.55	35.41	35.26	33.01	4.96	12.66	17.24	20.7	16.72	20.38	27.42	21.42	49.62	40.48	36.47	19.86	22.2	20.74	26.73	19.01	22.65	23	16.41	16.33	22.1	18.84	7.16	1.83	1.49	5.27	8.53	11.61	9.5	4.46	3.1	3.61	5.9	3.44	4.1
ALDH18A1	66.21	60.34	64.59	62.24	70.4	67.42	63.38	66.88	73.68	66.61	67.63	75.29	65.9	58.03	61.92	58.8	29.99	33.13	28.06	31.03	16.9	36.34	13.15	65.02	69.24	64.63	54.44	56.74	62.41	56.24	59.06	62.67	64.4	61.65	61.3	71.33	11.44	27.39	4.17	0	55.09	50.09	49.05	32.14	31.89	32.4	30.54	38.28	31.44
ALDH1A1	4.98	4.48	6.27	5.43	4.53	3.78	6415.57	6223.82	6755.08	8124.57	6763.64	7245.48	7003.5	6765.22	8285.73	5848.96	5174.61	5089.33	4618.07	3546.91	3813.52	4409.57	783.17	7853.96	8554.06	3023.05	2751.15	2819.27	1.71	1.3	0.5	0.9	0.17	0.58	3.18	2.43	82.94	24.94	107.57	26.55	5804.94	5267.34	5973.52	1816.05	1502.14	1331.54	1695.47	1752.43	1804.73
ALDH1A2	0.11	0	0.27	0	0	0.04	0	0	0	0	0	0	0	0.08	0.08	0	0.27	0.74	0.1	0.49	0	0	0	0	0	0	0	0	0.23	0.11	0.25	0.33	0.38	0.4	0.72	0.37	12.31	10.86	2.22	0	0.27	0	0.14	0	0	0	0	0	0
ALDH1A3	559.31	578.73	668.18	783.98	744.74	751.82	18.97	17.39	19.24	17.02	17.9	20.32	23.08	23.26	30.28	28.98	14.6	15.67	13.71	11.47	6.77	13.42	0.62	11.96	12.16	17.01	12.48	15.94	178.71	189.87	292.4	363.72	310.8	258.51	256.79	349.4	21.74	17.94	13.17	31.92	17.76	16.31	13.27	7.03	4.74	4.37	14.84	10.65	14.19
ALDH1B1	38.42	36.16	37.74	36.8	34.91	34.22	65.35	64.34	63.56	57.03	61.63	66.66	57.59	65.09	33.94	43.67	232.6	269.25	250.53	89.1	119.59	103.83	32.03	77.08	77.52	32.59	32.34	31.83	26.17	23.44	27.54	30.72	32.72	35.24	31.21	26.36	14.74	12.13	6.12	0	69.85	74.21	83.03	33.56	35.13	32.19	59.25	48.79	50.51
ALDH1L1	0.57	0.99	1.73	0.56	0.88	1.17	0.14	0.31	0.25	0.14	0.17	0.23	1.16	0.75	0	0.37	0.59	0.86	0.63	0	0.65	0	0.21	0.57	0.69	0.06	0.12	0	0.68	0.26	1.29	0.55	0.42	0.23	0.84	0.85	0.92	0.25	0	0	0.63	0.47	0.24	0	0	0	0.36	0.36	0
ALDH1L1-AS1	0	0	0.61	0	0	0	0	0	0	0	0	0	0	0	0	0	0	0	0	0	0	0	0	0	0	0	0	0	0	0	0	0	0.38	0	0	0	0	0	0	0	0	0	0	1.8	0	0	0	0	0
ALDH1L1-AS2	0	0	0	0	0	0.06	0	0	0	0	0	0.06	0	0	0	0	0	0	0	0	0	0	0	0	0	0	0	0	0.17	0	0	0	0.21	0	0	0	0	0.07	0	0	0	0	0	0	0	0	0	0	0
ALDH1L2	2.67	2.47	2.63	2.06	2.34	2.09	2.49	2.26	3.17	3.02	2.61	2.06	4.74	5.62	4.18	2.08	2.22	2.41	2.19	0.38	0.78	0	0.08	1.78	2.46	6.92	6.48	7.09	2.22	1.8	1.11	1.27	2.03	2.45	1.51	1.96	1.65	0.28	0	4.2	2.14	5.65	4.01	2.93	2.57	1.63	5.84	3.83	3.75
ALDH2	77.86	82.02	84.5	98.48	95.15	77.57	152.29	161.4	150.06	151.19	155.48	167.45	121.33	114.72	59.71	79.99	153.33	143.04	160.73	107.03	131.77	107.58	70.21	183.2	216.6	271.48	275.66	270.57	76.5	74.95	82.64	83.61	74.53	75.12	71.46	63.91	400.76	49.88	33.21	7.6	191.84	182.86	175.71	102.86	66.01	63.49	81.95	70.22	66.44
ALDH3A1	91.1	106.62	87.93	72.52	53.86	50.34	1260.22	1253.43	1270.43	1175.85	1313.47	1319.82	2875.28	2412.11	1572.84	2526.13	672.32	811.88	791.24	870.67	823.55	885.01	3441.89	2182.05	2304.52	351.5	412.03	366.14	42.68	46.52	155.9	124	39.58	43.01	49.12	43.71	11.92	0.32	50.98	70.58	713.34	784.56	674.45	246.18	201.07	157.83	354.38	202.95	288.21
ALDH3A2	65.14	67.56	81.44	50.59	58.61	55.22	168.87	161.37	167.79	183.84	160.78	180.46	228.26	221.62	234.83	181	138.95	134.34	119.93	88.68	75.13	111.78	46.81	204.06	212.52	125.31	99.98	116.37	48.05	49.23	50.77	53.22	48.93	51.06	62.76	61.69	35.28	29.41	15.25	38.19	199.67	190.58	165.97	55.94	45.48	35.25	64.3	65.28	62.13
ALDH3B1	7	6.6	5.49	7.12	5.65	4.83	297.04	307.97	324.34	224.7	252.22	265.73	290.18	238.39	97.35	177.3	129.95	159.53	163.97	110.28	113.71	105.29	198.65	303.24	294.26	113.14	124.32	109.14	2.3	2.63	3.48	3.24	2.39	1.31	2.26	2.18	32.94	9.98	2.52	0	135.84	136.47	135.45	72.09	57.72	55.25	72.58	62.87	60.03
ALDH3B2	5.48	5.94	4.38	5.49	4.52	4.13	0.04	0.15	0	0.06	0.04	0.05	0	0	0.11	0	0.09	0	0.07	0	0	0	0	0.17	0.1	0	0	0.08	12.9	13.94	10.59	10.65	4.18	3.36	15.61	15.14	0.04	0.02	0	0	0	0	0.19	0.3	0.28	0	0	0	0
ALDH4A1	31.54	33.11	30.1	36.17	24.01	27.07	22.18	23.25	23.32	17.58	23.15	23.07	14.92	15.82	4.87	9.84	68.18	77.87	74.53	48.94	47.71	42.94	8.07	20.42	22.25	12.57	12.82	12.11	33.1	23.23	32.19	35.27	30.15	31.71	36.05	34.13	8.66	1.43	0	0	25.05	26.59	27.88	9.7	7.98	7.21	7.08	6.7	6.16
ALDH5A1	3.04	2.07	2.4	2.09	3.12	1.94	9.59	9.49	9.97	8.9	8.51	10.24	13.69	13.65	12.13	10.81	3.57	4.51	4.06	4.58	3.41	3.86	1.2	9.7	10.89	5.19	3.59	3.93	1.26	1.73	0.81	1.85	1.13	0.94	2.26	3.48	3.85	0.77	0	0	3.85	4.36	4.05	2.74	2.35	1.26	2.49	3.26	1.82
ALDH6A1	4.7	4.66	4.92	4.27	3.41	3.63	2.72	3.15	2.96	2.45	2.51	3.13	3.59	4.06	2.85	2.13	0.77	0.27	0.99	0.37	1.24	1.41	0.52	4.21	5.24	2.16	1.77	2.01	1.55	2.79	2.46	2.8	2.73	2.5	2.47	2.31	0.95	0.56	0	0	1	1.49	1.24	1.17	0.61	1.38	1.48	1.5	0.61
ALDH7A1	77.07	76.03	76.18	67.55	82.47	73.43	42.88	42.16	45.46	47.29	46.83	47.38	39.08	35.12	45.78	39.38	22.16	19.81	19.3	14.53	16.57	11.16	19.47	41.35	43.29	20.32	20.31	22.32	47.56	49.08	51.39	53.76	34.44	35.13	48.59	48.78	11.77	2.07	3.59	0	31.51	30.58	27.92	11.57	10.09	8.43	13.72	12.8	13.56
ALDH8A1	0.64	0.44	0.5	0.18	0.37	0.21	0.04	0.23	0.11	0.17	0.12	0.23	0.73	0.12	0.59	0.93	0.05	0	0.29	1.2	0.81	0	0	0.54	0.11	0.32	0.3	0.18	0.17	0.16	0.12	0.14	0.66	0	0.39	0.27	0.91	1.9	0	0	0	0.25	0.3	7.18	3.86	6.29	9.34	6.99	5.1
ALDH9A1	49.98	54.73	62.49	43.68	52.71	49.14	56.97	51.93	50.15	63.49	55.22	59.28	66.94	64.75	69.69	61.07	65.73	58.87	56.38	43.29	44.55	38.92	10.48	66.06	70.49	66.27	57.23	63.02	49.55	45.36	60.42	65.28	71.7	71.53	66.9	54.86	50.85	42.34	22.24	12.63	56.76	72.87	62.8	38.62	35.69	24.49	25.47	32.73	36.68
ALDOA	1759.02	1975.74	1841.22	2567.89	1842.74	2007.51	2219.26	2342.94	2431.05	1914.23	2271.73	2291.62	1271.09	1163.67	1136.91	1651.79	1064.01	1190.07	1245.53	766.75	810.99	651.79	2048.97	1428.64	1557.61	1842.66	1979.72	1726.91	3056.81	2850.81	2536.08	2401.57	3119.86	3114.47	2472.96	2412.78	853.13	1599.72	305.3	404.11	2399.14	2475.51	2498.12	1555.27	1765.39	1743.5	1481.39	1712.17	1679.16
ALDOB	0	0	0	0	0	0	0.18	0.08	0.1	0	0.04	0	0	0	0.47	0	0	0	0.07	0	0	0	0	0	0	0	0	0	0	0	0	0.07	0	0	0.13	0	0.16	0.62	0	0	0.78	0.17	0.2	1.29	1.47	2.08	1.76	1.56	2.08
ALDOC	44.07	38.02	47.04	43.98	45.58	41.89	36.87	39.21	41.53	47.89	53.39	47.76	5.95	4.73	6.35	8.7	9.79	6.98	9.26	8.64	9.39	3.98	12.21	6.99	17.8	27.39	33.15	23.04	56.84	57.19	33.39	30.07	37.23	39.13	30.27	28.1	31.39	65.73	6.68	9.48	135.23	108.21	117.06	56.11	70.3	76.57	76.48	103.83	94.12
ALG1	11.28	12.42	9.99	10.94	11.32	10.48	22.03	20.84	21.31	16.06	19.05	19.38	20.39	14.48	12.3	18.64	34.06	36.32	32.91	27.72	34.66	38.67	24.52	33.22	29.18	23.65	24.66	22.29	12.15	9.32	10.02	11.1	12.4	12.65	10.78	9.75	3.95	2.68	1.69	0	11.27	14.25	13.3	5.97	5.25	3.83	5.56	5.22	6.04
ALG10	1.52	0.75	0.93	0.74	0.63	1.02	5.37	3.95	2.66	5.16	3.47	3.68	5.57	4.48	6.09	5.67	1.16	5.34	0.72	0.92	3.11	3.52	0.69	2.88	6.62	4.29	3.12	3.77	1.68	1.72	2.08	3.35	3.86	1.32	3.81	5.3	1.1	1.14	1.06	0	2.11	2.04	2.94	1.75	1.59	1.83	2.21	2.24	2.07
ALG10B	0.38	0.51	0.91	0.59	0.65	0.53	2	1.79	1.73	2.2	1.59	1.6	2.95	2.85	4.73	5.52	1.16	1.28	1.01	1.6	2.32	1.97	0.24	2.26	2.6	1.85	1.44	2.11	0.85	1	0.62	1.42	1.73	1.24	3.25	4.57	0.72	0.52	0	0	1.87	2.23	1.95	1.71	1.63	3	2.54	3.28	4.15
ALG11	2.98	4.82	7.43	3.8	4.29	3.02	3.75	3.38	2.77	5.51	3.71	3.91	5.46	4.94	4.01	5.65	4.35	3.53	4.19	3.59	8.39	5.18	0.12	3.53	4.87	6.83	4.25	7.82	3.17	2.57	2.9	3.85	6.74	4.6	7.37	10.75	1.59	2.1	0	0	4.06	3.92	3.13	2.45	2.51	1.97	4.59	3.59	5.63
ALG12	12.65	14.2	11.55	16.85	12.72	12.3	22.14	26.17	24.51	21.08	23.07	28.3	24.18	14.62	8.85	16.81	14.25	12.98	16.54	16.4	18.83	13.9	15.88	22.58	23.96	17.25	16.89	16.43	32.16	29.51	23.04	28.63	28.62	32.23	31.41	24.43	12.67	9.18	0	6.61	9.51	12.62	13.54	7.24	6.88	5.43	9.86	5.22	8.17
ALG13	18.74	15.89	17.44	17.59	17.76	18.12	19.69	19.5	24.17	24.99	20.17	20.45	22.77	26.12	45.96	27.16	23.66	28.05	23.19	25.35	28.11	37.66	3.26	20.13	21.98	21.24	16.63	20.57	12.88	14.21	15.89	17.99	18.45	15.77	15.08	17.88	17.82	20.49	6.2	4.63	21.94	27.54	27.54	27.2	21.38	27.07	25.14	25.62	26.72
ALG14	12.54	14.98	15.23	14.68	16.08	13.28	20.12	16.4	18.28	22.96	17.74	20.76	15.3	17.94	30.25	15.67	30.78	32.68	28.08	12.41	20.15	22.8	8.09	23.04	19.25	14.07	15.66	14.75	18.66	17.42	24.53	22.85	18.15	13.97	29.82	26.43	12.18	6.99	0	0	23.06	28.62	27.79	18.4	14.72	12.83	20.06	18.29	19.63
ALG1L	0.42	0.71	1.18	0.23	0	0.16	0.59	1.04	0.84	0.46	0.33	1.24	1.29	0.62	0.32	0	0.26	0	0	0	0	0	0.68	0.48	0	0.43	0	0	1.35	0	0.33	0.18	0	0	0.35	0	0.44	0.19	0	0	1.05	0.22	0.27	0.87	0	0	0	0	0
ALG1L2	0	0	0	0	0	0.08	0	0	0	0	0	0	0	0	0	0	0	0	0.36	0	0	0	0	0	0	0	0	0	0	0.4	0	0.17	0.09	0	0	0	0	0.3	0	0	0	0	0	0	0	0	0.55	0	0
ALG1L9P	0.09	0	0	0.1	0	0	0.95	0.97	0.83	0.62	0.61	0.85	1.09	0.53	0.27	0.52	0.11	1.81	0	0	0	0	0.29	0.4	0	0.09	0.17	0	0.19	0.18	0	0.15	0.16	0	0.44	0	1.11	0.05	0	0	0.88	0.47	0.34	1.1	0	0.34	1.25	1.26	0.67
ALG2	31.89	33.65	38.12	30.17	32.82	31.95	37.02	33.04	36.99	35.2	31.86	37.2	35.48	34.85	39.73	48.83	43.52	45.35	46.49	65.06	66.59	69.21	5.04	38.84	35.43	43.76	40.66	43.92	32.77	32.04	41.05	49.71	51.84	43.75	53.56	57.06	15.83	59.07	48.34	21.95	41.78	44	42.85	72.62	65.28	82.91	78.51	76.89	95.68
ALG3	87.91	86.99	84.39	100.43	81.69	93.94	74.46	72.96	61.42	65.05	69.75	66.83	76.26	82.52	37.36	90.83	85.65	115.41	99.7	69.24	106.6	53.78	152.1	89.84	87.81	58.43	61.57	64.46	110.52	95.91	85.99	79.02	85.37	89.06	89.02	72.46	34.02	46.7	38.74	51.87	64.04	63.63	64.85	25.28	25.33	25.56	27.78	24.22	29.9
ALG5	40.67	42.58	45.4	34.52	39.46	36.33	48.59	42.65	43.16	63.25	48	54.18	40.42	44.99	58.69	46.35	44.09	28.43	36.85	36.14	39.84	48.69	28.14	45.71	53.41	57.59	47.97	49.92	50.01	49.87	77.83	82.05	75.56	64.15	89.13	83.62	43.42	37.67	29.93	12.87	56.31	59.29	56.48	42.89	32.01	39.94	46.68	49.94	46.52
ALG6	1.19	2.66	3.6	1.95	2.09	1.34	6.78	6.59	3.83	7.91	5.58	6.03	8.65	10.77	12.71	9.26	3.62	4.6	4.83	2.9	4.64	4.59	1.37	8.06	8.48	5.82	3.66	5.56	4.7	5.4	7.5	10.11	8.7	6.48	10.09	10.65	4.38	1.9	6.6	0	3.65	4.35	3.97	2.1	2.96	4.27	3.81	4.66	3
ALG8	20.18	22.51	27.42	17.3	22.71	18.53	88.32	76.02	67.41	103.86	84.43	76.47	82.13	79.97	125.11	114.41	106.26	100.17	104.58	67.33	71.14	73.91	27.4	111.69	101.45	94.17	68.26	77.83	34.42	37.42	32.3	44.03	33.92	25.23	38.91	40.16	16.04	17.43	13.28	56.52	93.72	101.05	96.02	49.2	49.41	45.57	40.55	43.02	51.72
ALG9	12.25	12.25	14.73	10.73	13.1	11.18	9.58	8.44	8.32	10.23	8.82	8.95	8.2	10.36	8.8	10.91	11.41	8.16	11.79	10.09	11.11	8.03	4.28	9.74	9.73	9.3	9.41	8.65	9.81	9.23	8.5	8.97	11.52	11.33	11.24	9.82	4.98	4.55	2.63	2.49	13.6	12.15	11.17	11.65	10.6	10.12	12.84	15.58	14.26
ALK	0	0	0	0	0	0	0.05	0	0.04	0.03	0.03	0.02	0	0.04	0.09	0	0	0	0	0	0	0	0	0	0	0	0	0	0.06	0.12	0.05	0.03	0	0.11	0	0	0	0.13	0	0	0.3	0	0	0	0	0	0	0	0
ALKBH1	7.24	6.84	7.01	7.7	8.17	6.7	12.52	12.15	12.25	14.55	12.16	14.71	14.66	14.05	17.79	16.81	16.47	13.49	14	27.83	19.65	22.24	4.05	14.85	16.69	18.16	15.31	19.76	11.94	9.28	10.35	11.21	11.8	11.13	11.21	12.65	8.9	17.65	6.45	0	19.76	13.75	13.54	24.9	23.47	23.13	27.73	30.61	21.23
ALKBH2	25.33	23.74	21.82	23.77	19.84	21.98	45.11	45.2	51.99	50.78	47.92	52.18	55.28	49.75	36.81	41.04	27.86	26.15	34.27	45.04	37.77	30.53	57.01	49.22	45.94	23.91	22.73	31.35	25.05	24.23	30.11	27.14	24.71	23.29	20.88	17.11	48.2	35.02	6.14	0	34.83	27.55	33.78	26.74	24.31	28.51	45.31	33.92	39.22
ALKBH3	37.49	36.57	30.17	27.64	34.7	34.88	22.7	24.21	24.61	23.26	20.47	23.37	24.28	22.2	38.56	26.02	19.98	19.55	16.71	17.43	13.56	19.53	23.91	18.5	19.84	27.92	24.05	25.43	32.8	30.77	24.2	26.81	30.72	32.58	29.61	33.56	22.84	11.2	4.21	0	27.46	33.83	28.52	34.67	20.26	29.08	41.18	32.48	28.7
ALKBH4	8.04	7.58	6.6	10.1	7.2	7.82	9.89	12.32	13.03	8.95	11.66	13.29	12.27	10.4	4.27	13.55	7.13	8.45	9.23	15.35	13.71	8.27	12.39	14.92	14.22	8.19	8.66	7.86	8.36	10.5	9.46	9.55	9.21	8.75	7.07	6.6	5.61	2.08	0	0	3.98	5.45	4.32	3.3	6.68	4.04	6.76	5.83	3.04
ALKBH5	86.47	82.98	68.7	77.5	78.9	73.25	86.5	86.89	100.31	81.02	86.53	97.4	104.65	79.91	65.67	83.37	62.78	68.88	60.75	58.25	68.55	75.01	48.33	88.14	93.9	89.54	83.59	84.62	48.05	45.79	40.6	50.04	62.4	51.15	54.16	57.05	39.3	52.2	5.16	0	102.31	87.59	81.95	113.35	116.09	119.25	102.38	138.27	125.83
ALKBH6	33.56	36.78	26.1	42.11	31.04	41.82	53.01	61.31	67.11	53.89	56.92	69.71	68.67	67.45	10.73	56.57	32.15	38.01	40.61	33.9	23.81	24.7	86.03	78.8	65.71	53.72	69.31	59.3	45.77	47.55	51.92	50.99	30.12	25.33	34.54	30.58	26.38	13.97	0	0	29.77	24.88	26.4	27.1	21.74	20.48	36.39	26.41	24.93
ALKBH7	4.88	6.89	5	4.61	2.64	3.68	48.77	42.97	45.86	42.58	43.63	40.5	38.55	43.15	3.22	16.75	17.27	18.43	17.04	12.97	36.7	31.57	90.52	38.88	37.49	17.2	20.73	21.38	24.41	27.92	37.08	30.69	18.92	13.8	18.22	27.45	82.4	22.98	0	35.57	4.98	6.19	5.48	3.54	1.61	4.33	4.42	6.51	3.26
ALKBH8	9.01	7.06	11.35	5.3	8.59	6.76	5.5	5.22	5.04	6.69	5.63	6.46	5.87	6.7	12.69	11.76	6.97	6.02	5.23	10.6	7.19	5.43	0.3	6.35	5.74	9.54	6.51	9.58	5.68	4.66	5.69	6.55	7.43	6.55	5.8	6.77	2.46	1.5	0	0	4.88	4.59	4.71	6.55	7.01	6.72	11.03	8.91	8.15
ALLC	0	0	0	0	0	0	0	0	0	0	0	0	0	0	0.97	0	0.24	0	0.24	4.31	1.33	0	0	0	0	0	0	0	0	0	0	0	0.17	0	0.21	0.44	0	0.39	0	0	0	0.14	0	1.6	1.46	3.92	2.91	7.37	3.93
ALMS1	3.4	3.08	3.49	2.39	2.45	3.05	5.68	4.44	5.11	5.31	4.58	4.52	6.77	5.68	8.95	4.48	1.38	1.5	1.17	1.91	1.51	1.88	0.62	5.6	6.21	5.8	4.61	5.59	2.2	1.8	1.17	1.32	2.54	1.64	2	1.29	1.49	1.73	0.86	0	4.1	3.51	3.18	5.04	5.13	4.68	5.63	5.2	4.92
ALOX12	1.38	0.54	0.85	1.08	0.37	0.77	3.12	3.67	3.22	2.23	2.8	3.6	3.46	2.75	1.57	0.47	0	0	0.07	0	0	0	0	0	0.11	0	0	0	1.89	1.64	0.38	0.84	1.37	2.5	1.07	1.09	1.3	2.04	0	6.69	0.4	1.28	1.96	4.99	2.12	5.19	4.08	4.37	4.9
ALOX12B	0.08	0.17	0	0.25	0.09	0.12	3.71	3.99	4.86	2.91	3.4	4.29	4.89	5.06	1.48	3.56	0.8	0.52	0.55	2.3	3.12	0.88	1.23	1.55	1.45	0.77	0.73	0.43	0.32	0	0.12	0.2	0.13	0.14	0.63	0.77	0.36	0.12	0	0	3.78	5.14	4.76	10.67	8.27	16.41	17.53	13.86	13.28
ALOX12P2	3.35	2.87	3.58	3.95	3.53	3.85	5.03	5.2	4.45	4.21	4.34	4.37	1.31	1.37	0.96	2.5	3.07	1.45	2.39	4.73	6.57	4.13	0.69	3.06	3.49	2.66	2.71	2.5	0.91	2.02	2.78	2.4	1.37	1.94	2	1.68	0.07	0.69	0	0	2.12	3.53	3	8.5	7.46	4.84	12.59	9.51	11.33
ALOX15	0.42	0.47	0.34	0.31	0.16	0	0	0.07	0.28	0.15	0.04	0.05	0	0	0	0	0.09	0	0.26	0	0	0	0	0.16	0.19	0	0.13	0.16	0.15	0	0	0.06	0.15	0	0	0	0.99	0.11	0	0	0	0.15	0.18	0.87	0.53	0.27	0.59	0.8	0.53
ALOX15B	71.61	84.72	72.33	110.71	100.52	109.06	0	0	0	0	0.04	0	0	0	0	0	0	0	0	0.23	0	0	0	0.34	0.1	0	0	0	46.16	41.05	48.25	43.27	22.33	19.35	47.47	44.47	9.21	4.98	0.89	12.59	0	0	0	0.94	0	0	0	0	0
ALOX15P1	1.14	0.63	0.4	0.63	0.65	1.41	0	0	0	0	0	0	0	0	0	0	0	0	0	0	0	0	0	0	0	0	0	0	0.6	1.15	0.88	0.25	1.11	0.52	1.41	0	0.59	0.17	0	0	0	0	0	0	0	0	0	0	0
ALOX5	3.24	1.38	2.74	1.71	2.49	2.27	0.52	0.46	0.41	0.44	0.36	0.51	0	0.11	0.23	0.45	4.69	5.21	4.47	4.65	1.58	2.68	0.12	0.52	1.26	0.47	0.44	0.35	0	0.16	0.24	0.2	0.23	0.14	0.38	1.04	60.7	18.79	19.31	44.61	9.55	8.11	8.73	7.92	4.03	4.36	5.62	4.38	3.5
ALOX5AP	3.1	4.85	2.45	2.52	4.05	2.14	3.47	3.46	3.02	3.8	2.71	3.62	1.89	2.74	1.24	2.41	5.33	6.99	3.75	1.87	4.23	2.39	3	3.74	2.25	6.67	3.54	7.7	0.44	0.84	0.97	0	2.16	0.75	1.36	1.39	150.76	142.61	5610.71	4973.14	2.05	2.39	4.21	5.1	1.55	2.34	6.95	1.76	3.13
ALOXE3	4.88	3.47	2.99	2.8	3.38	3.08	0.99	0.69	0.47	0.51	0.99	0.81	1.61	2.16	1.84	4.11	1.23	1.59	1.38	2.66	3.01	0	0.66	0.53	0.56	11.84	11.28	12.99	3.37	4.88	2.74	2.58	8.64	7.36	3.39	3.35	0.31	2.97	0	0	1.45	1.54	1.79	10.14	9	10.41	10.04	8.83	12.66
ALPI	0	0	0	0	0	0	0.03	0	0	0	0	0	0	0	0	0	0.07	0	0	0.18	0	0	0	0.26	0.08	0.06	0	0.13	0	0	0	0	0	0	0	0	0	0	0	0	0	0	0	0	0	0.22	0	0.33	0
ALPK1	7.2	8.39	7.92	5.98	7.68	6.8	5.54	4.59	4.96	6.21	5.29	5.12	7.97	8.48	7.39	6.59	4.75	4.77	4.77	6.59	9.39	4.9	1.25	6.85	7.88	8.21	7.45	7.25	2.93	3.36	3.35	2.92	2.7	2.43	3.61	4.14	5.02	3.81	9.66	34.99	3.85	4.08	3.37	7.4	7.25	5.59	4.05	3.3	4.27
ALPK2	0	0.03	0	0	0	0	14.23	13.19	16.13	12.78	13.06	14	11.42	11.49	12.71	9	46.11	44.37	42.13	35.86	33.71	44.51	3.88	14.94	16.59	27.77	23.82	27.6	0	0	0	0	0	0	0	0	0.11	0.15	0	0	32.51	27.42	29.75	30.31	26.09	22.39	30.7	30.13	31.35
ALPK3	0.77	0.49	0.62	0.54	0.6	0.64	0.33	0.53	0.51	0.33	0.35	0.37	0.43	0.44	0.21	0.41	0.58	0.47	0.57	1.21	0.71	0.4	0.03	0.32	0.26	0.35	0.33	0.45	0.07	0.11	0.08	0.06	0.09	0.06	0.12	0.41	1.94	14.63	1.93	0	0.35	0.55	0.36	1.58	1.7	2.04	2.94	2.33	3.3
ALPL	0	0.27	0.34	0.46	0.28	0.25	0.37	0.49	0.44	0.29	0.17	0.3	0.25	0.36	0.12	0.48	0	0	0	0	0	0	0.53	0.56	1.12	0.58	0.47	0.93	0	0.33	0	0	0.18	0.15	0.68	0.55	74.81	14.47	180.34	393.72	1.22	0	0.1	0.34	0	0.31	0.69	0.47	0.31
ALPP	0	0	0	0	0	0	0.07	0.06	0.08	0	0.07	0.05	0	0.19	0	0	1.81	2.16	1.74	0.58	0	0.74	0	0	0	0.13	0.24	0.22	0	0	0	0.06	0	0	0	0	0.07	0.31	0	0	0.95	0.13	0.41	0	0.48	0.24	0	0	0.48
ALS2	30.52	27.22	29.69	25.68	29.34	29.24	21.39	19.34	19.95	22.37	20.04	22.83	22.49	21.05	27.91	22.1	21.6	20.2	19.44	28.91	28.09	32.59	1.91	22.44	23.32	30.25	31.12	28.51	15.74	14.86	13.04	14.77	22.71	21.63	22.01	19.83	7.78	9.77	1.82	0	25.99	25.4	22.64	31.85	32.21	31.19	38.06	35.4	38.76
ALS2CL	76.89	102.52	83.33	92.56	80.2	80.16	5.25	5.43	6.13	3.9	4.94	5.49	4.21	3.62	2.28	3.91	4.35	3.53	4.93	6.18	4.57	2.16	2.04	3.2	2.84	2.97	3.26	2.65	97.54	90.68	99.71	102.8	91.92	90.8	76.25	77.39	26.25	15.21	0	3.08	2.58	1.72	2.61	4.29	3.62	3.79	8.56	4.86	4.79
ALS2CR12	0.31	1.48	0.64	0.23	0.35	0.31	0.46	0.2	0.41	0.31	0.11	0.15	1.25	0	0.61	0	1.13	0.69	0.65	1.23	0	1.18	0	0.46	0	0.31	0.19	0.69	0	0.41	0.16	0.18	0	0.19	0	0.34	1.01	1.08	0	0	0	1.29	0.26	4.2	2.67	3.86	4.58	3.19	1.93
ALX1	1.16	1.45	1.11	0.8	1	1.38	10.03	9.98	12.09	8.87	11.22	10.13	3.53	3.63	5.19	2.53	10.48	15.65	10.89	8.29	10.36	13.4	3.03	17.64	15.36	8.02	6.6	9.63	0.62	1.17	0.68	1.12	0.44	0.79	1.19	0	0	0	0	0	13.62	11.72	11.78	16.06	13.52	9.82	19.45	13.14	11.49
ALX3	0	0	0.36	0.29	0.3	0	1.88	2.04	2.57	1.87	2.64	2.26	1.18	0.57	0.77	0	0	0	0	0	0	0	0	0	0	0	0	0	3.85	3.14	1.81	2.12	1.8	3.75	2.13	3.04	2.62	4.26	0	0	2.56	0.68	1.15	6.91	10.62	5.85	8.33	5.5	4.4
ALX4	0	0	0	0	0	0	2.56	2.62	2.78	2.58	3.59	2.93	1.17	0.72	0.21	0.2	1.01	1.18	1.36	3.05	1.79	2.43	0.45	4.42	4.14	5.03	5.45	5.01	0.07	0	0.05	0	0	0	0	0	0.05	0.02	0	0	5.19	5.51	6.4	5.03	4.57	4.35	3.92	2.18	3.17
ALYREF	50.47	48.83	61.87	64.46	46.64	56.37	262.09	261.83	311.06	221.09	300.79	258.03	256.18	236.99	416.22	209.28	181.04	204.16	196.33	171.7	252.81	266.23	303.99	279.72	244.04	190.69	203.25	198.11	97.8	101.2	127.96	130.21	150.75	155.07	99.33	108.84	133.73	122.07	23.98	14.18	180.19	191.11	177.95	216.54	217.38	210.33	214.87	202.06	204.38
AMACR	0.18	0.33	0.45	0.26	0.34	0.07	2.65	2.98	3.46	2.62	3.23	2.98	3.26	2.88	0.35	1.04	1.02	1.2	1.45	0.54	1.82	2.06	0.1	2.14	1.78	0.6	0.68	0.74	0.88	1.08	1.11	1.02	0.7	0.86	1.08	0.8	0.31	0.13	0	0	0.59	0.81	0.75	0.24	0.44	0.22	0.33	0	0.45
AMBN	0	0	0	0	0	0	0	0	0	0	0	0	0	0	0	0	0	0	0	0	0	0	0	0	0	0	0	0	0	0	0	0	0	0	0	0	0.93	0	0	0	0	0	0	0	0	0	0	0	0
AMBP	0	0	0	0	0	0	14.06	15.05	13.45	12.11	12.91	12.1	29.76	27.37	14.77	14.6	71.26	68.56	69.86	38.9	32.34	41.18	34.64	25.28	29.04	5.97	5.51	6.39	0	0	0	0	0	0	0	0	0.21	0.08	0	0	18.92	23.27	27.49	3.79	4.43	5.96	4.43	1.87	3.98
AMBRA1	16.85	16.76	16.33	16.14	17.25	16.07	22.3	21.34	22.69	18.13	19.64	20.1	18.13	14.7	7.93	15.69	33.01	33.08	34.14	45.93	39.75	44.55	3.13	19.9	24.6	28.26	28.91	26.31	15.01	11.51	10.99	10.05	16.19	16.27	11.58	12.79	6.59	8.89	0	0	21.28	24.51	24.38	59.42	50.53	50.15	48.34	41.12	41.81
AMD1	66.52	56.32	70.59	48.85	64.32	55.33	78.32	68.31	62.62	79.23	57.7	59.93	72.17	73.48	113.17	112.44	101.41	97.69	86.13	81.54	75.65	86.26	9.76	80.18	89.5	87.19	69.44	90.72	33	30.42	52.15	59.56	75.39	53.16	73.17	74.82	62.73	67.13	39.47	4.63	83.51	79.47	78.12	92.33	81.22	79.01	97.92	106.65	97.43
AMDHD1	0.89	0.2	0.06	0.59	0.21	0.07	6.78	6.67	8.15	7.8	6.03	7.6	7.35	7.62	13.86	5.2	7.11	5.42	5.66	9.4	10.94	6.19	2.16	6.64	6.91	5.03	6.44	4.63	0.19	0.54	0.28	0.31	0.35	0	0.15	1.2	0.97	0.16	3.63	0	5.3	6.56	3.97	3.3	4	4.03	4.24	3.79	6.4
AMDHD2	5.36	6.37	4.8	8.39	4.3	6.28	32.84	29.62	28.59	17.34	21.38	21.67	17.79	14.09	2.09	7.48	37.22	36.24	38.67	55.5	52.47	45.88	33.09	29.21	21.57	21.02	25.48	23.41	6.69	8.03	12.88	7.14	7.4	8.25	4.42	5.48	11.98	7.44	0	0	8.08	6.74	12.75	9.1	7.4	5.71	15.02	7.61	5.73
AMELX	0	0	0	0	0	0	0	0	0	0	0	0	0	0	0	0	0	0	0	0	0	0	0	0	0	0	0	0	0	0	0	0	0	0	0	0	0	0.07	0	0	0	0	0	3.97	0	3.64	2.03	6.17	4.56
AMELY	0	0	0	0	0	0	0	0	0	0	0	0	0	0	0	0	0	0	0	0	0	0	0	0	0	0	0	0	0	0	0	0	0	0	0	0	0	0	0	0	0	0	0	0	0	0	0	0	0
AMER1	1.86	1.84	2.35	1.7	1.9	1.71	2.93	2.5	3	3.17	3.28	2.79	3.11	2.2	1.83	2.11	3.45	3.82	3.55	8.59	5.79	6.29	0.4	3.47	3.42	3.21	2.62	2.58	1.11	0.87	0.49	0.78	0.92	1.31	1.38	1.06	0.7	0.91	0.13	9.35	2.58	2.07	1.99	8.28	7.02	7.34	6.84	5.01	6.59
AMER2	0	0	0	0	0	0	0	0	0	0	0	0	0	0	0	0	0	0	0	0	0	0	0	0	0	0	0	0	0	0	0	0	0.01	0.03	0	0	0.08	0.04	0	0	0	0	0	0.08	0	0	0	0	0
AMER3	0	0	0	0	0	0	0	0	0	0	0	0	0	0	0	0	0	0	0	0	0	0	0	0	0	0	0	0	0	0	0	0	0	0	0	0	0	0	0	0	0	0	0	0	0.23	0	0	0.09	0
AMFR	51.88	52.53	46.66	47.44	49.56	46.61	73.16	76.48	79.59	69.34	72.1	80.28	67.44	52.33	31.15	57.7	41.06	38.4	42.39	40.27	36.59	35.32	17.65	63.65	69.72	64.49	57.1	54.67	46.53	50.42	39.88	46.31	53.99	54.21	47.88	49.78	30.67	29.14	0.92	0	61.49	59.35	62.71	61.19	60.93	58.32	66.31	67.76	63.44
AMH	0	0.72	0.06	0.1	0.32	0.18	20.42	18.31	19.87	13.16	14.88	18.14	16.09	10.77	1.52	4.86	5.96	12.5	6.37	6.97	17.03	18.2	9.25	8.98	7.8	3.54	3.52	3.97	0.59	0.94	0.58	0.56	0.52	1.17	1.83	2.17	0.53	0.17	0	0	1.37	3.02	2.12	3.8	3.8	2.79	2.85	2.36	2.45
AMHR2	0	0	0.08	0	0	0.04	1.15	0.43	1	0.52	0.62	0.71	1.98	1.75	0.65	0.63	0.6	1.46	0.49	0.33	0	0	1.74	0.49	0.44	0.76	0.62	0.85	0	0	0	0	0.05	0.39	0.18	0	0.39	0.79	0	0	1.07	0.68	0	1.33	1.21	2.45	1.51	1.23	2.86
AMIGO1	0.46	0.68	0.69	0.25	0.35	0.53	2.31	2.18	1.42	2.04	1.92	2.45	1.87	1.58	1.37	0.89	1.22	0.52	0.76	2.07	0.78	2.65	0.12	3.45	2.7	0.62	0.87	0.6	1.3	0.46	0.95	0.59	1.03	0.69	0.88	1.03	0.87	0.44	0	0	1.13	0.64	1.07	0	1.43	0	1.07	1.08	1.15
AMIGO2	45.93	47.41	49.41	57.96	50.81	49.89	543.28	535.04	559.74	585.33	570.02	598.46	300.38	296.05	265.07	268.59	236.23	258.11	229.31	375.89	346.05	363.36	31.32	336.82	386.6	204.29	193.47	191.85	50.3	47.35	63.24	72.81	115.43	112.31	60.48	70.02	7.06	10.93	8.46	4.8	211.58	213.18	254.83	560.43	501.46	495.79	511.52	397.41	424.76
AMIGO3	0.76	0.64	1.06	1.9	0.73	0.92	4.47	4.69	4.46	3.33	4.13	4.95	3.68	2.81	1.23	3.33	2.18	1.72	1.84	1.91	6.5	2.94	2.15	3.58	3.46	4.73	4.83	6.45	3.24	3.09	3.36	2.3	2.49	2.65	3.87	1.49	2.04	1.58	0	0	0.63	2.6	2.42	2.09	2.37	1.2	2.49	1.44	2.16
AMMECR1	10.5	9.51	15.35	8.98	8.23	8.69	7.03	5.59	5	7.86	5.19	5.91	10.86	9.34	13.17	10.48	13.62	18.81	12.68	13.06	16.21	16.72	0.97	9.78	9.82	10.89	9.64	10.89	10.63	10.85	10.03	14.73	18	13.1	15.39	19.85	3.07	2.78	2.26	0	8.55	11.07	10.62	15.2	11.58	13.28	15.98	15.19	16.91
AMMECR1L	31.91	31.43	32.75	30.9	35.57	35.67	19.33	20.19	22.12	19.31	19.53	20.72	22.06	18.13	21.49	19.42	20.96	23.32	19.39	33.52	33.63	26.32	2.62	19.7	22.92	26.62	24.85	26.93	22.44	20.32	21.8	23.9	32.14	28.94	34.47	36.37	13.85	23.91	3.78	0	20.71	23.48	20.61	58.89	60.97	56.18	66.17	60.57	59.08
AMN	0	0	0.08	0.4	0.14	0.05	1.22	1.08	1.29	0.8	0.89	1.06	0.74	0.18	0	0	0.07	0	0.66	0.37	0	1.4	0.78	0.27	0.33	0.12	0	0.14	2.06	1.23	5.29	3.14	0.42	0.88	2.2	1.63	0	0.4	0.71	10.03	0	0.26	0.15	0	0	0	0.68	0.34	0.46
AMN1	4.36	4.38	4.93	4.54	3.92	4.1	6.93	6.19	6.13	8.21	6.22	6.11	15.18	10.54	16.57	17.82	9.27	6.49	8.7	10.52	8.93	3.03	1.13	9.65	8.19	10.28	8.13	12.4	3.9	3.71	6.11	8.8	7.33	5.38	6.47	4.1	10.1	5.57	10.67	7.21	6.48	8.9	7.22	8.96	10.43	11.84	8.8	10.4	10.22
AMOT	0.45	0.59	0.59	0.37	0.39	0.25	0.11	0.08	0.22	0.13	0.07	0.1	0.17	0.04	0.08	0	0.05	0	0.05	0	0	0	0.05	0.13	0.19	0.08	0	0.09	0.06	0.06	0.22	0.05	0.07	0.25	0.14	0	1.76	1.35	0	0	0.28	0.18	0.18	0.11	0	0.11	0.16	0.16	0.11
AMOTL1	85.57	82.51	87.89	80.98	83	79.5	15.7	13.65	15.23	14.35	13.9	14.95	16.14	15.08	18.17	13.6	42.8	44.06	37.47	27.45	29.59	24.74	1.53	15.74	17.33	16.85	15.31	17.12	42.55	40.02	31.25	38.62	72.3	75.74	53.25	60.55	14.71	36.79	0.88	3.57	22.34	23.49	22.16	13.93	11.37	11.56	15.42	14.7	15.51
AMOTL2	32.62	36.3	32.82	41.24	32.59	36.4	49.08	52.71	58.26	48.05	58.67	62.16	44.24	34.74	38.89	47.4	39.84	42.54	42.25	61.95	56.97	47.69	1.72	44.52	37.06	55.9	54.09	57.41	49.15	49.62	33.72	41.76	50.64	46.5	43.65	52.47	16.67	23.4	3.33	9.45	31.55	34.57	35.91	79.63	76.81	71.48	76.06	62.44	69.21
AMPD1	0.08	0.09	0	0	0	0	0	0	0	0	0	0	0	0	0	0	0	0	0	0	0	0	0.13	0	0	0	0	0	0.17	0	0	0	0	0	0	0.26	0.61	0.05	0	0	0	0	0.1	0.32	0	0	0	0	0.3
AMPD2	17.91	16.05	17.36	21.04	17.34	16.3	28.23	27.01	26.76	22.73	27.04	28.52	27.8	24.1	19.96	24.15	23.16	19.24	23.97	21.21	14.29	18.57	9.85	33.29	30.91	25.33	26.07	28.96	25.31	23.38	20.86	21.99	29.9	30.98	24.32	25.7	11.95	42.82	3.31	0	21.01	19.42	17.05	22.97	25.71	27.9	29.86	33.62	29.34
AMPD3	15.52	13.36	15.24	18.27	18.48	18.92	4.86	5.28	4.7	4.71	5.25	5.17	4.2	3.66	4.04	2.33	1.39	0.6	1.49	1.07	0.45	0.51	0.5	4.1	3.56	21.08	20.73	21.56	12.73	9.43	12.42	13.49	17.42	16.49	14.55	17.26	2.32	81.09	5.94	18.32	7.25	4.15	5.19	6.56	5.8	4.51	5.59	5.79	6.2
AMPH	0.06	0	0	0.13	0	0	0.03	0.06	0.15	0.05	0.03	0	0	0	0.51	0.33	0.04	0	0	0	0	0	0	0	0	0.06	0.11	0.06	0	0	0	0	0	0	0.09	0	1.42	0.24	0	0	0	0	0	0.23	0	0	0.16	0	0
AMT	5.61	6.16	5.05	4.59	5.66	4.16	1.25	1.7	1.94	1.89	1.4	1.57	0.26	0.76	0.52	1.01	2.49	2.33	3.13	1.82	2.65	3	0.14	0.97	1.06	0.35	0.66	0.19	3.12	2.62	2.55	2.16	2.18	2.5	1.71	3.18	20.38	2.98	0	0	2.56	0.91	0.88	1.42	2.26	3.58	2.42	3.67	2.94
AMTN	8.6	12.1	6.65	11.81	12.49	13.23	0.1	0	0	0.16	0.1	0	0	0	0	0	0	0	0	0	0	0	0	0	0	0.19	0	0.21	3.18	3.79	2.91	3.55	2.52	2.04	2.16	1.88	0	0.11	0	0	0	0	0	0	0	0	0	0	0
AMY1A	0	0	0	0	0	0	0	0	0	0	0	0	0	0	0	0	0	0	0	0	0	0	0	0	0	0	0	0	0	0	0	0	0	0	0	0	0	0	0	0	0	0	0	0	0	0	0	0	0
AMY1B	0	0	0	0	0	0	0	0	0	0	0	0	0	0	0	0	0	0	0	0	0	0	0	0	0	0	0	0	0	0	0	0	0	0	0	0	0	0	0	0	0	0	0	0	0	0	0	0	0
AMY1C	0	0	0	0	0	0	0	0	0	0	0	0	0	0	0	0	0	0	0	0	0	0	0	0	0	0	0	0	0	0	0	0	0	0	0	0	0	0	0	0	0	0	0	0	0	0	0	0	0
AMY2A	0	0	0.08	0	0	0.04	0	0	0	0	0	0	0	0	0	0	0	0	0	0	0	0	0	0	0	0	0	0	0	0	0	0	0	0.41	0	0.38	0	0	0	0	0	0	0	0	0	0	0	0	0
AMY2B	3.73	5.01	3.96	3.57	4.39	3.57	0.57	0.42	0.79	1	0.93	0.62	0.78	0.75	1.52	0	0.57	1.15	0.54	0.77	1.73	0	0.41	1.34	1.27	0.6	0.48	0.38	2.52	1.72	2.64	2.34	1.14	1.54	4.61	3.13	18.09	6.42	2.47	0	2.1	0.98	1.94	7.32	3.17	5.75	7.84	7.22	2.88
AMZ1	0	0	0	0	0	0	0.07	0	0	0.02	0.02	0.09	0	0.13	0	0	0.82	0.29	0.51	0.91	1.33	0	0	0	0	0	0	0	0	0	0	0.11	0.06	0.16	0.14	0.15	0	0.43	0	0	0	0.27	0.22	0.18	0.49	0.49	0.85	0.12	0
AMZ2	139.29	133.01	152.68	107.33	133.44	116.23	138.37	132.05	133.48	158.42	135.83	140.34	201.47	214.91	322.23	204.3	172.15	179.84	165.91	203.4	197.95	190.68	69.12	157.83	177.26	107.91	104.23	109.44	73.48	76.32	70.46	73.19	71.76	72.1	79.2	68.02	43.41	38.8	13.41	0	209.93	196.09	182.74	219.66	231.97	228.9	288.1	293.77	291.76
AMZ2P1	1.5	0.8	1.74	1.11	1.21	1.29	5.43	4.86	4.78	5.83	4.57	5.14	7.79	8.75	9.79	9.07	6.64	7.5	6.54	18.9	14.76	10.92	3.31	6.39	6.42	3.47	3.38	2.32	0.12	1.01	0.95	1	0.92	0.6	1.01	0.56	6.68	8.82	3.55	9.17	5.5	7.41	7.55	18.02	20.53	19.88	21.14	21.41	21.82
ANAPC1	18.01	18.55	20.05	17.09	18.39	18.45	33.26	29.17	30.58	34.06	29.64	31.11	35.57	37.4	44.57	38.24	26.01	31.14	25.39	20.94	26.72	26.53	6.96	33.76	39.12	34.7	26.37	29.58	16.71	13.88	9.78	12.51	17.46	16.9	20.96	22.98	5.18	8.41	0.72	0	24.89	24.66	22.04	24.1	20.16	22.2	24.22	26.42	24.22
ANAPC10	19.24	12.79	17.58	14.39	15.84	15.58	6.91	7.4	7.77	11.42	8.74	7.52	6.61	13.51	16	11.89	8.37	5.16	5.54	11.51	9.12	19.17	1.44	8.34	11.44	16.17	17.19	17.25	12.46	10.84	12.69	17.35	13.24	8.55	15.75	19.66	13.75	12.91	8.16	0	6.94	8.17	8.91	30.88	21.41	40.82	36.38	41.19	43.33
ANAPC11	42.89	53.44	41.57	58.17	33.72	40.87	324.81	336.01	291.48	278.89	302.9	278.79	273.27	247.53	126.04	294.12	132.03	151.27	177.85	94.55	119.82	50.85	620.85	228.06	220.29	111.04	136.38	112.35	133.87	141.14	162.47	148.05	136.22	185.19	151.07	116.5	189.48	122	8.52	0	149.17	165.18	166.05	57.6	52.36	56	76.16	53.41	75.91
ANAPC13	21.07	25.82	31.6	17.04	18.83	18.76	43.38	39.72	32.71	59.49	40.09	39.91	54.99	53.51	82.26	85.71	77.61	72.12	70.98	88.12	75.14	81.82	14.08	55.69	57.7	49.42	32.67	42.54	40.67	45.49	73.99	72.88	64.33	48.53	73.36	54.41	60.36	51.38	49.22	45.8	65.2	66.16	72.29	69.49	71.46	83.61	95.49	101.04	96.4
ANAPC15	133.14	130.3	127.69	128.92	128.56	136.35	25.56	24.74	19.64	20.48	24.19	22.23	16.38	27.53	13.8	37.58	76.06	89.96	81.35	67.28	63.69	62.13	191.86	86.75	81.79	65.74	77.54	70.25	22.82	17.4	24.06	19.62	18.49	26.88	14.87	13.69	11.48	3.64	0	0	14.89	11.29	13.38	7.94	2.41	3.24	3.61	2.44	6.49
ANAPC16	33.78	35.6	36.17	29.8	32.05	31.83	58.09	60.21	59.21	63.31	53.22	59.64	58.83	64.35	57.46	66.24	79.22	85.39	75	72.11	57.18	72.79	39.45	52.7	53.32	41.82	40.95	40.27	30.83	32.33	40.96	43.37	33.76	27.99	40.23	38.68	72.36	32.74	37.29	4.81	70.07	77.51	84.37	49.29	46.99	42.15	53.98	53.19	52.17
ANAPC1P1	0	0	0	0	0	0	0	0	0	0	0	0	0	0	0	0	0	0	0	0	0	0	0	0	0	0.22	0	0	0	0	0	0	0.05	0	0	0	0	0	0	0	0	0	0	0	0	0	0	0.31	0
ANAPC2	10.42	12.55	7.51	13.55	8.45	8.42	57.24	52.8	53.28	43.64	50.11	55.24	55.9	43.67	24.98	41.19	44.89	48.66	47.77	48.44	51.48	42.07	37.21	52.86	51.74	26.05	27.64	28	25.41	24.08	29.05	28.26	25.88	25.62	28.47	25.09	21.84	7.76	0.41	0	23.54	29.4	27.92	26.71	26.11	22.67	31.13	22.41	25.37
ANAPC4	7.99	11.04	13.9	9.48	10.91	8.68	17.94	16.85	12.37	21.19	15.31	16.45	19.64	21.26	28.97	22.28	10.55	9.08	8.59	11.72	13.74	7.37	4.22	12.61	14.34	17.31	11.16	15.96	15.79	12.04	25.53	21.52	20.52	16.93	16.32	17.08	17.66	11.34	2.88	0	9.8	14.13	13.76	19.47	16.38	22.66	16.83	15.04	11.76
ANAPC5	62.32	63.96	71.81	65.27	57.95	59.36	136.94	129.77	128.75	133.8	131.68	133.58	142.57	126.34	166.7	141.09	107.96	118.64	119.09	81.95	87.85	63.66	61.61	120.91	113.58	99.03	80.19	89.94	113.89	99.53	106.94	119.5	109.4	114.67	135.9	125.12	70.47	49.43	14.91	0	92.15	110.42	96.51	39.01	38.84	37.5	49.16	47.87	50.41
ANAPC7	40.74	39.55	41.1	40.97	43.63	44.09	71.38	61.89	73.82	71.75	62.15	73.49	75.11	68.64	77.64	82.33	90.1	78.93	88.97	85.88	83.91	98.98	30.84	69.04	73.59	53.43	49.16	56.71	37.54	34.93	41.33	41.35	34.93	34.81	39.55	45.01	21.94	30.19	1.62	5.74	59.9	70.83	67.03	80.56	70.9	64.74	84.11	83.02	88.03
ANG	6.18	6.32	5.74	5.13	10.08	4.82	27.05	28.4	29.35	27.82	23.88	26.65	25.15	24.28	6.16	9.01	13.91	8.7	12.37	13.96	18.43	23.84	66.44	41.84	57.8	15.04	17.13	13.65	1.09	3.65	2	2	2.58	2.34	0.85	0	18.71	12.31	0	0	19.12	13.26	16.38	11.64	24.05	20.39	11.54	16.07	13.63
ANGEL1	14.85	14.55	14.06	10.91	11.08	12.08	15.56	18.63	17.53	13.92	14.86	16.08	18.07	16.35	9.13	13.76	10.56	11.56	10.65	9.48	11.83	11.78	3.28	18.48	18.06	8.62	8.97	8.3	12.09	8.53	7.63	8.53	10.72	10.49	16.47	15.36	9.31	9.84	0.27	0	7.79	8.95	7.41	3.61	2.76	4.53	6.22	5.9	4.37
ANGEL2	7.05	6.53	6.91	5.54	5.61	5.18	12.66	11.21	11.67	14.73	11.1	12.09	20.88	17.74	20.64	23.42	7.07	9.13	6.46	6.05	5.86	8.06	1.12	17.2	16.33	15.1	11.91	14.14	5.57	5.31	5.61	7.27	8.25	6.76	7.97	8.24	9.31	5.17	2.86	0	7.91	11.33	8.91	7.91	11.32	6.64	9.75	10.34	7.9
ANGPT1	0.18	0.05	0.18	0.05	0.05	0.07	0.62	0.43	0.35	0.91	0.53	0.74	0.54	0.32	1.05	1.8	1.46	1.19	1.8	1.73	0.9	3.06	0	1.39	1.02	0.53	0.67	0.45	0	0	0.07	0	0	0	0	0	6.54	0.97	0	0	3.49	2.04	2.24	0.36	0.82	0.66	0.25	0.5	1
ANGPT2	0.19	0.17	0	0.08	0.26	0	0.06	0	0.05	0.03	0.04	0.08	0	0.11	0	0.22	0	0	0	0.11	0	0	0	0	0	0	0	0.04	0	0.07	0	0.13	0.06	0	0.12	0	8.9	28.54	0	21.4	0	0	0	0.91	0.41	0.98	0.52	0.42	0.84
ANGPT4	0	0	0	0	0	0	0.05	0.1	0	0	0	0.07	0	0	0	0	0	0	0	0	0	0	0	0	0	0.2	0	0	0.21	0	0	0	0.09	0	0.16	0	0.71	0.12	0	0	0	0.1	0	0	0	0	0	0	0
ANGPTL1	0	0	0	0	0	0	0.03	0	0	0	0	0	0	0	0	0	0.1	0	0	0.16	0	0	0	0	0.07	0.11	0	0.12	0	0	0	0.09	0	0	0	0	6.08	1.63	3.44	0	0.27	0.34	0	0.44	0.8	1.01	0.3	0.3	0
ANGPTL2	0.11	0.18	0.41	0.18	0.25	0.1	0	0	0	0	0.03	0	0	0	0.08	0	0	0	0	0	0	0	0	0	0	0	0	0	0.11	0.11	0.25	0.18	0.14	0	0.18	0.36	23.54	113.38	2.49	4.42	0	0	0	0	0	0	0	0	0
ANGPTL3	0	0	0	0	0	0	0	0.06	0	0.06	0	0	0	0	0	0	0	0	0	0	0	0	0	0	0	0	0	0	0	0	0.1	0.06	0	0	0	0	0	0.12	0	0	0	0	0	0	0.73	0.24	0.18	0.18	0.49
ANGPTL4	364.21	325.21	301.94	494.75	413.06	458.93	62.72	67.12	63.63	55.02	67.58	64.62	25.07	23.73	16.27	34.22	26.98	29.56	27.17	55.92	46.91	64.2	26.67	23.59	26.56	188.66	240.45	215.3	356.95	334.55	555.99	571.57	647.96	601.02	266.97	274.84	81.17	240.04	26.08	17.62	154.76	137.83	145.05	434.39	500.51	425.9	268.55	232.98	231.03
ANGPTL5	0	0	0	0	0	0	0	0.08	0.11	0.07	0	0	0	0	0.24	0	0	0	0	0	0	0	0	0.18	0.22	0	0	0	0	0	0	0	0.07	0	0	0	0.25	0.12	0	0	0	0.25	0.1	1.32	0.9	0	0.67	1.59	1.21
ANGPTL6	1.03	0.69	0.22	0.68	0.71	0.55	0.06	0.41	0	0.09	0.49	0.23	0.31	0.15	0	0	0.32	0	0	0	1.05	0	0.17	0.23	0.28	0.1	0.39	0.23	0	0	0	0	0.09	0	0.17	0	0.11	0.31	0	0	0.51	0.22	0.39	0	0	0.39	0	0.29	0
ANGPTL7	0	0	0	0	0	0	0	0	0	0	0	0	0	0	0	0	0	0	0	0.75	0	0	0	0	0	0	0	0	0.18	0	0	0.07	0	0	0	0	0.17	0.15	0	0	0	0.17	0	0	0.31	0.31	0	0	0
ANHX	0	0	0	0	0	0	0	0	0	0	0	0	0	0	0	0	0	0	0	0	0	0	0	0	0	0	0	0	0	0	0	0	0	0	0	0	0	0	0	0	0	0	0	0	0	0	0	0	0
ANK1	0.62	0.61	0.32	0.69	0.44	0.3	1.89	2.42	2.27	1.73	2.2	1.74	2.25	2.49	3.31	2.92	8.29	8.7	8.42	4.16	3.9	4.41	0.81	2.31	1.75	1.92	1.68	1.86	0.05	0.19	0.11	0.12	0.11	0.04	0.16	0.16	0.47	0.51	0.28	0	9.79	7.39	7.37	2.84	2.67	0.99	4.47	2.1	3.96
ANK2	0.57	0.21	0.33	0.34	0.22	0.37	0.93	0.82	1.23	0.9	0.74	0.83	2.65	1.67	1.47	1.54	0.68	0.26	0.58	0.74	0.39	0.66	0.03	1.15	0.8	2.34	2.16	2.26	0.24	0.19	0.26	0.1	0.31	0.17	0.25	0.25	3.51	0.92	1.98	0	1.12	1.05	0.99	0.31	0.99	1.5	0.69	1.07	0.71
ANK3	8.6	9.42	11.05	6.79	7.67	7.15	1.06	0.88	1.11	1.55	1.16	1.03	1.34	0.92	1.02	0.89	6.21	5.53	5.07	4.93	5.06	5.72	0.06	1.12	2.2	0.4	0.29	0.45	4.21	4.01	3.11	3.49	5.94	5.11	6.18	6.7	1.72	2.3	0	0	4.33	3.52	3.53	2.03	0.78	1.08	1.92	1.24	1.58
ANKAR	0.77	0.77	0.51	0.19	0.3	0.13	1.01	0.89	0.74	0.98	0.7	0.63	1.05	2.41	2.19	1.25	1.53	0.29	0.7	2.98	3.52	5.97	0.07	0.78	1.23	1.13	1.06	1.36	0.18	0.26	0.47	0.37	0.52	0.78	0.5	0.29	1.21	0.56	0	0	1.49	1.72	1.09	6.54	5.78	9.56	6.02	6.95	7.96
ANKDD1A	0.55	1.02	0.55	0.47	0.42	0.61	2.8	3.56	3.57	2.92	3.37	4.1	3.36	3.43	2.38	3.57	0.41	1.24	1	0.74	0.63	0.71	0.3	1.52	1.33	0.74	0.47	0.9	1.04	0.74	0.76	1.11	1.25	1.55	0.91	1.03	10.89	9.8	0	0	2.42	2.96	3.81	8.3	7.09	7.84	8.91	6.42	7.63
ANKDD1B	1.42	1.59	0.89	0.5	0.86	1.77	0.13	0	0	0	0	0	0	0	0.67	0	0.23	0	0.2	0.23	0	0	0	0	0.2	0.23	0	0.25	1.27	0.91	1.05	1.74	1.47	0.68	1.23	2.01	0.27	0.45	0	0	0.74	0.08	0.29	0.62	0.56	0.28	1.05	1.49	0.57
ANKEF1	13.27	13.15	15.69	13.12	12.44	13.88	14.01	12.63	13.02	18.61	15.9	16.4	19.28	20.43	26.48	14.1	19.33	20.67	18.29	26.91	19.68	31.41	1.43	18.49	21.01	19.18	14.63	20.43	12.69	13	12.52	15.78	17.32	15.84	23.27	18.54	0.82	1.15	0	0	15.39	13.9	15	13.79	12.53	13.77	15.75	13.86	16.6
ANKFN1	0	0	0	0	0.18	0.09	0.04	0.08	0	0	0.12	0	0	0	0	0	0	0.53	0	0	0.81	0.91	0	0	0	0	0.15	0	0.33	0.32	0.12	0.2	0	0	0.13	0.53	0.65	0.1	0	0	0	0	0.2	0.32	0.29	0	0	0.22	0
ANKFY1	24.56	25.03	23.41	25.47	26.25	25.78	42.84	43.34	41.23	41.47	40.34	46.41	44.85	39.76	36.82	37.32	48.33	51.04	46.93	32.25	42.07	27.84	6.44	42.61	48.66	65.14	58.6	58.5	18.36	16.76	12.13	15.4	20.61	20.46	26.33	28.48	9.13	14.27	7.7	3.97	36.92	43.16	38.92	59.1	51.66	51.14	33.81	36.84	38.09
ANKH	7.36	8.16	7.4	5.76	5.99	5.03	7.7	7.94	9.12	6	6.33	7.42	9.15	7.09	6.56	5.01	6.19	3.77	6.78	6.79	8.08	6.45	2.4	7.34	10.15	7.7	6.84	7.05	4.94	4.33	5.17	5.31	6.03	5.98	7.93	6.08	8.75	6.56	0.68	1.92	5.75	8.33	6.06	6.87	6.68	8.5	7.94	7.12	8.96
ANKHD1	0.51	0.74	0.88	0.51	0.33	0.41	0.26	0.35	0.48	0.4	0.26	0.3	0.63	0.34	0.73	1.5	0.32	0.35	0.51	1.01	0.79	0.59	0.37	0.52	0.59	0.62	0.44	0.81	0.11	0.78	1.32	1.22	0.98	0.23	0.68	0.95	3.62	2.35	0.9	0	1.02	1.24	1.47	2.95	4.12	3.87	3.16	4.01	3.98
ANKHD1-EIF4EBP3	0	0.08	0	0.03	0.03	0	0.01	0	0	0.03	0	0.02	0.07	0.07	0	0.13	0	0	0	0	0	0	0	0	0.03	0.05	0.04	0	0	0	0	0	0	0	0	0.23	0.08	0	0	0	0	0.02	0.03	0.19	0	0.17	0.19	0.32	0.09
ANKIB1	32.39	31.72	38.07	30.66	30.78	32.18	25.18	23.02	22.87	28.56	24.37	25.93	30.4	28.38	44.48	32.07	30.18	32.06	24.09	27.36	23.14	38.91	0.81	26.95	32.1	41.07	32.66	35.09	20.71	19.48	18.24	21.1	31.25	29.81	36.93	38.47	5.23	7.6	4.21	15.57	32.51	31.87	29.17	45.44	38.14	39.56	35.72	33.51	37.05
ANKK1	0.3	0.75	0.37	0.75	0.43	0.34	0.08	0.22	0.1	0	0.04	0	0.23	0	0.11	0	0.09	0	0.07	0	0	0	0.12	0	0	0.23	0	0	0.32	0.3	0.47	0.45	0.36	0.82	0.5	0.5	0.27	0.57	0	0	0	0	0.19	0	0.28	0.28	0	0.21	0.28
ANKLE1	1.05	0.96	0.86	1.57	1.42	1.34	1.03	0.79	0.9	0.86	0.87	1.48	0.38	0.54	0.37	0.72	2.23	2.5	3.46	0.56	0.63	1.43	0.2	0.56	0.84	0.93	1.17	1.32	1.7	0.37	0.77	0.74	0.46	1.12	0.61	0.83	0.13	0.32	0	0	0.92	0.97	1.25	1.27	1.61	0.93	2.24	1.75	2.33
ANKLE2	55.93	59.92	54.53	61.43	63.51	59.35	73.41	71.72	77.63	64.97	66.51	77.49	66.61	47.99	67.99	65.65	38.24	37.88	39.87	51.05	45.17	60.95	14.73	64.69	60.2	92.34	81.84	86.48	60.4	59.88	58.89	68.16	87.94	79.5	60.35	68.38	32.6	124.91	11.12	17.54	41.21	49.96	49.8	156.52	162.44	174.19	165.3	174.17	163.56
ANKMY1	3.99	3.72	2.64	1.88	2.03	1.92	15.66	14.47	14.2	11.78	13.93	14.29	12.56	12.03	10.64	10.29	9.14	13.24	10.89	9.05	6.68	10.59	6.01	10.17	13.06	6.78	9.19	7.52	4.03	4.1	3.86	3.27	3.24	3.08	3.55	3.51	4.88	2.53	0	0	7.76	6.59	6.73	6.44	5.37	7.39	13.35	9.45	6.42
ANKMY2	7.67	9.63	9.55	5.69	8.74	8.88	15.93	15.83	16.58	22.83	19.23	21.81	21.35	22.15	26.81	15.63	20.74	24.64	25.09	20.85	12.18	20.67	2.76	17.47	20.45	26.46	22.21	24.18	4.75	4.52	5.79	6.35	9.81	8.78	4.79	3.75	9.04	7.25	0	12.3	25.06	26.53	24.43	34.56	35.03	28.9	32.3	34.41	34.6
ANKRA2	27.9	28.02	27.81	24.26	23.02	23.36	10.93	11.56	12.33	13.69	13.89	13.05	17.24	24.59	20.79	15.72	31.48	32.89	29.78	53.69	54.23	41.25	1.26	11.77	13.84	11.03	8.92	9.9	10.9	11.09	9.88	11.76	12.48	11.51	22.21	15.75	8.8	7.37	0	0	29.7	26.59	29.3	42.86	49.03	49.16	59.63	51.77	61.77
ANKRD1	1.63	3.31	1.67	1.27	2.1	1.87	11.03	11.98	11.3	11.32	10.49	12.85	4.09	3.95	11.03	10.62	41	36.91	33.09	16.74	15.68	16.63	2.16	8	4.82	4.34	2.91	4	0	0.19	0.15	0.58	2.33	2.09	0.63	0.96	20.69	122.5	34.02	7.92	39.38	41.7	50.94	70.08	72.66	68.99	83.18	78	74.24
ANKRD10	13.57	17.29	13.17	14.32	16.15	13.04	31	28.99	33.06	29.53	28.4	30.75	37.5	40.13	41.12	39.05	91.93	92.95	88.01	58.29	71.28	44.58	1.04	27.11	32.19	29.74	27.88	30	18.13	21.18	17.7	18.57	25.21	21.12	23.58	23.69	98.43	163.19	6.41	22.73	50.85	58.23	57.04	133.01	114.41	130.33	137.38	150.86	141.41
ANKRD11	92.12	99.89	95.75	113.4	103.06	91.63	68	66.41	72.96	54	58.65	64.2	79.91	69.91	89.37	47.15	57.07	47.26	48.03	79.1	72.25	74.84	5.72	67.1	67.17	79.18	82.96	89.13	52.75	47.13	30.85	37.59	58.26	53.8	52.49	57.06	9.19	15.04	0.41	0	46.98	60.63	50.87	137.48	139.16	149.85	188.96	171.16	148.64
ANKRD12	6.07	7.97	13.35	5.6	6.46	5.47	4.75	3.92	2.88	6.15	4.16	4.18	5.86	6.35	7.56	4.52	4.11	5.12	2.81	12.59	12.41	9.16	0.73	3.61	5.25	4.99	5.16	5.3	2.87	2.97	3.49	3.82	6.17	4.92	6.53	7.97	13.25	19.88	4.02	0	9.34	8.04	7.35	53.24	45	52.47	55.77	52.52	46.61
ANKRD13A	45.71	48.15	44.82	39.71	46.16	42.7	14.97	14.46	16.42	16.24	14.24	15.04	16.97	18.11	22.46	15.65	8.68	6.59	8.35	12.49	12.97	10.16	1.81	12.88	13.14	21.22	17.24	19.81	27.37	25.49	22.47	25.1	31.57	26.28	36.19	43.69	26.73	40.8	18.46	12.09	10.39	13.95	14.52	18.24	18.04	16	16.39	19.78	18.99
ANKRD13B	7.87	9.45	8.44	9.32	9.61	9.28	17.73	16.98	21.51	13.99	15.97	18.87	17.66	14.15	11.95	16.01	6.01	5.64	8.7	6.65	14.64	3.45	13.18	13.46	19.07	8.77	9.41	9.29	10.78	9.3	8.26	6.99	7.78	5.41	5.8	5.6	1.55	0.88	0	0	6.5	3.89	5.24	6.13	3.79	5.17	7.35	5.75	6.99
ANKRD13C	8.17	8.74	8.2	7.78	7.36	7.82	5.26	5.23	6.24	6.84	6.43	6.57	7.9	6.84	7.29	6.28	8.48	11.36	8.01	12.36	9.97	10.51	0.33	8.73	8.55	8.94	8.05	9.1	8.94	7.49	8.95	11.1	13.94	10.31	11.03	16.47	7.77	6.74	2.74	0	7.49	9.01	8.34	11.19	13.19	10.65	15.72	12.4	13.47
ANKRD13D	22.05	31	27.98	35.96	21.74	25.9	30.02	32.57	35.2	26.51	30.88	32.8	28	24.96	13.32	26.76	15.65	5.96	20.07	20.73	24.36	9.19	19.92	26.68	27.48	27.19	30.18	27.67	41.82	35.92	38.71	39.77	28.74	28.96	21.67	28.41	17.99	11.24	5.65	7.29	10.05	11.69	11.56	19.21	21.09	18.96	32.36	23.52	16
ANKRD16	5.57	4.61	4.77	4.17	5.02	5.38	8.24	9.85	8.28	7.21	8.08	9.43	8.49	6.76	6.18	13.16	5.22	6.1	5.79	9.29	7.69	6.96	9.34	12.05	10.64	4.92	4.15	4.5	4.96	4.42	3.75	4.99	4.97	2.46	3.72	4.04	3.44	2.5	0	0	4.47	7.27	6.31	4.64	4.5	3.12	6.74	7.25	7.68
ANKRD17	83.61	79.52	80.97	72.56	83.37	76.69	22.08	17.86	20.63	22.39	21.41	22.11	31.71	32.15	39.87	23.74	29.68	27.94	27.53	34.89	35.2	33.32	2.44	29.41	31.31	37.74	33.61	39.08	30.6	25.92	21.43	24.69	34.62	34.67	40.51	44.01	12.35	20.73	3.78	1.79	29.58	28.47	27.81	46.79	41.65	38.28	48.13	47.22	52.04
ANKRD18A	1.37	2.04	2.73	1.3	1.58	1.73	5.37	4.31	4.18	5.25	3.84	4.08	7.14	7.2	13	5.93	7.65	8.59	5.53	10.27	8.84	11.77	0.08	6.08	6.16	3.94	4.25	6.77	1.08	2.27	1.66	1.71	3.05	3.51	2.01	1.88	0.18	0.18	0	0	8.31	8.34	7.96	31.77	31.16	32.79	34.9	33.76	34.8
ANKRD18B	2.95	3.41	4.4	2.88	3.17	3.5	4.44	3.31	2.5	5.06	3.09	4.08	5.75	6.15	7.38	5.35	2.5	0.69	2.91	6.29	4.69	6.48	3.69	6.09	6.03	3.23	3	4.42	3.9	3.2	1.9	2.28	4.03	2.95	2.35	3.42	0.48	0.05	0	0	4.03	4.6	3.56	10.46	9.7	9.79	11.69	10.4	10.78
ANKRD18DP	0	0	0	0	0	0	0	0	0	0	0	0	0	0	0	0	0	0	0	0	0	0	0	0	0	0	0	0	0	0	0	0	0	0	0	0	0.07	0.02	0	0	0	0	0	0	0	0	0	0	0
ANKRD19P	1.74	2.4	2.48	2.02	2.57	1.49	0.23	0.16	0.33	0.36	0.13	0.42	1.01	0.61	0.37	0	0.46	0	0.08	0.25	2.54	0	0	0	0	0	0	0	1.06	0.5	1.29	1.28	2.09	2.25	1.37	0.56	3.05	1.08	0	0	0.41	1.04	0.74	2.04	2.17	2.19	3.01	1.88	1.25
ANKRD2	1.43	5.8	1.63	2.3	2.99	1.44	11.84	12.92	8.61	8.87	11.85	10.89	8.33	4.79	5.05	3.79	4.87	14.05	6.59	0.78	3.99	0	14.25	8.21	5.13	2.49	4.44	2.78	3.04	0.79	2.63	1.12	2.49	0.94	0.21	1.31	0.54	0	0	0	0.64	0.96	0.83	0	0.97	1.96	0.36	1.11	0.98
ANKRD20A1	0	0	0	0	0	0	0	0	0	0	0	0	0	0	0	0	0	0	0	0	0	0	0	0	0	0	0	0	0	0	0	0	0	0	0	0	0	0	0	0	0	0	0	0	0	0	0	0	0
ANKRD20A11P	0	0	0	0	0	0	0.1	0.17	0.46	0.31	0.37	0.13	0.53	0	0	0	1.5	2.36	1.74	4.21	16.06	6.06	0.28	0.39	0	0	0.33	0.2	0	0	0	0	0	0	0	0	0.91	0.05	0	0	0	0.92	1.55	5.74	4.56	5.26	7.82	2.97	5.94
ANKRD20A12P	0	0	0.08	0	0	0	0.49	0.32	0.29	0.58	0.29	0.88	0.33	0.32	0	1.92	4.64	6.66	3.18	11.22	8.96	6.34	0	0	0.45	0.44	0.21	0	0	0	0	0.09	0.19	0	0	0	9.38	0.36	0	0	2.71	2.76	3.34	3.6	4.09	2.89	6.14	3.73	7.04
ANKRD20A19P	0	0.04	0	0	0	0	0	0	0	0	0	0	0	0	0.11	0	0	0	0	0.11	0	0	0	0	0	0	0	0	0	0	0	0	0	0	0	0	0.14	0	0	0	0	0.2	0.38	0.46	0	0	0.21	0.21	0
ANKRD20A2	0	0	0	0	0	0	0	0	0	0	0	0	0	0	0	0	0	0	0	0	0	0	0	0	0	0	0	0	0	0	0	0	0	0	0	0	0	0	0	0	0	0	0	0	0	0	0	0	0
ANKRD20A3	0	0	0	0	0	0	0	0	0	0	0	0	0	0	0	0	0	0	0	0	0	0	0	0	0	0	0	0	0	0	0	0.04	0	0	0	0	0	0	0	0	0	0	0	0	0	0	0	0	0
ANKRD20A4	0	0	0.04	0	0	0	0.06	0.11	0	0.14	0.06	0.08	0.17	0	0.41	0.32	0.1	0	0.15	0.65	0	0	0	0	0.15	0.05	0	0.06	0	0	0	0	0	0	0	0	0	0	0	0	0.81	0.06	0.21	0.22	0	0.41	1.06	0.77	0
ANKRD20A5P	0.1	0.11	0.29	0.17	0.18	0.45	2.22	1.93	1.37	2.34	1.51	1.58	1.1	2.66	1.62	1.8	7.75	6.62	6.12	13.98	11.6	8.95	0.08	2.56	1.96	1.97	1.96	2.21	0.11	0.1	0.08	0.13	0.22	0.09	0.17	0.35	0.19	0.09	0	0	3.57	5.31	4.2	9.74	8.66	7	11.11	12.86	10.52
ANKRD20A8P	0	0	0	0	0	0	0.03	0	0	0	0	0	0	0	0	0	0	0	0	0	0	0	0	0	0	0	0	0	0	0.11	0	0	0	0	0	0	0	0.02	0	0	0	0	0	0	0	0	0.15	0	0
ANKRD20A9P	0	0	0	0	0	0	0	0.01	0	0	0	0	0	0.01	0.01	0	0	0	0	0	0	0	0	0	0	0	0	0	0	0	0	0	0	0	0.01	0	0.11	0	0	0	0	0.02	0	0	0	0	0	0	0.02
ANKRD22	1.96	1.49	2.44	1.54	2.48	2.82	0.56	0.33	0.32	0.61	0.4	0.66	0.15	0.42	0.64	0	0.7	1.62	0.87	1.01	0	1.11	0.31	0	0.78	2.6	2.18	2.38	5.7	6.88	9.75	11.71	4.16	2.34	8.2	10.43	0.87	2.26	43.73	19.76	0.95	0.65	0.49	0.79	0.89	0	0.94	0.41	0.9
ANKRD23	0.96	1.89	2.78	1.47	1.53	1.13	4.62	4.07	4.69	3.32	3.36	5.11	3.38	3.15	1.43	1.29	2.67	5.98	3.07	2	5.28	1.71	1.19	3.66	3.51	2.01	3.22	2.25	1.72	1.05	2.3	1.59	0.83	0.54	0.49	1.24	0.57	0.49	0	0	1.1	1.4	1.41	0.91	0.83	2.22	2.48	1.67	1.67
ANKRD24	0.71	1.32	0.26	0.89	0.44	0.54	0.9	0.79	0.81	0.68	0.72	0.52	0.14	0.56	0.21	0.28	2.15	1.92	0.99	2.56	1.45	1.09	0.38	0.64	1.03	0.43	1.26	0.69	0.2	0	0.15	0.12	0.1	0.09	0.7	0.63	0.17	0.16	0.28	0	0.47	1.19	1.14	2.14	1.77	1.96	2.91	1.61	2.14
ANKRD26	3.66	4.24	6.34	2.96	4.25	2.92	5.4	4.44	4.52	7.36	5.59	5.42	7.3	9.25	11.19	3.78	3.54	3.23	2.73	2.71	3.17	3.26	0.32	4.83	5.71	4	3.96	5.34	2.39	2.68	2.19	3.25	3.7	2.14	3.48	3.78	0.96	0.55	0	0	6.83	6.45	4.51	5.21	4.1	4.67	5.44	5.59	6.17
ANKRD26P1	0.03	0	0	0	0	0	0	0	0	0	0.02	0.02	0	0	1.4	0.91	0	0	0	0.19	0	0	0	0	0	0.03	0.06	0.04	0	0	0	0	0.24	0.4	0.31	0.84	0.27	0	0	0	0	0.13	0	0.64	0.7	0.23	0.7	0.62	0.94
ANKRD26P3	0	0	0	0	0	0	0	0	0	0	0	0	0	0	0	0	0	0	0	0	0	0	0	0	0	0	0	0	0	0	0	0	0	0	0	0	0.53	0	0	0	0	0	0	0	0	0	0	0	0
ANKRD27	16.02	18.82	16.51	15.56	18.44	17.57	45.64	46.43	49	44.65	46.12	50.77	51.89	44.61	48.53	49.22	21.74	18.81	19.49	24.26	16.64	28.25	3.25	43.59	43.52	48.96	43.3	46.92	22.4	20.65	19.66	22.85	24.01	30.76	21.32	21.55	9.63	13.61	0.75	0	18.66	24.76	24.79	35.2	41.12	33.91	46.53	45.07	39.17
ANKRD28	8.95	7.83	9.84	7.01	7.81	7.94	27.22	22.74	25.57	27.54	23.06	24.74	33.86	32.34	40.42	35.17	17.99	23.83	17.32	21.07	22.2	27.91	1.8	23.4	25.47	33.7	23.78	30.57	9.23	8.98	8.02	10.06	11.41	10.99	10.19	13.85	11.39	12.12	2.63	9.96	17.91	20.38	19.13	23.16	18.81	16.02	24.9	21.2	23.47
ANKRD29	14.09	16.56	15.12	11.09	10.27	14.35	12.49	12.48	11.17	11.6	11.8	12.16	12.98	14.25	18.58	14.59	29.95	34.94	26.98	34.67	24.73	21.23	2.82	9.79	8.51	12.26	12.2	13.27	10.99	9.63	16.22	19.48	13.09	11.65	15.12	17.9	16.97	10.07	0	0	13.63	15.96	12.94	11.31	8.72	12.89	11.68	9.46	13.24
ANKRD30A	0	0	0	0	0	0	0.12	0.26	0.06	0.36	0.2	0.22	1.19	1.02	0.78	0.76	2.98	3.81	1.85	5.88	3.99	4.02	0	0.29	0.18	0.04	0.08	0	0	0	0	0	0	0	0	0	0	0	0	0	0.21	0.23	0.39	0.53	0.32	0.16	0.49	0.37	0.66
ANKRD30B	0	0	0	0	0	0	0	0	0	0	0	0.03	0	0	0	0	0	0	0	0	0	0	0	0	0	0.13	0.31	0.23	0	0	0	0	0.02	0	0	0	0.15	0	0	0	0	0	0	0	0	0	0	0	0
ANKRD30BL	0	0	0	0	0	0	0	0	0	0	0	0	0	0	0	0	0	0	0	0	0	0	0	0	0	0	0	0	0	0	0	0	0	0	0	0	0	0	0	0	0	0	0	0	0	0	0	0	0
ANKRD30BP2	0	0	0	0	0	0	0	0	0	0	0	0	0	0	0	0	0	0	0	0	0	0	0	0	0	0	0	0	0	0	0	0	0	0	0	0	0.23	0	0	0	0	0	0	0	0	0	0	0	0
ANKRD30BP3	0	0	0	0	0	0	0.08	0	0	0.06	0	0	0	0	0.21	0	0.09	0	0	0	0	0	0	0	0	0	0	0	0	0	0	0	0	0	0	0	0	0	0	0	0	0	0	0	0	0	0	0	0
ANKRD31	0.16	0.21	0.13	0.07	0.04	0.13	0.09	0.09	0.04	0.22	0.17	0.14	0.19	0.51	0.43	0.37	0.16	0.21	0.29	0.48	0.32	0	0	0.14	0.3	0.06	0	0.18	0	0.06	0.15	0.11	0	0	0.16	0	0.21	0.01	0	0	0.16	0.27	0.24	0.26	0.24	0.48	0.62	0.36	0.72
ANKRD33	0	0	0	0	0	0	0	0	0	0	0	0	0	0	0	0	0	0	0	0	0	0	0	0	0	0	0	0	0	0	0	0	0	0	0	0	0.16	1.46	0	0	0	0	0	0	0	0	0	0	0
ANKRD33B	0.61	1.03	0.87	0.59	0.75	0.63	5.18	5.18	5.78	5.67	5.2	6.4	11.25	9.53	7.86	7.4	19.2	18.67	17.63	37.44	39.36	28.91	0.26	8.18	5.88	10.95	9.42	11.09	0.61	0.29	0.13	0.18	0.36	0.52	0.44	0.07	1.2	7.56	0.12	3.38	8.62	10.95	9.69	42.39	45.35	42.68	65.92	55.51	61.36
ANKRD34A	1.42	1.88	1.43	1.34	0.85	1.63	0.68	0.83	0.77	0.9	0.88	0.5	1.44	1.01	1.65	1.53	0.94	0.36	0.57	0.79	3.77	1.83	0.42	0.95	0.21	0.58	0.6	0.42	1.23	0.64	1.39	0.82	1.05	1.43	1.47	0.35	0.68	0.41	0	0	1.56	0.88	0.6	1.08	0.98	1.59	1.62	1.79	1.79
ANKRD34B	0	0	0	0.05	0	0	0.08	0.05	0.13	0.04	0.1	0.04	0.3	0.07	0.29	0	0.03	0	0.09	0.29	0	0	0	0	0	0.1	0.09	0.05	0	0	0	0	0.04	0	0	0.32	0.25	0	0	0	0.24	0.05	0.06	0.4	0	0	0	0.27	0.18
ANKRD34C	0	0	0	0	0	0	0	0	0	0	0	0	0	0	0	0.2	0	0	0	0	0	0	0	0	0	0	0	0	0	0	0	0	0	0	0	0	0.05	0	0	0	0	0	0	0	0	0	0	0.1	0.13
ANKRD35	1.48	1.78	1.46	1.57	0.78	1.32	0.03	0	0	0.03	0.03	0	0	0	0	0.72	0	0	0	0	0	0	0	0	0	0.06	0	0	1.05	1.12	2.49	2.17	0.32	0.11	2.23	1.86	6.16	0.78	0	0	0	0.06	0.08	0.25	0.23	0	0	0	0.46
ANKRD36	3.63	5.61	4.87	4.86	5.19	4.51	3.78	3.48	2.99	4.87	3.91	3.64	4.37	5.21	5.6	4.8	2.43	2.27	1.8	2.2	2.18	1.41	0.39	2.96	4.27	2.64	2.78	3.51	1.1	0.56	0.52	0.63	0.34	1	0.7	0.72	1.47	1.34	0	0	2.87	3.24	2.75	7.01	7.06	9.19	10.92	9.42	8.87
ANKRD36B	0.99	1.53	0.69	0.71	1.32	1.11	1.02	0.79	0.89	1.05	0.89	0.6	0.39	0.94	0.91	0.56	0.27	0.22	0.38	0.38	0	0	0.21	0.86	0.74	0.45	0.55	0.47	0.47	0.39	0.35	0.39	0.75	0.46	0.58	0.75	0.02	0.06	0	0	0.16	0.4	0.16	0.39	0.6	0.84	0.72	0.63	0.6
ANKRD36BP1	0	0	0	0	0	0.27	6.31	6.61	5.39	7.34	3.41	3.48	13.96	6.29	9.88	6.52	0	0	0	0	0	0	0	0	0	0	0	0	2.59	1.65	4.43	7.27	8.76	6.82	9.56	12.28	0.42	0.62	0	0	10.07	9.73	10.48	9.19	6.08	8.82	11.39	14.13	16.14
ANKRD36BP2	0	0	0	0	0	0	0.06	0	0	0.05	0	0	0	0.16	0.16	0	0	0	0	0	0	0	0	0	0	0	0	0	0.23	0.22	0	0.19	0	0	0.72	0.37	0.91	0.2	0	0	0	0	0.28	0	0	0	0.31	0	0
ANKRD37	8.59	8.67	8.84	6.8	8.48	6.57	3.66	4.63	3.8	3.4	3.54	4.32	2.5	0.6	0	4.77	3.52	4.15	2.41	2.47	4.18	0	1.32	1.39	3.62	7.83	6.61	5.54	3.48	4.56	7.64	8.46	7.21	5.57	5.06	5.49	9.02	25.19	0	0	2.03	3.01	5.46	8.41	12.23	20.82	10.31	15.09	15.46
ANKRD39	4.39	9.09	4.23	8.8	4.57	7.43	34.81	29.02	31.03	31.55	31.22	32	32.53	29.88	15.62	40.24	17.71	5.65	21.41	20.15	49.17	16.94	31.02	35.85	22.18	15.37	23.84	23.35	35.55	38.54	20.17	20.9	20.55	26.92	18.61	7.01	23.11	7.97	1.22	0	10.35	12.09	10.9	6.87	5.47	2.36	4.1	7.11	6.32
ANKRD40	17.46	17.89	20.7	18.73	17.47	17.92	41.39	43.95	45.02	43.51	42.12	44.3	44.89	42.34	70.49	60.95	53.48	58.53	49.84	62.27	53.43	62.59	8.5	41.06	51.68	53.77	44.33	53.05	18.71	16.9	14.48	17.93	25.67	23.77	21.31	22.14	29.97	22.08	8	7.57	53.78	50.92	51.18	75.51	74.3	66.86	80.59	78.51	79.85
ANKRD42	9.2	9.63	10.21	9.87	10.26	10.03	4.98	4.3	3.91	4.12	3.9	4.63	4.16	4.01	6.62	3.31	6.73	2.69	6.07	9.58	8.13	9.2	0.64	4.87	4.09	9.2	6.15	8.9	10.02	9.43	11.22	11.25	11.95	10.4	12.73	13.33	1.97	3.59	0	0	5.34	5.25	4.55	8.63	4.88	7.49	5.09	5.8	9.87
ANKRD44	0.72	0.63	0.74	0.75	0.61	0.68	2.53	1.6	1.8	1.85	1.68	1.84	2.07	2.44	4.96	3.74	0.53	0.51	0.38	0.11	1.54	0	0.36	2.81	2.26	3.49	3.01	3.53	0.56	0.38	0.47	0.29	0.52	0.68	0.44	0.51	7.94	3.48	2.41	0	0.93	1.59	1.49	1.08	1.27	1.85	2.22	1.71	2.42
ANKRD45	0.36	0.72	0.15	0.24	0	0.16	0.04	0	0.09	0.06	0	0.05	0	0.21	0.11	0.42	0.04	0	0.19	0	0	0	0	0	0.19	0.07	0.41	0.08	0	0.14	0.11	0.12	0	0.26	0.12	0	0.71	0.19	0.83	0	0	0.3	0.09	0	0.27	0	1	0.41	0.81
ANKRD46	3.6	6.11	5.02	3.83	5.48	6.03	6.85	6.03	6.59	8.42	6.53	7.72	8.14	7.54	8.51	9.67	25.17	32.63	23.97	35.82	29.48	31.69	0.93	6.99	9.12	9.51	6.3	8.86	4.44	6.42	13.91	12.73	10.12	9.02	9.62	12.81	12.68	5.43	0	0	19.62	20.61	21.63	9.18	12.11	9.78	17.96	17.58	16.07
ANKRD49	11.62	17.61	21.25	11.88	15.21	10.02	7.88	8.21	6.45	10.73	8.69	8.4	9.39	12.88	22.27	11.59	10.36	10.74	9.9	28.72	25.39	34.48	2.56	11.21	12.29	10.6	11.32	13.89	7.81	8.85	10.66	13.01	13.17	6.84	10.97	17.32	10.15	9.89	15.03	0	15.24	15.87	12.88	90.58	88.29	110.07	98.44	100.83	97.96
ANKRD50	19.01	20.4	23.78	15.88	17.32	16.33	9.09	7.25	8.14	9.74	7.02	7.83	7.29	7.91	8.13	7.67	5.87	6.67	4.37	9.58	10.99	8.63	0.14	9.5	11.12	7.93	6.62	8.16	5.31	5.06	6.28	8.56	14.06	12.45	11.85	11.91	3.25	5.02	1.4	0	8.14	9.27	9.48	26.3	24.65	26.12	26.15	29.85	30.74
ANKRD52	41.72	46.71	43.85	43.18	43.15	45.28	53.12	51.21	49.18	41.97	48.94	50.73	45.67	38.47	17.88	24.59	97.29	106.79	106.32	72.15	80.59	64.63	6.48	55.79	57.59	61.13	68.55	64.27	24.96	22.27	12.88	15.7	31.45	36.23	29.91	30.58	6.98	5.56	1.16	1.82	62.08	58.8	58.03	51.42	41.72	39.44	53.59	45.39	48.8
ANKRD53	0	0.43	0.07	0.42	0	0.26	0.16	0.38	0.13	0.13	0.05	0.28	0.29	0	0	0	0	0	0	0.87	0	3.33	0	0	0	0.1	0.36	0	0.2	0.19	0.6	0.17	0.33	0.52	0	0	0.8	0.61	0	0	0	0.2	0.12	1.97	2.51	0.36	2.15	1.09	3.62
ANKRD54	17.71	19.65	16.25	16.46	18.85	15.04	26.46	25.41	26.19	20.91	24.06	24.33	21.73	24.65	16.9	16.61	16.01	15.64	17.34	16.36	8.19	6.18	20.67	29.73	25.3	16.22	13.87	17.37	31.78	36.24	32.27	30.61	30.46	28.41	27.88	28.06	18.43	16.91	0	0	14.1	16.84	18.45	19.01	16.29	17.78	20.19	14.64	18.16
ANKRD55	0	0	0	0	0	0.09	0.17	0.15	0.3	0.37	0.28	0.22	0.7	0.56	0.11	0	0	0	0	0.23	0	0	0	0	0.21	0.15	0	0	0	0	0	0	0	0	0	0	0.52	0.3	1.33	0	0.38	0.32	0.49	0	0.29	0.29	0.43	0	0.87
ANKRD6	13.26	12.23	12.7	9.23	10.83	12.08	2.26	2.48	2.65	2.07	2.66	2.73	4.75	2.35	3.6	2.59	1.48	1	1.41	1.34	1.52	2.14	0.24	2.76	2.67	2.42	1.69	2.67	5.83	5.48	4.73	4.28	5.59	7.26	5.01	6.59	3.11	1.68	0	0	0.55	1.29	0.75	1.67	1.66	1.82	2.39	2.21	2.24
ANKRD61	0.13	0	0.47	0.3	0.46	0.36	3.07	3.16	3.19	2.87	2.38	1.95	2.86	1.77	3.8	1.56	0.25	0	1.09	0.4	1.37	3.1	0.43	0.6	1.09	2.16	2.54	1.96	0.57	0.27	0	0.69	0.7	0.49	0.88	0.9	0	0.45	0	0	4.64	0.7	1.53	0.55	1.5	1.51	3.75	0.38	3.54
ANKRD62P1-PARP4P3	0	0	0	0	0	0.14	0	0	0	0	0	0	0	0	0	0	0	0	0	0	0	0	0	0	0	0.13	0	0	0.79	0.5	0	0.21	0.22	0.23	0.2	0	0.13	0.19	0	0	0	0	0	0	0	0	0	0	0
ANKRD63	0	0	0	0	0	0	0.93	0.99	0.66	0.37	1.05	0.85	2.04	0.99	0	0	0	0	0.61	0	0	0	0	0.75	0.45	0	0	0.19	0	0	0	0	0	0	0	0	0	0	0	0	0	0	0.21	0	0	0	0	0	0
ANKRD65	28.11	38.61	30.36	32.93	23.27	26.37	0	0	0	0.05	0	0	0.35	0	0	0	0.07	0	0.63	0	2.38	0	0	0	0	0	0	0	23.7	24.47	28.2	23.93	12.73	12.43	23.93	25.72	2.89	2.25	0	0	0	0.12	0	0	0	0	0.65	0	0
ANKRD66	0	0	0	0	0	0	0	0	0	0	0	0	0	0	0	0	0	0	0	0	0	0	0	0	0	0	0	0	0	0	0	0	0	0	0	0	0.74	1.13	0	0	0	0	0	0	0	0	0	0	0
ANKRD7	0	0	0	0	0	0	0.47	0.69	0	0.25	0.15	0.21	0.43	0	0.21	0	0.26	0	0.38	0	0	0	0.23	0.32	0.38	0.43	0	0.48	0.3	0	0.22	0.12	0.43	0.26	0.23	0	0.07	0.04	0	0	0	0.59	0.18	0	0.53	0	0	0	0
ANKRD9	4.35	9.31	7.04	7.42	6.22	5.66	46.89	38.3	43.92	31.82	39.34	40.09	34.43	26.14	6.15	22.62	4.18	6.35	6.92	6.02	9.61	16.32	16.87	23.07	18.7	13.49	12.73	12.46	40.47	34.28	44.62	41.02	18.71	14.28	34.29	25.23	2.87	1.67	6.16	0	6.4	4.2	2.24	5.31	4.83	7.53	9.87	6	7.99
ANKS1A	18.91	18.11	17.27	21.41	18.87	19.42	9.27	9.68	9.37	8.06	9.09	10.13	7.98	8.33	9.12	6.14	7.38	7.31	6.95	5.53	7.38	5.57	0.44	9.84	10.02	10.81	10.8	9.7	14.19	12.73	9.54	11.79	20.6	20.83	20.12	21.99	22.02	7.25	1.23	0	8.04	6.73	5.97	7.04	6.85	6.01	8.76	7.85	7.5
ANKS1B	0.14	0.16	0	0.15	0	0.03	0.58	1.1	0.65	0.49	0.77	0.56	0.85	0.61	0.83	0.41	0.21	0.47	0.32	0	0	0	0.11	0.31	1.7	0.49	0.26	0.55	0	0	0	0	0	0.25	0	0	0.9	0.17	0	0	0.34	0.66	0.71	1.43	1.04	2.36	3.51	2.17	1.05
ANKS3	5.64	6.29	6.35	8.56	4.18	5.11	27.11	26.62	28.16	21.19	25.94	27.25	23.81	22.19	13.74	26.58	21.72	21.4	23.45	26.53	25.28	17.88	37.74	27.37	21.33	15.09	14.39	16.12	12.97	9.7	12.14	11.58	10.78	12.19	9.17	11.4	12.43	5.98	1.35	0	13.39	13.24	12.28	13.65	12.12	13.39	17.95	14.24	14.6
ANKS4B	0	0	0	0	0	0	2.87	1.94	1.66	1.5	1.62	1.44	1.4	0.87	0.29	0.77	3.79	3.11	3.46	4.75	2.69	3.8	2.54	5.05	8.94	0.33	0.12	0.15	0	0	0	0	0	0	0	0	0.03	0.02	1.15	0	2.28	1.66	1.67	1.89	1.47	1.74	3.68	2.8	0.99
ANKS6	9.09	9.6	9.09	10.93	9.39	8.72	16.19	15.85	19.49	15.23	16.11	17.44	13.95	12.53	10.99	12.16	11.65	11.56	13.06	11.2	7.11	8.35	4.96	16.29	17.71	18.33	14.94	17.61	8.92	7.09	7.53	8.11	10.34	9.55	10.27	8.25	4.23	7.55	1.71	0	6.75	9.16	7.89	6.92	8.59	9.17	9.96	11.98	11.22
ANKUB1	4.3	4.79	4.87	5.1	5.74	3.46	0	0	0	0	0	0	0	0	0	0	0.05	0	0.07	0.46	0	0	0	0	0	0	0	0	1.31	0.93	1.79	1.85	3.31	2.65	2.78	1.8	0.56	0.19	0	0	0	0	0	0	0	0.29	0	0	0
ANKZF1	91.34	103.72	89.66	95.61	106.2	99.04	38.35	40.47	44.24	39.63	42.87	45.26	32.04	26.08	16.81	20.56	27.25	25.34	26.71	27.56	16.87	26.91	21.04	27.59	32.14	41.99	46.03	36.38	50.7	42.39	43.41	44.21	42.96	42.71	47.97	52.07	27.4	36.85	0.87	0	41.21	40.6	42.73	73.64	99.73	101.49	101.22	105.07	90.7
ANLN	40.89	41.84	46.79	30.09	37.46	33.54	95.92	82.89	86.43	119.25	96.02	96.14	112.65	129.94	213.34	132.23	8.5	5.96	8.15	8.22	6.57	12.07	2.52	104.5	109.11	131.12	89.6	122.17	45.55	45.27	17.05	22.24	33.52	31.95	14.82	15.21	0.08	0.28	0	0	17.88	18.31	14.95	23.24	24.88	24.81	21.57	27.88	26.84
ANO1	4.82	5.22	5.39	5.34	3.92	6.58	0.91	1.03	0.66	0.62	0.62	0.6	0.83	1.21	2.72	2.12	0.61	0.31	0.29	0	0	0	0.07	1.03	0.56	0.92	0.17	0.82	6.38	7.09	5.8	7.17	7.99	8.41	6.22	6.1	15.78	3.8	2.12	0	0	0.43	0.87	0.19	0.68	0.51	0.51	1.55	0.86
ANO10	30.07	40.65	37.64	36.84	35.76	31.67	33.18	28.71	33.32	36.44	31.43	33.6	28.27	28.64	34.39	31	51.55	44.64	52.85	25.16	33.39	26.36	23.39	27.08	32.64	35.87	25.11	33.92	40.36	40.46	40.89	42.74	45.48	38.43	43.44	37.19	18.96	13.35	6.19	0	42.48	40.87	39.6	36.19	32.34	27.48	39.76	39.41	41.9
ANO2	0.41	0.17	0.43	0.11	0	0.06	0	0	0	0	0	0	0	0	0	0	0	0	0	0	0	0.59	0	0	0	0.05	0	0.06	0	0	0.08	0.09	0.04	0.09	0.42	0.34	7.36	1.68	0	0	0	0	0	0.42	0	0.19	0.14	0	0
ANO3	0.03	0	0	0	0	0	0	0	0	0	0	0	0	0	0	0	0.02	0	0	0	0	0	0	0	0.04	0	0	0	0	0	0	0.03	0	0	0	0	0.18	2.12	0	0	0	0	0	0.26	0	0	0	0	0
ANO4	4.79	3.77	3.31	3.8	4.59	4.09	0	0.14	0.06	0.1	0	0	0	0	0.21	0	0.43	0	0.3	0.14	0	0	0	0	0	0.19	0.18	0.21	5.89	4.76	4.82	5.46	8.19	8.52	7.28	7.56	0.07	0.16	0	0	0.23	0.25	0.12	0.58	0.53	0.71	0.66	1.2	0.71
ANO5	0	0	0	0.03	0	0	5.02	4.58	3.46	6.79	4.59	4.41	5.34	6.05	7.59	4.35	3.43	4.46	2.76	2.85	2.93	4.32	0.32	5.38	6.91	5.29	3.93	4.47	0	0	0	0	0	0	0	0	1.15	0.2	0	0	6.39	5.85	4.31	8.61	7.4	7.25	4.18	3.17	2.93
ANO6	76.65	71	71	63.14	73.06	63.84	55.86	48.11	55.23	55.59	46.32	52.27	48.78	54.06	66.26	52.43	59.66	68.11	53.5	34.72	34.14	39.01	1.71	47.45	52.7	89.64	68.81	85.71	31.46	29.2	22.88	28.33	56.32	52.46	59.27	65.68	31.62	62.96	5.79	0	78.19	86.11	82.23	94.04	94	107.7	112.35	133.37	119.26
ANO7	0.79	0.72	0.61	0.87	0.32	0.83	1.4	1.28	1.66	1.13	1.48	1.48	0.99	0.61	0.76	0	0.48	0.31	0.5	0	0.95	1.07	1.12	1.04	1.07	1.35	1.23	1.36	1.38	0.75	0.94	0.68	0.7	1.26	1.37	0.93	0.31	0.9	0	0	0.92	0.49	0.35	1.14	1.56	1.05	0.78	0.79	0.7
ANO8	4.41	5.63	4.45	5.75	4.28	4.42	8.34	8.05	7.73	7.97	7.89	8.67	6.44	6.56	2.26	4.82	8.43	6.2	9.11	8.3	9.86	7.97	1.26	4.87	5.87	6.98	7.94	6.68	7.71	7.16	6.93	8.59	4.31	3.33	6.66	7.55	0.43	0.43	0	0	4.32	4.01	3.68	4.53	4.63	5.02	5.14	5.34	4.51
ANO9	34.31	42.12	28.17	48.88	30.26	34.35	0.85	0.46	1.23	0.7	0.8	1.31	0	0.2	0	0.77	2.44	3.14	1.56	10	6.11	8.45	0.43	0.15	0.45	0	0	0.52	58.12	53.51	56.18	51.14	36.31	31.9	40.92	37.4	0.96	3.65	1.16	0	0.66	1.05	1.69	2.73	4.96	4.75	6.88	4.52	3.76
ANP32A	129.71	146.15	156.94	130.79	148.28	133.26	189.3	178.57	188.19	218.79	214.69	194.62	260.61	276.85	386.99	261.65	216.03	209.88	183.63	169.97	145.82	188.21	99.69	234.47	230.35	181.09	168.45	182.33	120.75	110.54	99.31	102.97	104.02	96.18	96.57	118.15	81.56	68.52	201.88	165.53	207.59	204.02	194.1	99.75	94.72	97.63	114.81	115.64	104.29
ANP32A-IT1	0.17	0.19	0.16	0.13	0.2	0.18	0.49	0.17	0.39	0.33	0.52	0.3	0.71	0.69	0.09	0.68	0.46	0.39	0.47	0.18	1.19	0	0.09	0.39	0.79	0.29	0.44	0.46	0	0	0	0.05	0	0	0	0	0.06	0.14	0	0	0.29	0.12	0.07	0.24	0.44	0.44	0.65	0.33	0
ANP32AP1	0	0	0	0	1.19	0.2	0.43	0.25	0	0.11	0	0	0	0	1.16	0	1.27	0	0.7	1.56	2.65	0	0.42	0.58	0	0.26	0	0	0	0	0.4	0.45	0.11	0	0	0	0.13	0	0	0	2.56	1.63	1.32	0	0.97	0	0.72	0.73	0
ANP32B	280.51	263.99	266.55	245.01	289.77	262.2	320.39	307.39	354.13	359.77	366.9	351.68	433.07	500.69	465.59	369.43	143.98	140.52	125.5	149.16	171.6	131.28	196.47	315.74	345.43	337	297.77	345.77	233.1	232.67	178.18	167.94	186.71	197.61	154.08	161.32	284.12	144.2	87.35	78.08	203.59	181.1	185.01	233.04	188.03	216.93	191.9	210.13	196.05
ANP32C	0.27	0.6	0.94	0.6	0.62	0.73	0.3	0.27	0.72	0.47	0.71	0.59	0	0	0	0	2.16	1.83	1.23	0	2.77	3.14	0.87	0.61	1.11	0	0	0.31	0.58	0	1.27	0.23	0.12	1.47	0	0	0.14	0.57	0	0	1.34	2.56	1.38	1.11	0	0	0.76	4.61	3.07
ANP32D	0	0	0	0	0	0	0	0	0	0	0	0	0	0	0	0	0	0	0	0	0	0	0	0	0	0	0	0	0	0	0	0	0	0	0	0	0	0.15	0	0	0	0	0.61	0	0	0	0	0	0
ANP32E	45.77	44.48	52.07	33.82	40.15	41.79	68.25	60.65	54.99	92.74	68.55	73.97	103.71	111.54	165.83	119.42	24.95	34.99	19.53	45.18	38.95	46.15	6.33	82.87	109.87	68.75	62.78	82.72	27.45	30.02	24.36	34.42	36.21	27.64	27.18	38.13	27.71	20.35	15.59	4.92	38.6	37.66	37.47	47.93	50.91	62.37	54.5	66.34	57.36
ANPEP	0.72	0.4	0.61	0.85	0.76	0.49	3.57	3.27	4.2	2.12	3.16	2.79	5.46	4.59	5.35	8.94	0.47	0.69	0.79	0.15	0	0	3.05	5.88	7.85	33.65	26.99	34.98	3.15	2.59	5.96	5.42	1.96	1.39	0.67	0.34	22.09	47.54	2.68	16.88	1.26	1.4	0.97	3.36	2.86	2.7	2.86	1.88	2.9
ANTXR1	44.27	44.03	42.61	36.15	46	37.54	207.28	199.77	205.79	224.67	216.13	237.54	161.65	162.45	216.11	167.96	36.27	33.24	34.79	29.46	25.77	27.08	27.19	201.32	198.47	251.32	209.66	259.19	18.75	15.92	13.07	13.34	18.99	20.46	22.05	23.95	78.58	20.39	19.9	29.73	105.74	106.51	90.65	47.57	38.77	33.02	39.64	37.94	46.71
ANTXR2	28.28	29.21	35.4	30.89	39.38	34.98	1.15	0.88	0.87	0.97	0.77	0.96	1.3	2.23	3.88	4.29	0.31	0.26	0.18	0.58	0.4	0.45	0.19	0.96	0.84	11.51	8.32	10.97	28.33	26.45	23.81	32.49	69.35	69	24.65	25.08	16.51	22.13	11.05	9.6	2.3	1.79	1.72	2.71	3.18	2.63	2.17	2.42	3.07
ANXA1	1873.44	1687.53	1809.42	1992.15	2246.28	2314.16	1388.75	1226.02	1387.75	1753.04	1462.47	1481.65	2337.54	2681.39	2813.3	2523.36	3148.29	3167.09	2827.66	1387.63	1420.3	1723.84	351.31	1660.24	1558.83	3377.74	2783.34	3160.69	3897.72	4640.51	5384.7	5815.82	3803.61	3410.18	4322.47	4936.3	486.13	647.23	146.52	81.14	2813.7	2657.97	2950.76	1118.55	951.76	933.23	978.56	1091.48	908.24
ANXA10	15.85	11.34	15.83	11.26	13.83	11.51	1.62	1.17	1.58	1.62	0.83	1.16	2.01	1.75	3.36	0.77	1.7	1.78	1.56	6.36	4.05	9.17	0	0.89	1.08	1.86	0.75	1.19	0.28	2.14	2.88	5.92	2.99	1.44	3.48	4.43	0.07	0.16	0	0	11.77	5	5.54	7.6	7.4	3.98	4.07	4.87	3.99
ANXA11	215.11	218.63	189.64	225.08	236.84	233.64	195.02	210.54	224.96	160.09	187.58	201.17	185.97	168.52	124.18	145.46	172.48	198.21	185.47	121.71	118.6	109.65	204.63	212.63	210.14	195.8	186.11	193.59	269.41	275.77	189.2	203.7	242.37	206.23	189.8	219.68	172.58	87.09	75	25.04	141.11	138.96	147.79	72.88	71.63	59.15	81.29	70.51	80.5
ANXA13	0.37	0.14	0.17	0	0	0	28.98	27.11	31.75	30.19	26.78	28.71	27.51	34.2	31.74	20.89	60.56	53.39	53.26	48.36	66.92	72.88	19.31	50.99	71.72	3.98	5.63	3.06	0	0.25	0	0	0	0	0	0	0.19	0.07	0	0	114.93	82.55	114.33	31.96	21.68	15.83	47.02	47.27	37.8
ANXA2	8094.28	7312.4	7188.39	7936.41	8373.53	9060.12	6090.39	6059.88	6432.43	5989.97	5776.27	5728.74	6249.27	6701.96	8099.83	7390.33	5815.4	5220.77	5610.96	1897.79	1955.98	2262.35	2399.96	5312.39	5017.49	5344.9	4941.7	4537.62	10378.8	10579.6	9470.48	9277.66	8792.28	9694.79	8487.61	8570.51	1347.04	2235.94	628.54	597.3	5736.07	5346.34	5638.49	1778.67	1688.15	1455.67	1653.9	1937.05	1817.41
ANXA2P1	0.43	0.79	0.99	0.16	0.49	0.38	0	0	0.19	0.06	0.15	0	0	0	0.21	0	0.35	0	0.77	0	0	0	0	0	0	0.14	0.54	0	0	0.29	0	0.25	0.56	1.03	1.64	0.48	0.37	0.22	0	0	1.41	0.75	0.36	0.58	0	0.54	0	0	1.08
ANXA2P2	41.86	23.91	26.13	33.12	30.06	37.41	22.01	21.4	24.75	20.8	22.09	24.35	12.02	17.19	13.74	18.72	67.69	54.2	58.29	21.53	25.36	38.82	4.47	19.42	17.86	19.54	16.35	12.83	14.26	15.96	71.27	65.25	67.31	78.84	77.18	54.31	5.07	8.21	0	0	65.72	74.67	72.35	29.96	18.52	19.79	25.32	26.06	31.97
ANXA2P3	0.71	7.42	10.66	0.31	0.65	1.62	0	0.14	0	0.19	0	0	0.43	0.21	1.06	0	0.61	0.96	0.77	0.43	0	1.64	0.68	0.32	0.39	0	0.54	0	0	0	0.22	0.24	0.68	0	0.47	0.47	0.07	0.47	1.65	0	1.4	1.49	2.34	0	0	0.53	0.79	0	0
ANXA2R	0	0.83	0.42	0.17	0.52	0.11	3.92	4.41	4.16	4.24	4.22	4.24	4.56	6.16	3.35	2.61	2.66	5.04	2.84	3.6	3.05	0	9.87	2.36	5.08	3.76	9.36	3.54	0	0	0.23	0	0.13	0.27	0.49	0	13.33	7.14	53.87	73.98	2.96	1.57	2.28	5.52	3.9	9.57	6.27	5.5	6.21
ANXA3	440.13	385.28	409.12	483.23	532.04	588.76	191	160.85	190.49	241.96	206.66	225.02	149.16	188.65	181.08	143.92	266.59	278.91	238.33	160.64	174.59	192.17	34.13	150.16	142.05	240.7	190.45	224.38	558.04	594.33	556.46	653.7	580.89	542.33	441.24	520.51	98.86	122.99	148.38	183.52	210.74	205.4	221.45	158.55	130.6	134.01	161.42	161.18	153.8
ANXA4	214.35	206.99	190.16	195.16	187.77	174.84	523.88	531.54	531.41	633.32	598.6	574.6	303.97	331.21	424.31	299.02	964.71	1032.01	877.4	1030.41	1031.33	1192.75	60.69	523.92	718.08	273.12	297.83	264.18	116.5	125.55	139.3	148.51	125.34	120.61	154.72	140.78	65.3	37.4	22.16	0	2078.32	1974.67	2277.95	1132.83	1097.02	1068.42	1103.74	1180.5	1144.77
ANXA5	1580.28	1351.4	1306.43	1164.76	1492.02	1209.01	480.29	459.56	464.11	550.62	487.07	510.45	481.11	595.95	917.14	597.05	686.39	620.09	582.58	471.06	472.86	450.7	74.57	419.26	449.41	880.46	755.3	834.03	680.78	670.21	747.36	821.9	969.98	971.19	612.31	642.51	445.51	2521.75	361.59	165.21	839.41	854.13	842.49	770.55	785.78	796.58	593.98	680.06	628.31
ANXA6	56.34	48.14	47.88	61.49	61.35	61.47	60.3	63.56	61.77	61.57	69.48	67.89	46.82	53.18	55.86	55.33	29.7	27.53	30.17	14	21.48	19.89	38.5	66.09	61.05	121.17	126.43	121.22	32.07	31.98	43.99	50.86	46.74	50.92	22.88	28.4	239.17	80.31	14.08	10.52	28.05	28.04	26.96	9.42	7.85	11.52	11.76	9.75	17.08
ANXA7	138.44	128.71	139.86	118.06	140.74	137.91	154.93	146.13	157.8	164.33	153.52	157.34	178.11	173.56	148.16	156.21	112.73	105.81	110.06	88.18	114.65	99.88	19.23	151.6	149.59	190.76	163	182.17	149.23	151.94	172.24	170.24	182.26	187.04	154.3	158.48	102.19	113.69	36.77	36.75	140.52	144.41	133.19	107.48	122.63	102.97	125.06	118.35	137.87
ANXA8	0	0	0	0	0	0	0	0	0	0	0	0	0	0	0	0	0	0	0	0	0	0	0	0	0	0	0	0	55.4	52.05	32.48	29.26	25.7	29.44	27.52	27.38	0	0	0	0	0	0	0	0	0	0	0	0	0
ANXA8L1	0	0	0	0	0	0	0	0	0	0	0	0	0	0	0	0	0	0	0	0	0	0	0	0	0	0	0	0	85.91	95.71	52.1	48.07	52.56	58.75	50.29	77.42	0	0	0	0	0	0	0	0	0	0	0	0	0
ANXA9	3.01	2.78	2.1	3.9	4.77	4.04	5.39	5.21	4.81	4.49	6.08	4.99	3.48	4.12	4.18	3.63	17.37	16.11	19.64	8.12	6.36	10.8	4.18	4.21	6.35	0.52	0.99	0.47	10.58	9.66	15.81	17.6	4.33	4.51	6.32	8	0.97	0.25	0	0	7.7	5.34	7.91	3.83	0.77	2.74	2.03	3.23	2.35
AOAH	0.08	0	0	0	0	0	0	0.08	0	0.07	0.04	0	0	0	0.11	0	0.14	0	0	0	0	0	0	0.17	0.1	0.08	0	0	0	0	0	0.07	0	0	0	0	5.35	12.57	21.04	0	0.38	0.08	0	0.32	0	0	0	0	0.29
AOAH-IT1	0	0	0	0	0	0	0	0	0	0	0	0	0	0	0	0	0	0	0	0	0	0	0	0	0	0	0	0	0	0	0	0	0	0	0	0	0	0.2	0	0	0	0	0	0	0	0	0	0	0
AOC2	6.17	6.15	6.81	5.29	6.94	6.21	3.65	3.69	3.99	3.18	2.5	3.75	5.38	3.46	4.61	3	9.43	6.46	9.39	29.89	18.79	17.01	0.71	2.49	3.3	3.85	3.07	3.65	2.66	2.08	1.37	2.09	6.52	5.73	8.72	10.35	3.51	3.47	1.28	0	5.82	5.02	4.95	21.74	25.8	32.69	29.01	28.97	29.72
AOC3	0.93	1.36	1.46	1.13	1.68	0.86	1.06	1.44	1.03	1.22	1	1.07	2.53	0.72	2.19	1.42	2.81	1.65	1.99	14.68	8.97	7.9	0.16	1.21	1.19	1.37	1.02	1.43	2.18	0.99	0.3	0.5	1.29	1.86	2.65	2.29	178.82	22.4	8.23	0	0.72	1.54	1.18	10.01	9.29	10.29	13.65	13.55	11.05
AOX1	13.44	12.27	12.92	10.73	13.07	12.94	1.6	1.6	1.54	2.5	2.67	2.81	0.94	1.37	1.73	3.6	1.92	0.78	1.57	1.98	1.58	0.89	0.06	1.22	1.47	6.38	4.62	6.1	8.78	9.07	12.86	13.64	17.13	17.37	12.35	12.95	5.81	1.32	1.8	0	5.73	5.03	5.65	6.98	3.32	5.82	2.92	2.74	2.92
AP1AR	13.6	11.87	15.89	11.64	11.8	10.14	13.36	12.16	12.97	17.07	13.08	14.36	17.04	18.58	30.53	19.16	15.6	19.97	15.06	19.99	12.09	22.8	0.32	15.56	17.33	17.2	16.48	22.23	8.1	10.51	15.23	17.78	21	12.51	17.54	27.54	9.17	10.37	2.29	0	15.61	13.19	16.12	9.99	10.8	10.89	14.35	15.28	12.66
AP1B1	60.55	71.54	62.38	75.06	59.83	64.2	38.82	41.14	41.81	31.91	38.97	42.57	34.61	33.35	20.93	33.47	33.42	38.78	38.57	31.54	28.17	27.63	18.73	40.62	43.59	47.71	46.33	46.82	83.05	78.87	57.44	69.72	90.05	90.35	76.14	71.61	25.3	23.99	2.67	11.38	30.46	33.01	28.15	33.58	35.33	32.19	35.22	34.38	36.79
AP1B1P1	0	0	0	0	0	0	0	0	0	0	0	0	0	0	0	0	0	0	0	0	0	0	0	0	0	0	0	0	0	0	0	0	0	0	0	0	0	0	0	0	0	0	0	0	0	0	0	0	0
AP1G1	40.97	40.31	49.45	37.43	39.77	39.61	46.66	38.77	38.02	47.86	39.95	42.97	59.23	55.46	62.57	45.77	54.74	52.84	51.45	69.74	59.97	64.32	5.27	50.42	57.13	55.66	46.54	56.42	28.02	27.44	23.77	30.06	47.96	44.37	49.26	45.15	15.39	29.12	8.94	0	60.42	52.84	48.16	76.3	70.72	74.43	85.31	96.31	90.87
AP1G2	82.73	89.87	76.44	87.34	80.03	78.29	83.27	97.51	87.76	70.31	81.31	82.29	68.59	62.53	37.25	54.87	78.33	66.96	91.44	71.83	71.24	68.15	54.9	65.64	65.84	35.29	46.13	38.64	47.48	40.73	43.36	40.79	41.91	41.55	33.98	32.28	36.86	21.14	8.78	0	67.91	58.05	60.74	60.78	51.23	46.83	65.55	65.38	57
AP1M1	28.22	30.4	27.58	35.89	26.57	29.32	73.01	73.23	70.34	58.11	67.62	72.09	64.28	62.67	38.22	53.46	83.51	96.16	81.61	54.98	76.47	62.35	31.38	65.14	66.83	57.08	57.91	54.96	66.49	61.73	56.18	58	62.45	67.81	48.51	49.09	43.94	31.26	3.28	26.57	52.55	61.53	52.36	33.7	33.34	31.83	36.02	34.89	31.6
AP1M2	133.61	132.75	119.97	125.36	142.25	132.19	82.46	87.39	76.52	66.21	69.9	64.77	62.02	59.57	20.68	37.2	50.37	43.83	52.71	22.15	25.43	20.02	114.02	68.8	68.38	42.13	59.99	48.29	147.76	144.53	130.54	133.24	145.7	145.88	136.33	146.5	14.36	14.26	0	8.93	24.09	21.14	25.44	7.55	8.88	6.93	11.81	10.42	12.26
AP1S1	290.8	248.11	292.78	270.05	294.26	270.41	139.95	144.47	134.93	130.37	137.32	140.24	171.28	164.74	128.38	123.74	198.95	215.01	214.41	142.46	146.14	175.61	160.6	134.98	124.85	136.93	147.26	135.27	198.23	202.04	251.71	250.26	220.98	226.59	221	211.01	34.48	22.47	15.43	0	165.57	152.85	167.32	117.42	111.16	106.07	104.36	98.6	109.68
AP1S2	1.07	1.19	1.66	1.09	1.33	1.23	21.03	21	19.32	22.44	17.09	18.43	24.37	23.54	30.4	25.94	5.51	5.56	8.06	7.69	10.95	9.53	3.45	16.72	17.14	27.37	24.73	33.44	2.1	2.17	3.33	3.41	5.41	2.39	2.71	1.93	37.18	25.27	57.99	61.22	13.05	16.1	15.19	14.55	11.69	15.83	11.76	12.38	14.63
AP1S3	40.69	45.28	49.09	39.21	37.58	39.24	15.77	15.81	16.46	19.14	16.31	16.97	20.87	21.01	20.81	11.6	16.91	25.23	17.05	27.91	27.77	36.48	5.47	18.5	20.38	17.29	14.84	19.04	31.65	33.99	33.66	39.25	29.38	23.49	33.9	51.73	0.38	1.38	0.28	0	27.37	22.58	24.98	34.47	33.15	39.49	44.68	41.81	43.26
AP2A1	72.45	74.92	66.91	76.12	67.11	63.51	94.19	91.34	91.76	77.06	88.81	98.94	90.3	84.9	32.53	64.76	104.04	111.04	120.9	121.76	118.09	112.44	15.22	101.11	101.04	95.99	90.94	87.05	91.93	79.74	66.26	72.4	89.75	97.98	86.67	86.59	16.83	16.29	2.91	9.17	78.89	79.95	69.13	46.08	50.39	44.79	50.68	45.03	46.37
AP2A2	31.7	33.99	37.49	38.42	30.66	34.51	47.82	50.3	51.67	42.16	49.87	56.29	48.05	50.86	47.93	52.25	44.16	54.45	47.04	30.81	30.54	20.35	33.44	51.6	56.98	56.6	57.37	55.28	38.87	34.3	34.18	36.7	49.9	45.55	45.04	45	32.86	22.17	1.9	6.76	30.98	36.25	33.5	24.37	25.51	19.12	31.15	27.61	29.37
AP2B1	169.41	157.78	163.87	146.11	171.31	166.33	195.7	172.93	199.79	191.04	182.78	197.21	254.03	230.79	273.91	257.13	256.68	252.04	230.92	160.44	134.29	161.98	66.86	216.3	216.75	280.39	205.46	245.45	127.42	117.85	78.89	95.67	181.98	194.46	119.53	107.72	48.97	66.39	22.83	10.98	264.51	282.72	259.49	210.49	199.93	191.5	204.05	211.77	223.65
AP2M1	559.72	556.84	570.81	593.24	541.46	528.04	358.4	366.95	356.78	309.85	344.34	342.68	368.94	340.85	291.75	385.38	401.07	421.34	442.6	199.63	212.9	226.23	360.16	380.04	387.69	350.3	386.9	361.86	581.11	574.18	512.86	506.62	552.82	624.9	487.07	469.48	345.94	145.83	46.08	24.22	451	439.22	430.12	147.78	161.73	128.59	140.94	132.5	149.6
AP2S1	136.42	132.19	138.51	141.65	138.36	152.14	323.69	310.49	274.7	285.01	312.01	290.43	236.44	224.63	228.83	365.68	125.55	116.81	154.96	109.81	132.06	101.24	598.56	299.42	278.51	235.55	237.1	232.84	361.73	386.91	410.66	380.94	396.67	372.11	345.41	330.47	252.51	167.64	60.62	0	177.37	194.86	179.08	113.82	102.69	102.07	100.31	103.97	97.61
AP3B1	56.99	61.73	75.03	52.02	58.46	52.65	44.31	39.76	40.24	55.5	46.51	48.68	51.7	63.72	83.29	60.39	37.35	34.66	34.5	47.78	39.95	61.55	6.22	49.17	57.68	61.33	49.01	57.02	39.22	38.32	41.23	48.8	54.55	43.96	50.89	49.73	11.14	23.21	16.16	19.44	50.1	51.45	52.85	75.22	67.85	62.09	71.29	64.07	71.15
AP3B2	0.21	0.35	0.4	0.29	0.54	0.12	0.32	0.1	0.14	0.16	0.14	0.15	0.16	0.31	0.78	0	0.48	0.35	0.19	1.41	1.6	0	0.08	0.12	0.21	0.1	0.2	0	0.22	0.42	0.16	0.04	0.38	0.47	0.51	1.22	0.32	0.33	0	0	0.51	0.49	0.53	0.43	0.78	0.2	0.73	0.29	0.98
AP3D1	90.82	96.29	91.46	110.68	97.28	103.09	65.66	65.83	68.22	56.25	65.71	67.51	68.36	54.39	61.79	60	56.24	63.32	56.59	57.38	44.41	48.5	15.42	69.9	71.26	79.8	77.9	85.95	85.84	77.41	70.37	73.58	99.7	106.69	83.34	89.96	33.79	30.01	5.1	0	53.76	53.22	51.75	54.78	47.1	52.28	60.59	52.84	49.39
AP3M1	48.91	47.78	53.38	40.4	46.75	44.79	35.72	33.03	32.3	44.32	36.59	35.41	46.44	52.18	71.09	48.01	29.13	26.7	27.15	34.61	38.54	42.76	7.85	44.09	47.83	52.1	41.51	50.1	26.05	25.2	26.53	28.92	34.05	31.79	40.05	39.02	9.97	16.26	15.33	0	36.77	31.19	29.27	52.31	39.22	42.2	55.21	59.66	54.89
AP3M2	23.23	20.16	22.13	16.36	22.51	18.38	19.24	18.89	19.3	20.53	18.86	20.42	24.86	22.3	25.29	27.89	19.74	12.78	15.91	19.32	17.2	20.07	3.31	17.32	19.37	17.84	13.88	17.25	10.28	9.37	8.51	9.74	10.08	10.68	12.22	14.1	11.35	16.95	2.45	0	14.31	17.73	16.04	20.94	24.34	20.21	24.13	26.53	25.62
AP3S1	70.43	69.79	152.37	54.32	56.29	68.42	74.08	72.5	48.03	80.15	61.84	57.7	76.83	66.89	170.97	67.9	130.78	154.38	112.89	88.56	96.73	116.21	10.56	68.31	81.95	89.84	97.62	102.27	88.16	101.11	163.27	180.24	160.25	112.44	160.25	148.39	119.4	52.22	149.08	36.06	134.01	142.42	152.33	120.18	120.67	122.33	113.68	127.94	132.55
AP3S2	0.06	0.07	0.22	0.11	0.04	0.17	0.23	0.32	0.25	0.2	0.15	0.35	0.29	0.24	0.24	0.19	0.18	0	0.49	0	0.33	0	0.05	0.29	0.26	0.13	0.18	0.29	0.14	0.13	0.25	0.14	0.21	0	0.05	0	0.08	0.13	0	0	0.48	0.27	0.29	0.26	0.36	0	0.18	0.27	0.48
AP4B1	10.28	9.5	7.56	8.66	10.54	10.26	6.65	6.03	7.47	7.95	5.72	5.85	5.16	5.71	5.26	4.93	6.27	7.14	5.74	8.27	3.6	11.41	4.43	10.49	10.44	15.25	13.65	15.17	5.84	8.7	6.9	9.77	10.93	8.81	6.73	6.14	9.14	8.39	1.64	0	7.67	5.55	5.91	6.94	7.36	6.9	6.31	4.79	6.92
AP4B1-AS1	0.11	0.61	0	0.24	0	0.13	0.18	0.54	0	0.19	0.23	0.48	0.33	0.48	0.49	0	0	0	0	0	0	0	0	0	0	0	0	0	0	0.44	0.34	0.19	0.19	0.4	0.18	0	0.74	0.27	0	0	1.09	0.35	0.28	0.9	0.41	0.41	0.61	0	0.83
AP4E1	9.96	10.48	13.08	8.94	10.4	9.28	9.04	8.56	8.15	11.21	8.38	9.17	9.21	9.77	13.54	8.06	8.28	9.72	8.9	10.54	7.79	10.78	0.86	9.23	11.29	19.1	16.36	17.79	7.2	7.43	6.19	7.83	12.6	11	12.79	15.24	2.28	1.96	1.48	0	14.53	14.39	12.09	22.14	23.82	24.15	23.15	24.65	25.28
AP4M1	13.27	11.53	12.22	14.36	11.55	12.35	20.61	22.15	22.69	16.09	19.96	17.21	21.02	13.14	5.3	15.96	7.21	5.48	9.55	6.41	6.22	1.17	23.04	21.03	20.53	11.43	13.09	14.51	16.15	16.01	18.6	17.9	18.55	19.11	12.36	13.93	11.78	12.69	0	0	6.52	6.92	8.89	1.67	2.65	1.91	4.82	4.31	6.51
AP4S1	3.14	3.93	3.29	2.88	2.62	3.04	9.39	10.08	7.47	10.55	8.83	9.6	12.9	11.66	10.12	8.53	7.08	7.69	6.87	9.14	5.54	7.53	2.27	9.54	10.1	8.29	9.37	9.23	3.57	2.74	4.13	2.99	3.25	2.16	2.5	1.09	5.03	3.16	0	0	11	10.48	10.2	16.25	12.55	12.46	13.05	11.68	14.34
AP5B1	11.53	12.99	12.06	11.81	12.34	11.91	18.1	17.63	19.85	14.6	15.76	18.35	14.23	12.29	5.02	8.96	13.57	14.49	13	25.4	18.67	21.12	4.44	17.39	16.12	14.18	14.37	13.69	8.87	9.98	7.48	8.04	9.39	8.3	8.88	8.16	4.93	2.95	5.23	2.39	12.19	12.61	11.94	25.71	23.7	21.63	21.9	17.26	22.99
AP5M1	11.13	13.46	19.03	11.78	10.38	12.96	24.02	22.48	17.97	29.14	19.65	22.67	26.76	24.1	38.03	20.68	51.62	56.74	43.35	49.09	46.43	65.51	3.01	29.62	30.12	32.2	28.37	34.87	16.4	11.47	20.91	24.98	24.94	16.25	22.35	26.5	9.94	9.84	2.53	0	48.04	45.7	46.04	47.53	44.14	49.94	48.59	53.1	50.54
AP5S1	6.17	5.16	7.24	5.01	6.28	5.82	24.44	25.33	25.78	20.39	23.24	26.4	27.95	22.44	5.08	16.21	22.36	26.42	23.13	24.49	25.26	33.34	16.26	22.06	22.96	11.09	14.08	11.49	9.84	8.34	11.85	12.06	12.04	14	11.53	10.01	8.01	2.83	0	0	15.28	12.22	14.13	10.57	13.45	8.92	14.41	8.76	12.06
AP5Z1	7.86	11.97	7.38	10.43	6.82	8.1	17.32	16.5	17.16	11.78	12.93	14.41	11.52	10.1	2.43	8.68	21.29	23.86	24.85	55.8	53.46	43.67	11.72	10	11.02	15.2	18.29	16.56	23.7	23.21	27.48	29.96	32.06	28.82	22.54	24.62	6.43	8.18	0	2.86	10.46	12.45	11.58	25.04	25.86	30.41	40.81	24.06	24.21
APAF1	8.99	10.36	11	8.69	9.76	7.64	9.91	9.26	9.14	10.17	8.11	8.84	10.31	7.55	10.39	7.79	14.3	13.62	10.69	31.6	27.87	26.49	0.7	9.9	11.97	14.46	13.46	15.49	6.02	5.08	6.74	7.82	12.03	12.06	8.49	10.79	2.08	2.37	0	0	11.74	13.86	10.85	30	27.89	32.66	32.04	32.15	38.62
APBA1	1.39	1.03	1.59	0.64	0.8	0.67	0.31	0.37	0.19	0.23	0.29	0.19	0.44	0.17	0.13	0.34	1.01	1.17	0.63	0.17	1.78	0.33	0	0.91	0.24	0.09	0.05	0.03	1.11	1.35	0.95	0.77	0.55	0.68	1.14	1.07	2.1	0.75	0	0	1	0.88	0.74	0.12	0.11	0.33	0.81	0.33	0.44
APBA2	11.61	12.12	11.81	12.74	11.54	11.66	29.58	32.11	28.96	23.34	27.43	27.85	26.73	26.82	17.83	22.16	10.37	14.62	9.47	7.79	3.78	10.99	10.3	31.08	28.79	22.96	23.67	21.01	16.49	13.36	15.36	15.78	15.63	13.11	16.01	17.52	5.34	2.52	0	0	14.11	16.64	16.71	11.06	11.63	12.13	12.71	9.88	12.96
APBA3	4.43	7.7	7.72	7.55	7.65	5.86	17.37	15.52	20.07	12.55	15.77	14.78	12.97	15.13	3.71	7.23	22.34	29.32	29.37	37.88	46.18	10.25	6.14	19.78	14.09	16.94	15.99	16.48	12.05	10.76	13.78	13.43	10.74	9.8	11.09	13.96	5.93	14.12	12.37	7.31	6.14	9.49	10.59	24.01	21.17	21.7	28.76	20.84	23.76
APBB1	2.5	2.7	2.01	2.01	2.44	1.8	37.82	39.55	39.08	32.89	35.42	37.45	38.62	30.37	16.99	20.78	14.19	16.9	13.6	17.58	14.73	23.68	17.23	32.32	35.88	25.8	27.36	26.33	1.29	2.3	1.06	1.18	3.13	2.06	1.25	2.03	29.5	17.66	2.21	0	15.38	18.64	17.35	17.44	13.02	16.57	16.98	12.68	11.17
APBB1IP	0	0	0	0	0	0	18.15	16.34	17.91	20.18	17.7	19.8	2.85	4.87	6.87	2.51	17.29	20.39	19.28	16.24	14.7	14.14	3.82	12.32	17.01	17.08	15.43	16.21	0	0	0	0	0	0	0	0	3.69	3.15	47.26	17.81	17.08	17.98	16.63	22.44	13.15	13.54	16.1	12.43	17.65
APBB2	26.05	25.16	24.07	21.55	22.93	22.83	5.04	4.96	5.02	4.6	4.3	5.36	6.24	5.9	8.11	6.2	4.88	5.16	4.77	3.69	5.29	5.99	0.66	6.03	5.71	13.28	13.88	13.52	16.8	11.09	10.9	12.35	23.95	21.89	14.19	15.99	23.08	12.61	9.67	0	4.99	6.39	4.37	4.93	5.7	4.93	5.8	6.57	5.46
APBB3	4.42	5.42	4.38	3.82	4.58	4.46	11.17	10.45	9.85	9.55	9.73	11.92	12.41	11.59	2.78	3.61	10.26	8.36	11.3	24.51	13.56	18.42	1	8.38	6.5	3.74	4.71	3.59	3.57	6.27	3.85	3.81	3.19	4.33	4.66	5.64	28.36	11.05	0.51	0	7.44	10.6	10.35	13.08	12.55	13.33	12.87	15.3	14.37
APC	13.68	13.7	15.85	11.19	12.82	11.45	7.56	6.38	6.71	7.93	6.15	5.68	9.4	9.75	14.89	9.29	5.73	7.18	5.53	10.02	9.05	10.24	0.26	7.23	9.24	8.29	6.32	8.52	7.52	6.49	5.21	6.36	10.59	7.93	8.9	11.58	2.74	2.69	0	0	7.01	7.31	6.51	9.16	9.12	8.67	11.84	9.99	10.97
APC2	0.13	0.25	0.12	0.1	0.04	0.06	2.69	2.17	2.69	1.75	1.84	2.04	2.7	2.66	0.45	0.66	0.53	0.51	0.51	1.59	2.69	0.87	0.09	0.51	0.82	0.25	0.32	0.17	1.32	1.22	1.61	1.61	1.74	1.16	1.8	2.4	0.38	0.1	0	0	1.3	1.76	1.56	1.78	1.62	1.14	2.53	1.55	0.85
APCDD1	0.15	0.25	0.52	0.16	0.26	0.25	0.08	0	0	0.06	0.04	0	0	0	0.22	0	0.14	0	0.13	0.22	0.76	0	0	0	0.1	0.15	0	0.08	0	0	0	0	0	0	0.61	0.25	11.34	1.1	0	0	0.37	0.08	0.09	0	0	0.28	0	0	0
APCDD1L	1.33	1.36	1.55	1.05	1.54	1.68	0	0	0	0	0	0	0	0	0	0	0	0	0	0	0	0	0	0	0	0.06	0	0	1.89	2.48	0.69	0.77	1.5	1.31	1.56	1.49	0.03	0.35	0	0	0	0	0.07	0	0	0	0	0	0
APCS	0	0	0	0	0	0	0	0	0	0	0	0	0	0	0	0	0	0	0	0	0	0	0	0	0	0	0	0	0	0	0	0	0	0	0	0	0	0	0	0	0	0	0	0	0	0	0	0	0
APEH	91.16	73.96	75.4	98.46	97.66	86.8	79.38	77.76	79.22	63.34	72.66	80.91	73.75	60.66	37.98	51.81	57.44	58.62	61.84	46.88	49.29	39.05	62.96	78.78	77.65	44.31	54.04	44.51	86.06	70.44	84.11	84.33	87.89	107.28	78.09	78.99	29.84	25.13	2.81	5.69	50.79	39.3	43.61	16.97	18.52	21.8	26.22	27.53	24.2
APEX1	229.18	203.23	191.39	203.75	211.64	201.51	343.77	369	347.08	333.44	335.06	333.76	429	385.05	462.75	467.42	253.61	260.21	267.22	284.6	263.83	311.55	226.71	392.07	405.86	236.71	234.72	223.96	179.09	167.89	175.9	176.38	171.39	174.51	129.43	115.38	145.99	114.38	114.62	41.18	232.01	198.35	212.41	183.32	159.21	154.57	170.3	163.3	178.52
APEX2	43.34	40.54	36.95	42.4	37.5	37.14	62.22	68.05	57.21	54.02	59.35	61.71	55.6	59.79	39.06	67.09	43.44	44.15	45.45	37.15	39.52	33.01	35.47	68.74	68.85	50.23	51.41	47.02	42.25	48.65	39.09	36.96	35.18	38.05	28.37	35.5	35.58	19.32	5.36	0	44.65	40.53	39.33	38.94	26.47	24.28	29.37	27.93	28.17
APH1A	90.65	92.78	84.38	91.94	99.37	83.34	167.84	176.98	175.06	144.91	158.64	166.84	151.03	140.08	49.84	99.77	124.03	118.51	122.44	162.44	130.53	125.61	44.39	153.43	156.03	135.36	127.22	117.83	146.18	154.61	145.12	152.75	154.91	177.18	138.41	138.93	164.44	91.98	8.09	0	116.93	130.34	147.88	168.75	153.09	147.95	151.71	140.12	144.72
APH1B	5.25	6.67	7.13	5.05	4.94	5.49	14.18	13.16	13.13	18.17	14.68	14	19.91	16.54	9.62	10.65	19.58	20.66	17.04	19.8	20.07	19.01	8.09	11.64	16.08	13.88	12.92	11.99	3.59	3.42	4.26	5.31	5.81	4.88	4.66	5.51	8.08	5.74	1.33	0	23.04	23.31	22.81	23.81	17.56	20.3	25.3	22.91	23.11
API5	85.16	82.86	95.7	80.45	88.33	81.78	74.2	67.64	63.61	94.5	69.47	73.02	87.2	95.95	143.85	105.38	77.92	92.7	71.22	68.62	64.59	82.68	20.29	92.18	97.11	89.83	75.75	91.98	62.4	64.18	74.92	87.77	119.26	87.7	128.35	131.8	37.61	44.1	72.62	38.48	108.93	104	93.96	66.58	61.1	67.72	65.81	77.82	73.57
APIP	21.26	16.42	18.45	19.1	18.83	22.11	30.5	28.26	36.46	43.97	35.99	39.99	42.65	47.98	76.9	52.04	36.78	44.21	36.38	46.14	33.45	37.86	7.43	40.6	58.05	48.67	38.15	47.47	14.22	18.37	22.68	20.38	13.45	16.18	15.93	15.46	26.55	21.6	0.87	49.13	41.96	38.76	40.85	32.99	38.88	32.51	38.72	31.63	41.59
APLF	2.77	2.92	3.27	3.01	3.75	2.11	2.37	2.48	2.29	3.11	2.3	2.81	3.62	4.37	6.5	3.74	1.03	1	1.25	2.08	3.03	0.57	0.16	2.34	2.89	2.59	2.35	3.4	1.05	0.9	1.23	1.66	1.42	0.27	1.71	1.33	0.67	1.3	2.87	0	2.2	2.18	2.32	1.22	1.84	3.35	3.73	2.8	3.17
APLN	1.3	1.32	1.77	1.44	1.49	1.58	0.89	1.1	1.33	0.65	1.24	0.95	1.62	0.96	0.71	0.34	1.45	1.2	1.12	0.36	0.6	1.37	0	0.53	0.56	1.43	1.57	1.6	3.51	2.87	0.73	0.46	0.49	0.75	2.43	2.97	3.52	9.8	0	0	0.58	1.24	1.28	0.48	0.22	1.33	0.33	1.17	0.89
APLNR	0	0.15	0	0.14	0.07	0.1	0.29	0.13	0	0.14	0.07	0.19	0	0	0.1	0	0	0	0.18	0.2	0	0	0	0	0	0.07	0	0.29	0	0	0	0	0	0	0	0.22	8.57	1.75	0	0	0	0.14	0	0.8	1.94	1.47	1.09	0.92	1.72
APLP1	0.7	0.7	1.03	1.12	0.36	0.6	59.83	62.55	59.37	59.6	67.71	69.51	56.44	54.27	26.01	35.05	71.57	88.06	84.01	78.76	79.8	64.12	39.64	53.36	59.34	44.24	47.6	36.09	0.66	0.79	0.85	0.34	0.48	0.28	0.26	0.52	1.34	3.42	4.09	0	112.82	120.92	102.63	67.97	63.54	60.89	79.1	61.31	71.96
APLP2	792.68	769.61	740.99	695.92	762.72	725.57	200.08	200.17	203.89	201.31	202.2	209.35	230.86	210.97	283.47	205.96	171.32	155.71	155.16	83.65	78.21	89.1	21.85	213.01	224.39	409.26	382.74	407.25	542.78	514.76	408.13	439.53	669.52	667.38	596.23	589.65	219.99	214.75	418.54	224.69	222.09	246.78	205.76	80.55	65.18	63.27	60.5	69.14	66.34
APMAP	184.27	190.58	176.39	155.6	192.81	170.7	235.51	257.09	255.85	216.11	233.36	242.73	224.32	213.1	190.19	228.25	263.08	243.76	258.62	147.8	179.69	182.72	57.77	257.84	255.3	232	242.45	219.47	103.21	94.57	107.52	111.35	128.55	136.56	135.73	128.41	63.22	73.71	35.08	0	239.55	236.81	227.04	87.89	76.73	66.56	93.64	105.44	98.49
APOA1	0.21	0	0	0	0	0	0.24	0	0.28	0.09	0.11	0	0.65	0.31	0	0	0.26	0	0.39	0	0	2.47	1.37	0.48	0	0	0	0	0	1.29	0	0.18	0.19	1.55	0	0	3.98	0.45	0	0	0	0.45	0	3.5	1.59	3.21	2.39	3.02	3.22
APOA2	0	0	0	0	0.47	0	0	0	0	0	0	0	0	0	0	0	0	0	0	0	0	0	0	0	0	0	0	0	0	0	0.63	0	0.18	0	0	0	0	0	0	0	0	0	0	0	0	0	0	0	0
APOA4	0	0	0	0	0	0	0.07	0	0	0	0.07	0	0	0	0	0	0	0	0	0	0	0	0	0	0	0	0	0	0	0	0	0	0.06	0	0	0	0	0.08	0	0	0	0	0.17	0	0.49	1.97	0.37	0.37	0.99
APOA5	0	0	0	0	0	0	0	0.1	0	0	0.05	0	0	0	0	0	0	0	0	0	0	0	0	0	0	0	0	0	0	0	0.15	0	0	0	0	0	0.31	0	0	0	0	0	0	0	0	0	0	0	0
APOB	0.01	0	0.02	0	0	0	0	0	0	0	0	0	0	0	0.04	0	0	0	0	0	0	0	0	0	0	0	0	0	0	0	0.02	0	0	0.02	0.02	0	0.09	0	0	0	0	0	0	0	0	0	0	0	0
APOBEC1	0	0	0	0	0	0	0	0	0	0	0	0	0	0	0	0	0	0	0	0	0	0	0	0	0	0	0	0	0	0	0	0	0	0	0	0	0	0	0	0	0	0	0	0	0	0	0	0	0
APOBEC2	0.23	0.78	0.32	0	0.27	0.27	0.19	0.23	0.31	0.1	0.18	0	0	0	0.17	0.68	0	0	0	0	0	0	0.19	0	0.16	0	0	0	0.74	0	0	0.2	0.2	0	0.19	0.39	0.36	1.13	0	0	0	0	0	0	0	0.88	0	0	0
APOBEC3A	0	0.15	0.09	0.6	0.16	0.21	0	0	0	0	0	0	0	0	0	0	0.08	0	0	0	0	0	0	0	0	0.14	0	0	0.29	1.64	0.42	0.23	0.53	0.24	2.22	5.42	11.33	1.22	503.47	367.26	0	0.14	0	2.77	1.01	1.02	0.38	0.38	0.51
APOBEC3A_B	0	0	0	0	0	0	0	0	0	0	0	0	0	0	0	0	0	0	0	0	0	0	0	0	0	0	0	0	0	0	0	0	0	0	0	0	0	0	0	0	0	0	0	0	0	0	0	0	0
APOBEC3B	4.25	4.16	4.57	4.56	2.96	5.21	35.66	37.88	38.03	38.27	39.24	38.83	42.41	35.45	44.43	42.78	11.53	14.78	12.13	10.08	6.58	2.98	8.09	36.01	33.26	16.2	22.25	14.8	3.83	2.87	1.2	1.33	1.62	1.63	2.76	2.16	0.73	33.87	0	0	17.84	12.17	11.62	10.57	10.57	11.64	9.37	8.03	8.75
APOBEC3C	207.68	221.25	195.83	167.69	165.13	163.96	50.88	55.26	60.45	50.73	53.92	51.66	70.36	74.44	40.04	40.54	106.67	109.98	111.7	73.04	81.49	66.71	41.29	58.16	67.11	33.81	43.17	37.87	54.42	61.13	33.24	41.94	47.93	51.66	38.01	38.1	14.43	7.9	3.95	0	89.82	67.19	74.61	55.73	56.36	47.93	56.97	46.64	53.18
APOBEC3D	1.74	1.61	1.69	1.76	1.14	1.3	0.85	0.75	0.6	0.73	0.68	1	0.69	1.01	1.02	0.44	1.77	2.05	2.61	7.31	1.55	0.88	0.24	0.51	0.93	0.61	0.29	0.26	0.32	0	0.12	0.2	0.03	0.14	0	0.25	1.81	2.41	1.32	0	0.38	1.04	0.68	3.43	4.25	4.58	4.04	5.38	4.59
APOBEC3F	9.43	7.67	6.48	5.93	8.43	7.04	5.09	4.7	4.98	5.43	3.74	4.55	10.11	9.57	4.67	6.69	3.52	3.44	3.87	6.14	1.95	4.42	4.42	7.19	8.32	9.3	9.44	8.84	1.9	1.94	2.68	1.37	2.47	1.73	1.36	2.56	2.91	2.81	6.3	0	3.15	3.95	3.81	23.55	19.27	17.29	6.42	6.14	5.78
APOBEC3G	2.48	1.04	2.81	3.09	3.09	3.04	0	0	0	0	0	0	0	0	0	0	0.06	0	0	0	0	0	0	0	0	0.31	0.2	0.35	0.66	1.47	0.97	0.62	0.85	0.94	0.34	1.04	10.89	23.12	18.66	0	0.51	0.22	0	0	0	0.39	0	0.29	0.78
APOBEC3H	0.97	1.08	0.81	1.5	0.67	1.19	0.54	0.19	0	0.25	0.1	0.14	0	0.29	0	0	3.09	1.31	2.46	4.09	3.97	0	0	0.44	1.05	0	0	0	0	0	0.3	0.17	0	0	0	0	1.41	3.93	1.13	0	0	0.61	1.73	0	0	0	0	0	0
APOBEC4	0	0	0	0	0	0	0	0	0	0	0	0.05	0	0	0	0	0	0	0	0	0	0	0	0	0	0	0	0	0	0	0	0	0	0	0	0	0	0.15	0	0	0.68	0.14	0.09	0	0.26	0.78	0.38	0.39	0.78
APOBR	0.3	0.79	0.46	0.78	0.46	0.31	0.25	0.3	0.27	0.09	0.13	0.04	0.15	0.07	0.08	0	0.31	0	0.23	1.21	0.52	0	0.24	0.57	0.21	0	0.19	0.23	0.21	0	0.08	0.04	0.07	0.09	0	0.34	3.9	2.9	4.4	16.65	0	0.32	0.19	0	0	0.19	0.42	0.43	0.38
APOC1	1.65	1.84	8.04	5.47	2.84	4.72	173.05	182.86	185.04	190.05	207.13	189.4	125.66	128.62	83.1	204.16	215.62	236.51	232.49	233.23	134.76	142.97	504.05	108.73	101.39	74.65	79.82	77.58	6.13	9.18	5.77	6.39	5.55	7.47	3.39	0	608.02	333.44	359.53	442.19	156.99	154.54	196.41	65.98	69.22	80.72	73.79	39.71	46.69
APOC1P1	0	0	0	0	0	0.12	0	0.3	0.4	0	0.16	0.22	0	0	0	0	1.49	0	2.2	0	0	0	0.49	0.68	0	0	0	0.34	0	0	0	0	0	0	0	0	1.73	0.92	7.05	0	1.5	1.27	0.77	0	0	0	0	0	0
APOC2	0	0	0	0	0	0	0	0	0	0	0	0	0	0	0	0	0	0	0	0	0	0	0	0	0	0	0	0	0	0	0	0	0	0	0	0	0	0	0	0	0	0	0	0	0	0	0	0	0
APOC3	0	0	0	0	0	0	0	0	0	0	0	0	0	0	0	0	0	0	0.32	0	0	0	0	0	0	0	0	0	0	0	0	0	0.16	0	0	0	0	0	0	0	0	0	0	0	0	0	0	0	0
APOC4	0	0	0	0	0	0	0	0	0	0	0	0	0	0	0	0	0	0	0	0	0	0	0	0	0	0	0	0	0	0	0	0	0	0	0	0	0	0	0	0	0	0	0	0	0	0	0	0	0
APOC4-APOC2	0	0	0	0	0	0	0	0	0	0	0	0	0	0	0	0	0	0	0	0	0	0	0	0	0	0	0	0	0	0	0	0	0	0	0	0	0	0	0	0	0	0.11	0	0	0	0	0	0	0
APOD	15.98	19.31	13.34	11.06	9.77	9.1	0.47	0.66	1.1	0.87	0.87	0.85	0.51	0.49	1.74	0.97	3.78	4.5	5.73	3.51	1.7	3.85	2.15	0.75	0.91	0.34	0.32	0.38	2.12	2.02	2.85	2.87	3.26	2.11	4.94	3.35	133.72	18.33	78.47	371.19	4.12	3.5	3.81	2.74	1.24	0	1.4	2.36	1.26
APOE	41.3	45.9	43.94	40.33	31	29.71	7.61	7.38	7.1	8.5	8.34	8.03	2.33	2.93	3.66	7.14	10.8	6.2	18.72	17.97	25.03	28.33	16.53	6.56	9.57	2	5.23	3.11	33.82	37.81	99.27	89.92	35.8	33.85	90.28	84.16	192.61	116.79	123.77	113.73	10.6	17.53	13.62	11.31	12.57	14.99	21.42	12.15	16.77
APOF	0	0	0	0	0	0	0.12	0	0	0.1	0	0.08	0	0	0.17	0	0	0	0	0	0	0	0	0	0	0	0	0	0	0	0	0	0	0	0	0	0.23	0.1	0	0	0	0	0	0.91	0	0	0.62	0.32	0
APOH	0	0	0	0	0	0	16.77	15.01	14.79	20.21	16.55	18.44	20.62	25.7	20.2	21.08	31.73	25.48	31.18	9.94	20.89	45.46	9.88	29.43	39.54	5.22	5.08	6.03	0	0	0	0	0.14	0	0	0	0.65	0.71	0	0	42.01	45.75	54.56	13.56	10.56	13.62	16.72	23.62	20.19
APOL1	54.8	64.14	59.09	56.69	62.56	59.62	9.83	9.4	9.52	16.11	16.08	15.8	7.84	8.44	5.22	5.38	21.23	15.13	17.73	29.57	35.03	33.54	3.19	5.95	7.88	146.2	164.86	135.01	6.72	5.2	2.56	3.07	5.19	5.85	30.84	24.97	25.47	30.43	27.6	59.85	112.18	93.06	107.57	283.08	258.83	162.39	42.05	35.12	33.61
APOL2	78.53	94.6	79.18	93.94	97.82	87.46	37.16	41.13	43.38	41.32	47.81	47.01	20.75	16.73	13.63	18.31	52.47	52.01	49.5	56.73	51.2	58.81	16.87	21.08	26.43	163.15	196.82	170.36	24.62	22.86	18.95	19.06	17.52	23.58	28.09	21.81	40.33	70.09	23.05	12.34	128.38	111.39	136.95	376.72	338.57	280.85	98.34	111.26	95.46
APOL3	2.17	2.6	1.63	1.38	1.82	2.45	0.05	0	0	0.18	0	0	0.25	0.25	0.12	0.97	0.1	0	0.08	0.25	0	0.96	0	0.19	0	4.11	4.12	4.32	0	0	0.13	0.22	0.4	0.76	0.55	0.28	118.85	132.08	38.32	41.3	0	0.79	0.11	6.16	4.98	1.26	0.23	0.71	0.63
APOL4	0.18	0	0.12	0.2	0	0	0	0	0	0	0	0	0	0	0	0	0	0.4	0	0	0	0	0	0	0	0	0.22	0.07	0.88	0.72	0	0	0.38	0.21	0.49	0.99	11.87	1.27	0	0	0	0.06	0	0.48	0.44	0.44	0.17	0	0.22
APOL5	0	0	0	0	0	0	0	0	0	0	0	0	0	0	0	0	0	0	0	0	0	0	0	0	0	0	0	0	0	0	0	0	0	0	0	0	0.28	0.16	0	0	0	0.14	0	0	0	0.5	0	0	0
APOL6	6.04	7.83	7.92	6.81	7.45	7.32	2.75	2.8	2.34	4.43	3.87	3.54	4.13	3.91	3.37	2.19	2.33	2.42	1.74	2.78	4.81	3.48	0.55	2.38	3.25	41.4	35.93	40.11	1.24	1.98	1.23	1.77	1.64	1.81	4.9	5.62	10.44	17.39	43.91	24.86	5.12	5.12	5.98	35.63	26.99	24.47	4.21	2.61	3.41
APOLD1	0.73	0.54	1.38	0.58	0.56	0.59	0.43	0.76	0.48	0.73	0.89	0.71	0.74	0.54	0.73	0.47	0.35	0.55	0.33	0.85	0.83	0.47	0.52	0.46	0.72	0.73	0.54	1.1	0.86	0.41	0.63	0.52	1.06	0.88	1	0.95	286.59	19.32	15.78	10.03	0.4	0.34	0.51	0.83	0.6	0.76	1.13	0.69	0.76
APOM	0.75	4.2	1.57	2.22	2.89	3.07	3.09	3.46	2	2.64	2.63	2.2	1.53	1.85	1.5	5.86	4.16	0	4.78	9.07	2.57	5.81	3.64	2.27	0.68	2.27	0.48	0.85	1.07	1.02	1.95	1.73	4.26	1.37	1.65	1.68	5.34	3.11	0	0	3.73	3.69	5.43	10.31	11.25	4.73	9.14	4.98	12.33
APOO	14.71	19.31	27.9	23.1	19.51	20.85	50.98	47.11	45.16	56.69	53.17	49.81	46.59	58.98	72.08	74.93	42.74	44.03	31.55	27.48	43.79	49.56	22.82	51.68	51.92	58.5	49.18	53.98	30.48	28.29	42.01	31.93	23.48	17.9	22.1	23.73	12.27	13.35	24.93	15.38	37.79	30.92	31.73	16.83	18.78	23.16	38.06	20.59	25.33
APOOL	5.04	5.33	6.64	5.16	4.45	4.84	6.58	6.27	4.65	7.78	4.84	6.11	7.83	7.78	9.7	6.88	7.6	9.76	7.99	8.53	8.14	8.19	0.9	8.65	9.91	9.71	8.63	10.81	3.45	2.87	4.5	5.31	7.61	5.3	6.81	9.69	2.8	1.28	0.34	0	7.74	7.47	6.83	9.33	8.48	9.45	7.1	10.04	10.03
APOPT1	33.22	36.92	38.43	35.85	35.31	36.33	45.02	42.66	41.94	45.94	44.89	49.05	54.96	54.33	95.32	89.44	47.43	48.51	41.58	52.43	44.8	50.7	66.14	49.71	39.56	51.59	43.94	49.15	38.54	33.03	41.28	47.51	42.02	33.77	31.9	38.37	39.66	25.67	16.29	10.05	40.97	44.26	46.43	54	41.82	45.88	48.73	64.54	51.51
APP	1286.25	1253.51	1265.6	1239.26	1356.06	1267.56	471.15	479.22	496.01	469.32	473.02	500.41	466.13	422.61	554.3	462.36	532.67	530.18	520.52	354.09	353.53	416.2	29.82	456.11	518.08	759.14	799.25	748.13	755.35	745.78	713.18	751.99	932.67	913.4	1190.1	1151.32	272.54	474.13	98.89	70.83	727.61	738.79	700.69	441.74	409.6	397.62	372.18	418.78	398.84
APPBP2	11.46	13.64	14.73	9.92	10.11	10.17	13.41	11.93	9.77	16.05	12.17	12.63	19.52	18.15	25.68	20.63	24.06	28.08	23.13	38.44	37.07	35.47	1.52	15.7	18.68	18.79	13.55	18.55	7.2	5.61	8.67	9.47	13.04	9.09	13.51	16.51	9.82	11.47	4.8	0	22.62	23.02	23.46	43.59	39.52	40.44	49.02	52.99	51.01
APPL1	21.28	27	33.64	23.22	24.9	20.67	12.98	12.45	10.82	14.26	10.79	11.28	18.57	17.09	26.86	20.78	10.59	12.99	8.94	13.01	12.57	13.5	0.92	16.36	18.61	15.11	11.32	16	8.85	8.75	9.57	11.9	15.29	10.64	14.91	20.62	7.18	5.96	1.1	0	11.71	12.73	13.23	10.49	8.36	10.7	12.53	13.05	12.15
APPL2	11.76	11.11	14.21	10.46	11.4	12.53	32.04	31.54	38.08	33.7	33.47	37.57	33.76	34.81	52.55	39.53	34.91	38.74	37	34.02	26.65	36.87	5.79	28.49	36.32	23.68	18.27	22.21	8.86	8.1	5.77	7.19	8.59	8.3	8.5	8.94	12.65	13.28	4.38	0	39.86	37.5	36.91	35.93	37.86	27.29	48.49	47.8	46.62
APRT	146.06	169.34	151.34	194.2	145.13	156.7	477.03	436.4	490	416.11	469.04	455.61	417.5	444.78	68.79	258.22	566.69	642.21	618.79	466.41	524.36	457.35	1170.15	454.95	390.25	268.51	265.71	253.93	326.45	301.98	451.88	442.36	294.36	252.23	284.91	296.16	247.54	183.83	42.22	41.32	347.97	368.09	383.01	150.04	153.22	148.97	189.79	132.65	136.12
APTX	58.24	48.44	50.41	44.82	53.09	52.1	43.57	40.3	46.64	47.35	45.27	42.46	36.17	36.7	40.69	43.75	54.23	50.68	55.22	61.37	55.87	54.65	28.67	50.78	48.24	52.41	46.81	42.72	47.83	42.77	50.58	53.63	50.42	54.25	50.53	41	27.3	23.98	2.16	0	65.56	60.94	57.47	57.45	50.85	48.52	57.56	60.14	51.8
AQP1	0	0.09	0.16	0.09	0	0.12	0.44	0.62	0.21	0.48	0.45	0.63	1.2	0.81	0.59	0.46	0.43	0	0.85	0	0.8	0	0.63	1.06	0.64	0.47	0.15	0.27	0.17	0.16	0	0	0.17	0	0	0	1339.9	97.46	14.62	38.91	1.94	0.58	1	3.55	2.05	3.55	2.42	3.12	2.97
AQP10	0.11	0.83	0.89	0.35	0.98	0.41	0	0	0	0	0	0	0	0	0	0	0	0	0	0	1.09	0	0	0.24	0	0	0	0	1.58	0.22	0.5	0.73	0.56	0.39	0.7	1.43	0.28	0.19	0	0	0	0	0	0	0	0	0	0	0
AQP11	0	0.1	0	0	0.1	0.03	4.96	6.03	3.53	4.85	4.09	3.82	3.25	4.18	2.26	6.21	18.96	29.38	22.92	14.97	14.52	12.32	0.72	5.01	3.5	2.14	3.2	2.4	0	0	0.28	0.23	0.42	0.16	0.88	0	0.28	0.73	0	0	9.23	7	9.82	4.38	6.3	5.02	6.96	5.54	4.36
AQP12A	0	0	0	0	0	0	0	0	0	0	0	0	0	0	0	0	0	0	0	0	0	0	0	0	0	0	0	0	0	0	0	0	0.08	0	0	0	0	0	0	0	0	0	0	0	0	0	0	0	0
AQP12B	0	0	0	0	0	0	0	0	0	0	0	0	0	0	0	0	0	0	0	0	0	0	0	0	0	0	0	0	0	0	0	0	0	0	0	0	0	0	0	0	0	0	0	0	0	0	0	0	0
AQP2	0	0	0	0	0	0	0.02	0	0	0	0	0	0.14	0	0.07	0	0	0	0	0	0	0	0	0	0	0	0	0	0	0	0	0	0	0	0	0	0	0.04	0	0	0	0	0	0	0	0	0	0	0
AQP3	196.55	235.08	212.46	158.22	135.7	141.69	7.55	7.1	5.92	6.93	7.98	7.33	20.14	19.45	7.44	13.03	18.7	12.35	20.61	12.85	11.42	8.22	5.57	24.29	35.08	3.78	4.24	4.81	142.65	143.14	147.09	135.55	120.81	105.7	218.91	244.86	39.36	106.51	13.59	0	27.65	19	23.63	29.62	34.51	27.94	44.63	29.08	29.93
AQP4	0	0	0.15	0	0.04	0	0.06	0	0.05	0.02	0.02	0.03	0	0	0	0	0.02	0	0	0	0	0	0	0	0.1	0	0	0	0	0	0	0	0	0	0	0	11.27	6.39	2.79	3.05	0	0	0.05	0	0	0	0.1	0.1	0
AQP4-AS1	0	0	0	0	0	0	0	0.08	0	0	0	0	0	0	0	0	0	0	0	0.48	0	0	0	0	0	0	0	0	0	0	0	0	0	0	0	0	0.29	0.02	0	0	0	0.08	0.1	0	0	0	0	0	0
AQP5	0	0.23	0.07	0	0	0.16	0.06	0	0.14	0.05	0.05	0	0	0	0	0	0	0	0.09	0	0	0	0	0	0	0	0	0	0.22	0.63	4.52	4.83	0.45	0	6.16	3.48	2.32	2.26	0	0	0	0	0	0	0.39	0	0	0	0
AQP6	0.07	0	0	0	0	0.06	0.28	0.5	0.29	0.09	0.15	0.31	0.22	0	0.22	0.42	0.18	0	0	0	0	0	0	0.32	0.1	0	0	0	0.15	0.15	0	0.06	0.16	0	0.83	0	0	0.09	0	0	0	0.08	0.27	0	0	0	0	0.2	0.27
AQP7	0.61	0	0	0.5	0.35	0.23	0.76	1.65	0.6	1.59	0.95	1.88	2.32	1.12	0.45	0.89	2.05	3.08	2.89	5.49	4.66	0	1.22	1.71	1.86	0.31	0.29	0	0	0	0.47	0	0.13	0	0	1.02	1.73	0	0	0	1.5	2.24	3.09	0.62	0	1.15	2.13	0.86	0.57
AQP7P1	0.06	0.27	0.17	0.47	0.28	0.11	0.03	0	0	0.03	0.03	0.04	0	0	0	0	0.04	0.41	0.05	0	0	0	0.1	0.27	0	0.06	0.23	0.27	0.13	0	0	0.16	0.03	0.11	0	0	1.06	0.47	0	0	0	0.06	0.08	0	0.45	0.23	0	0.17	0
AQP7P3	0	0	0	0.38	0	0.26	0	0	0	0	0	0	0	0	0	0	0	0	0	0	0	0	0	0	0	0	0	0	1.44	0.69	0	0.29	1.03	0	0	0	0	0.31	0	0	0	0	0	0	0	0	0	0	0
AQP8	0	0	0	0	0.17	0	0	0	0	0	0	0	0	0	0	0	0.18	0	0	0	0	0	0	0	0	0	0	0	0	0	0	0	0	0	0	0	0.75	0.13	0	0	0	0	0	0	0	0.55	0	0	0.55
AQP9	0.06	0	0	0	0.07	0.05	0.04	0.12	0.08	0.06	0.1	0	0	0	0	0	0	0	0	0	0	0	0	0	0	0.06	0	0.21	0	0.13	0.2	0.05	0.25	0.23	0	0.42	16.54	59.87	1250.03	936.65	0	0.26	0	0	0.47	0	0.71	1.43	0.71
AQR	30.5	30.05	37.54	25.86	31.11	32.86	41.32	34.97	35.02	50.24	39.31	40.86	52.99	55.52	71.88	54.79	36.13	37.17	31.54	36.86	40.18	41.58	2.78	44.76	53.65	59.54	44.38	55.64	17.9	19.18	17.3	18.96	23.6	21.65	22.7	23.1	7.46	14.32	3.27	3.09	47.06	44.49	38.31	48.74	48.78	52.62	57.42	60.92	55.58
AR	0.07	0.24	0.02	0.05	0.05	0.06	13.94	12.08	12.3	12.85	11.37	12.79	26.31	23.67	13.63	14.01	18.36	16.07	16.27	14.26	16.62	12.81	3.15	20.62	22.97	12.38	10.47	13.71	0	0	0	0	0.01	0	0	0.08	1.43	2.29	0	0	14.11	14.16	14.14	10.06	7.13	8.61	8.77	7.82	9.17
ARAF	41.35	46.41	40.92	54.44	37.02	39.51	57.33	60.04	62.82	49.94	55.77	58.94	64.7	55.24	44.39	60.81	54.69	50.91	58.99	49.88	50.17	47.65	72.48	67.02	72.1	63.52	67.09	66.02	35.76	33.36	26.72	28.69	53.46	44.65	42.6	44.67	77.66	38.89	22.95	7.24	45.54	46.05	43.9	42.47	48.1	37.65	47.34	37.77	44.37
ARAP1	50.8	57.58	51.25	62.56	52.36	47.72	43.52	44.74	43.73	37.37	40.89	43.78	37.87	31.81	15.47	26.09	56.83	61.51	66.38	67.62	57.69	53.13	19.2	40.56	45.51	52.14	56.7	51.7	37.46	35.07	33.66	33.8	36.26	34.93	33.41	32.49	22.49	31.9	6.34	6.43	31.78	37.62	35.03	36.92	39.09	36.22	44.88	33.76	39.4
ARAP2	7.95	9.48	12.39	8.81	9.51	7.57	0.69	0.71	0.82	0.92	0.64	0.53	0.79	0.61	0.7	0.3	0.51	0	0.38	1.01	0.79	0.3	0.04	0.76	0.88	2.14	1.77	2.31	5.4	6.4	5.72	6.97	8.81	6.86	11.92	13.3	4.93	28.36	5.28	0	1.03	0.9	0.59	2.77	1.55	2.54	1.67	1.25	1.08
ARAP3	13.53	15.58	13.85	16.43	15.33	15.72	11.81	12.5	13.76	11.1	11.62	12.95	9.83	9.49	6.54	11.18	3.91	2.93	3.67	4.36	2.59	2.51	2.68	12.33	13.88	10.02	10.04	9.39	13.46	14.37	9.63	11.6	13.22	13.78	9.6	6.8	36.45	16.44	0	0	5.02	4.26	4	5.35	4.87	4.23	4.66	5.03	4.65
ARC	0	0.22	0	0	0	0	0.04	0.19	0.26	0.2	0.14	0.19	0.4	0.29	0.29	0.76	3.18	2.63	2.35	31.24	31.82	23.25	0.1	0.15	0.09	0.33	0.49	0.29	0	0	0	0.06	0.96	0.35	0.53	0.43	18.1	8.71	0	0	1.93	2.11	1.9	17.84	19.61	18.32	20.87	12.68	18.86
ARCN1	124.6	120.57	136.72	116.63	124.02	117.64	65.25	62.56	62.09	72.42	64.91	70.34	75.03	86.96	123.84	94.04	79.11	69.09	71.5	69.06	76.85	68.8	9.13	65.47	71.81	118.44	96.17	112.18	97.15	90.27	89.92	102.27	153.02	148.46	135.16	143.58	48.13	100.71	36.54	11.79	72.52	73.34	69.38	91.64	85.45	80.5	96.01	93.34	94.01
AREG	9.78	11.07	8.47	12.8	7.84	8.32	12.58	14.29	12.76	17.69	14.05	18.35	14.92	12.88	9.08	9.5	8.73	9.01	7.11	25.43	33.32	8.57	0.96	6.02	5.44	7.46	5.35	5.35	40.62	36.01	66.84	72.51	67.06	64.75	68.86	60.61	9.15	11.16	0	0	1.47	2.96	3.01	10.35	7.19	10.05	15.76	15.96	11.76
ARF1	354.13	372.3	359.09	426	344.94	370.51	355.69	384.72	362.99	316.64	348.79	367.16	345.65	307.03	338.62	352.56	305	314.95	312.48	293.22	248.07	256.37	153.08	397.68	392.16	481.81	510.14	503.64	665.44	654.25	612.08	626.62	692.82	684.34	631.39	622.71	563.97	630.24	305.73	256.67	353.85	354.89	347.03	348.01	366.55	367.67	342.42	341.15	356.49
ARF3	225.83	219.89	220.28	214.61	230.49	225.62	128.84	136.5	129.62	122.68	138.54	136.3	130.52	124.29	82.57	116.9	142.59	149.58	148.81	130.95	130.78	135.56	64.99	170.61	181.56	201.94	215.36	205.72	142.55	140.41	124.25	135.46	140.57	160.22	139.07	124.54	107.92	60.9	142.62	75.45	127.7	114.66	120.28	86.1	80.28	67.65	72.52	70.25	79.81
ARF4	155.53	141.71	169.64	190.08	179.81	178.98	137.26	118.57	106.32	156.81	120.79	124.86	145.27	150.2	199.34	181.94	198.81	223.99	188.62	189.58	201.18	211.32	23.14	137.85	175.05	262.25	227.82	273.78	246.29	278.96	391.37	471.57	466.08	390.53	396.5	470.67	150.44	326.41	222.05	116.71	188.88	203.03	237.63	202.74	223.29	220.84	207.86	228.72	239.48
ARF5	225.41	224.98	235.03	235.38	209.34	217.64	250.67	270.7	278.68	218.95	242.71	260.13	243.66	253.26	175.38	260.32	65.71	74.21	63.35	63.55	89.14	62.55	310.39	226.22	220.79	117.1	144.45	127.63	371.33	373.99	404.22	360.92	270.3	270.04	282.22	263.15	249.36	113.79	19.28	0	94.95	90.35	102.44	88.82	68.38	74.92	87.38	97.9	90.27
ARF6	60.34	65.2	78.48	56.79	58.69	57.41	94.68	92.32	96.7	99.18	99.28	111.27	81.71	71.61	84.18	57.72	68.45	83.58	69.81	125.53	123.02	113.4	20.89	93.16	92.71	81.58	75.5	87.83	55.48	64.56	78.05	93.36	95.84	70.56	82.28	96.98	71.14	58.01	31.06	8.01	88.62	83.63	90.26	262.68	263.63	267.89	265.26	242.82	230.26
ARFGAP1	33.95	41.88	28.56	48.26	37.05	33.97	85.39	87.32	89.77	68.7	83	83.97	55.49	44.36	22.86	36.51	113.3	124.87	120.28	128.6	125.59	112.75	73.22	82.08	72.12	80.87	80.79	80.19	60.75	63.39	65.69	66.77	72.95	78.28	50.61	41.39	34.5	28.48	0.69	9.75	61.39	60.82	64.43	71.32	62.41	67.22	71.25	52.41	55.12
ARFGAP2	39.18	44.48	42.55	45.14	40.03	40.53	39.82	44.41	43.42	31.83	35.55	38.3	41.91	33.13	29	27.93	36.74	46.82	42.87	38.72	31.57	29.16	29.67	37.39	34.45	31.91	39.15	32.62	51.29	44.54	45.78	46.53	56.93	59.42	53.27	54.73	43.75	36.92	5.87	0	40.55	35.63	35.74	27.44	29.65	27.79	28.93	28.05	28.33
ARFGAP3	37.56	40.92	53.21	38.85	36.59	37.58	26.25	24.81	23.87	32.92	25.35	28.51	33.01	26.43	32.44	26.65	24.63	27.7	23.93	29.15	30.24	41.99	2.38	20.47	25.23	59.35	57.21	54.88	28.57	27.91	35.66	39.67	48.63	41.93	38	36.52	44.78	108.01	16.43	0	26.28	25.22	25.64	60.19	54.72	68.4	56.26	59.46	68.82
ARFGEF1	29.98	39.27	47.86	30.58	32.03	30.76	18.79	16.22	16.16	21.01	15.81	15.37	25.77	24.27	28.21	20.48	24.51	18.9	20	30.45	27.8	24.13	1.06	20.61	23.73	28.02	20.67	26.5	19.02	18.34	17.58	21.11	31.42	27.19	30.55	34	8.03	12.12	2.15	2.18	21.82	24.67	21.35	29.61	23.86	22.49	30.75	26.87	27.73
ARFGEF2	15.26	14.27	16.95	12.83	14.44	13.21	20.92	19.87	20.7	18.36	17.69	18.86	23.77	22.32	27.28	23.52	30.92	31.55	26.79	36.18	36.24	42	0.99	21.74	24.25	28.44	23.23	25.06	9.83	10.06	9.21	10.9	17.67	16.24	18.79	19.43	4.13	8.8	1.24	0	24.69	29.31	26.23	37.75	34.96	31.28	46.94	44.72	44.27
ARFIP1	19.61	19.08	23.59	18.31	22.8	17.54	18.26	16.66	17.24	22.65	14.97	16.35	26.01	22	23.95	17.57	16.91	19.48	12.31	13.51	15.73	14.83	0.62	20.68	26.33	25.88	19.36	26.53	21.66	21.55	27.52	36.29	34.45	21.97	28.73	41.49	17.39	16.46	18.28	0	19.35	19.6	17.6	12.11	16.28	15.46	12.92	16.72	15.98
ARFIP2	46.94	46.64	40.84	48.02	51.33	51.87	39.65	44.35	47.26	41.05	44.97	46.41	40.55	38.7	25.08	35.01	44.09	50.27	43.38	57.34	62.43	52.25	45.26	53.49	54.44	51.56	51.48	55.44	40.46	40.01	43.99	46.34	39.25	41.41	31.29	30.8	25.93	37.19	4.48	0	30.99	37.48	34.91	46.8	44.46	47.96	55.02	48.89	48.86
ARFRP1	24.6	24.31	22.09	26.76	25.6	24.97	24.65	25.24	28.11	20.88	22.96	26.98	19.61	15.57	11.93	13.36	26.89	33.95	24.51	41.4	43.82	17.96	36.22	19.01	19.2	23.21	26.4	27.09	38.79	42.65	44.03	42.54	42.45	36.99	32.76	38.66	61.85	57.66	1.72	0	15.73	14.06	17.29	18.82	19.32	26.74	30.82	19.91	15.92
ARG1	0	0	0	0	0	0	0.07	0	0	0.23	0	0	0	0	0	0	0	0	0	0	0	0	0	0	0	0	0	0	0	0	0.4	0.11	0.06	0.7	0	0.43	4.07	0.23	0	10.62	0	0.27	0	0.53	0	0.97	0	0	0
ARG2	11.67	10.65	10.89	12.18	14.32	15.23	5.5	5.7	6.39	5.44	4.45	5.84	6.48	5.68	7.5	7.88	1.78	2.61	1.31	2.91	4.93	2.23	0.31	1.31	1.57	9.03	4.4	6.96	18.45	16.41	16.21	17.46	25.3	24.14	10.65	8.09	7.06	28.89	0	0	11.46	10.14	10.67	17.44	20.9	21.09	19.72	15.59	19.68
ARGFX	0	0	0	0	0	0	0	0	0	0	0	0	0	0	0	0	0.02	0	0	0	0	0	0	0	0	0	0	0	0	0	0	0	0	0	0	0.13	0.33	0	0	0	0	0	0	0	0	0	0.11	0	0
ARGFXP2	0	0	0	0	0	0	0.18	0.46	0.42	0.07	0.25	0.11	0	0	0	0	0	0	0	0	0	0	0	0	0	0	0	0	0	0	0	0.14	0	0.29	0	0	0.33	0.19	0	0	0	0	0	0	0.59	0.59	0	0	0
ARGLU1	99.95	106.8	116.28	87.18	102.17	91.3	88.76	86.42	96.19	95.19	92.37	95.1	108.26	118.04	95.09	53.46	140.52	136.98	115.4	243.31	258.04	292.01	9.91	103.66	100.77	83.83	82.99	86	61.66	62.91	61.75	69.42	71.85	62.39	64.17	75.23	215.84	173.84	67.16	26.72	90.22	94.08	82.15	249.43	249.72	269.5	236.41	251.69	245.33
ARHGAP1	61.68	60.05	52.66	63.55	55.25	54.74	54.93	54.27	50.21	39.86	45.05	47.3	57.63	44.02	34.83	50.25	32.47	38.43	34.08	21.79	22.59	22.37	14.96	56.46	62.88	46.55	44.18	42.24	72.31	62.76	43.14	48.6	67.99	72.22	51.53	55.2	48.87	14.04	4.5	4.56	37.73	34.95	34.98	26.32	22.28	16.45	24.59	20.36	25.88
ARHGAP10	23	25.17	27.35	18.87	22.91	21.25	9.28	8.57	8.98	9.11	8.47	8.29	10.63	10.53	12.08	6.53	11.76	11.76	10.87	9.93	6.36	9.35	2.81	9.82	10.23	18.78	15.48	16.48	15.46	14.74	11.61	10.56	16.12	17.37	14.86	12.72	33.27	19.1	0	0	11.39	14.51	13.44	22.23	18.12	17.81	18.28	19.4	20.68
ARHGAP11A	3.84	5.12	7.01	5.21	5.08	5.32	47.82	46.27	39.92	55.9	46.72	47.41	66.93	69.71	89.12	59.05	5.49	4.12	4.85	6.6	6.24	6.65	2.37	60.76	65.73	35.21	32.34	37.98	10.99	8.14	5.36	6.99	10.71	7.49	5.98	5.66	0.78	0.25	0.21	0	8.35	8.98	7.58	10.03	8.72	6.36	7.34	7.74	6.51
ARHGAP11B	1.46	1.22	2.29	2.63	2.53	1.82	11.44	11.34	10.42	12.56	13.22	12.66	15.62	11.04	12.03	6.4	1.01	4.94	1.49	1.65	3.74	2.12	0.29	7.84	11.69	7.92	4.17	5.78	4.28	1.85	2.56	2.21	1.59	0.66	2.71	2.45	0.09	0.28	0	0	0.91	2.31	2.09	5.26	7.51	9.65	6.66	4.67	4.15
ARHGAP12	12.49	13.54	19.19	11.81	13.84	11.98	27.67	25.01	23.85	38.84	25.84	28.94	37.04	36.45	53.96	28.27	34.54	35.63	25.9	47.19	36.48	57.89	2.5	32.47	38.08	48.11	37.58	44.62	8.41	7.23	11.28	11.2	16.14	12.31	12.4	16	6.2	9.84	3.16	3.2	42.04	36.24	36.15	73.6	70.97	81.57	83.6	84.13	79.43
ARHGAP15	0.11	0	0.08	0	0	0.08	0.06	0	0	0	0	0.08	0	0	0	0	0	0	0	0.97	0	0	0	0	0	0	0	0.12	0	0	0	0.09	0	0	0	0	26.66	7.76	41.38	26.69	0	0	0.27	1.33	1.61	0.81	0.9	0.92	0
ARHGAP17	36.71	39.33	36.25	43.61	40.86	40.99	29.86	29.99	35.38	27.03	27.49	31.91	34.28	32.84	33.49	35.46	27.72	25.43	27.18	25.12	20.13	26.13	7.56	30.71	35.21	40.7	44.01	44.15	34.83	30.85	19.64	22.96	27.52	24.57	20.52	24.67	37.62	33.06	6.07	0	22.07	24.35	21.72	36.4	38.93	36.23	31.61	30.22	38.95
ARHGAP18	9.98	8.7	9.01	9.79	8.35	9.9	29.66	26.58	26.75	38.27	28.15	28.98	45.77	52.88	65.23	38.5	43.19	46.44	33.61	36.81	30.12	45.45	3.25	34.96	48.6	21.59	18.45	20.8	10.55	8.07	9.85	12.13	16.01	12.07	12.05	14.82	19.73	17.43	3.81	0	35.11	34.52	39.68	19.05	12.63	10.9	28.56	24.29	24.53
ARHGAP19	4.81	4.28	5.72	3.32	4.66	3.8	3.8	3.06	3.61	3.37	2.96	2.85	5.22	4.68	4.17	4.88	1.26	2.36	0.82	1.26	2.14	2.42	1.01	4.57	4.51	3.44	2.72	4.25	3.41	4.24	2.5	2.62	5.63	5	4.08	2.81	4.18	2.82	0	2.88	0.69	0.77	0.84	4.3	3.65	4.73	3.91	4.95	4.48
ARHGAP19-SLIT1	0	0	0	0	0	0	0	0	0	0	0	0.07	0	0	0	0	0	0.67	0	0	0	0	0	0	0	0	0	0	0	0	0	0	0	0	0	0	0	0	0	0	0	0	0	0	0	0	0	0	0
ARHGAP20	0.1	0.07	0.18	0.07	0	0.04	0	0	0.04	0	0	0	0	0	0	0	0.02	0	0	0	0	0	0	0	0	0.03	0	0	0	0	0.05	0	0	0	0.05	0.11	0.71	1.49	0	0	0.16	0.07	0.08	0	0.24	0.12	0	0.09	0
ARHGAP21	153.54	145.49	132.69	118.85	133.15	128.19	27.79	25.66	30.38	28.59	25.15	27.95	38.14	40.16	59.67	40.33	25.76	23.9	22.94	24.92	20.67	30.47	1.12	32.35	35.67	51.77	45.64	50.46	44.94	39.7	30	33.35	51.58	52.14	45.46	48.71	12.5	20.74	2.79	0	29.1	28.04	25.33	51.79	48.28	41.9	40.06	38.16	35.28
ARHGAP22	6.15	5.79	6.47	8.77	7.55	6.03	5.34	6.19	5.97	4.66	4.54	6.27	4.79	2.21	2.86	1.59	4.23	3.69	3.47	3.7	6.98	10.27	4.07	5.24	5.2	4.33	4.67	3.77	12.19	10.79	10.84	10.77	11.23	11.77	9.23	9.62	0.14	3.04	0	0	5.07	3.16	3.39	5.89	8.16	3.86	6.88	6.59	7.23
ARHGAP23	62.07	69.49	62.58	61.2	59.64	56.47	11.07	10.72	12.59	8.76	11.14	12.84	12.52	11.47	5.51	11.12	1.81	2.18	2.08	2.63	1.65	2.99	1.56	9.92	10.11	12.79	12.96	15.13	60.93	57.15	34.14	35.96	36.23	31.18	39.69	49.21	15.18	12.82	15.8	34.7	2.88	3.94	3.9	8.5	8.09	8.65	9.14	8.16	6.72
ARHGAP24	8.27	6.88	6.77	5.79	6.21	5.21	3.22	3.28	2.89	4.19	4.51	3.93	4.02	5.27	5.72	3.6	11.37	14.18	8.5	10.04	6.31	6.19	0.4	3.9	3.64	8	6.33	7.1	2.36	3	2.43	1.84	1.81	2.61	2.17	2.35	6.06	8.6	4.55	0	5.3	5.02	5.44	8.28	6.3	5.89	9.22	7	9.02
ARHGAP25	4.43	4.8	5.68	6.54	7.02	7.36	0.32	0.32	0.34	0.34	0.3	0.33	0	0.28	0.19	0.75	0.71	0.43	0.29	0.77	2.63	0.74	0.1	0.58	0.87	0.39	0	0.14	8.87	7.54	9.69	10.68	10.97	13.16	6.67	7.11	15.86	31.21	10.09	0	0	1.15	0.65	1.85	0.72	0.24	1.08	1.27	1.46
ARHGAP26	4.13	3.63	3.9	3.08	3.69	3.78	18.36	16.55	20.14	17.12	16.87	18.61	23.06	20.08	28.16	21.22	20.27	18.04	18.42	19.52	20.25	16.69	2.99	21.18	26.62	29.5	23.15	27.88	3.25	2.83	2.45	3.02	3.92	4.49	3.51	3.54	11.6	8.57	11.28	1.78	17.8	16.36	14.95	19.46	17.21	16.72	23.99	19.72	17
ARHGAP26-AS1	0	0	0	0	0	0	0.11	0	0.26	0.09	0	0.14	0	0.29	0	0	0.12	0	0	1.77	0	0	0	0	0	0	0	0	0	0	0	0	0	0	0	0	0.51	0.35	0	0	0	0	0	0	0	0	0	0	0
ARHGAP27	24.06	28.88	26.33	31.79	23.83	27.53	21.36	22.74	21.28	17.48	20.25	20.44	22.24	18.62	8.99	13.68	22.28	27.9	24.9	28.72	25.54	21.24	5.51	23.81	21.7	15.14	18.21	16.39	37.82	38.72	44.82	47.76	29.68	29.12	34.54	38.64	16.8	22.78	3.26	25.26	9.84	10.5	9.34	21.99	20.56	19.98	23.26	19.08	19.27
ARHGAP28	0.03	0.19	0.14	0.15	0.08	0	0	0	0	0	0.02	0	0	0	0	0	0.02	0.23	0	0	0	0	0	0	0	0	0	0	0.07	0.07	0.05	0.06	0.15	0.06	0.17	0.23	1.86	0.49	0	0	0	0	0	0	0	0	0.1	0	0
ARHGAP29	10.56	12.69	17.1	8.47	9.24	10.42	19.3	16.52	15.3	21.77	16.82	16.29	23.08	21.85	33.19	24.93	23.21	24.49	20.64	19.25	23.35	23.03	0.68	16.4	18.29	10.91	8.44	10.99	12.02	9.85	13.79	16.76	26.81	21.51	15.82	22.7	15.01	9.19	0.49	0	12.65	13.5	12.39	8.95	9.86	10.27	13.61	13.01	14.17
ARHGAP30	1.46	1.79	0.86	1.41	1.69	2.17	0.82	0.65	0.56	0.43	0.62	0.55	1.01	0.21	0.64	1.1	0.72	0.32	1.07	5.27	5.31	4.92	0	0	0.06	0.33	0.27	0.11	1.31	1.72	0.59	0.98	1.36	1.37	3.82	3.17	22.14	14.66	0.82	27.31	1.87	1.09	1.32	8.35	6.35	6.05	7.94	6.97	8.39
ARHGAP31	1.86	1.5	2.06	2.09	1.98	2.02	1.32	1.37	1.06	0.94	1.05	1.17	1.22	1.29	1.94	1.65	0.48	0.64	0.51	0.64	0.72	0.82	0.27	1.49	1.35	5.23	4.35	5.35	1.96	1.48	1.18	0.98	2.07	1.63	1.32	1.42	23.31	28.37	16.62	19.49	1.52	1.17	0.66	2.42	2.29	3.11	3.17	2.61	4.01
ARHGAP32	27.24	28.26	25.53	25.99	28.2	28.45	4.19	3.87	4.39	4.27	3.9	4.49	5.17	4.71	3.78	3.75	3.75	3.95	3.83	4.28	7.17	2.48	0.22	5.1	5.7	5.57	5.18	5.12	12.09	11.01	7.18	10.59	12.49	12.5	12.13	14.17	1.94	2.4	0	0	5.5	4.22	3.72	8.16	7.86	8.3	10.31	11.1	8.32
ARHGAP33	0.73	1.08	0.64	1.22	0.53	0.88	6.64	7.01	6.21	4.9	5.6	5.99	5.74	5.41	1.65	1.34	1.07	0.31	0.96	2.21	3.29	2.66	2.59	5.08	3.68	1.62	3.14	1.81	1.56	1.95	0.79	0.51	1.04	1	0.45	0.31	0.93	0.32	0	0	2.05	1.16	1.4	2.83	3.09	4.67	7.45	5.08	5.38
ARHGAP35	32.17	32.55	31.46	28.33	27.57	28.44	45.72	41.84	46.22	40.83	42.54	46.97	48.92	43.76	38.56	32.92	45.16	41.32	44.32	47.39	49.16	44.7	8.13	48.38	58.99	44.54	40.7	43.5	20.25	17	9.98	11.47	21.4	22.15	19.31	21.16	8.54	6.06	1.5	0	42.18	40.72	34.64	39.32	40.4	31.55	50.11	45.77	43.39
ARHGAP36	0	0	0	0	0	0	0	0	0	0	0	0	0	0	0	0	0	0	0	0	0	0	0	0	0	0	0	0	0	0	0	0	0	0	0	0	0	0	0	0	0	0	0	0	0	0	0	0	0
ARHGAP39	1.82	2.36	2.54	2.75	1.67	2.26	12.53	13.23	12.74	10.07	11.75	12.72	11.78	8.48	4.27	10.18	9.53	13.8	11.07	16.78	14.05	13.32	3.83	11.23	10.1	6.8	7.69	6.95	6	6.02	5.26	4.61	4.71	3.91	5.57	7.1	0.46	0.52	0	0	5.51	6.79	5.43	9.15	5.13	7	9.15	9.16	6.45
ARHGAP4	0.29	0.26	0.08	0.38	0.2	0.22	2.33	2.57	2.3	1.98	1.67	2.28	2.3	1.28	0.26	1.01	2.52	1.56	2.62	3.66	5.92	1.34	1.59	0.91	1.5	0.7	0.88	0.59	0.37	0.23	0.09	0.25	0.33	0.53	0.76	0.58	24.85	5.43	0	0	2.87	2.25	1.91	2.38	1.95	1.75	5.67	2.3	2.63
ARHGAP40	6.13	6.23	5.68	7.53	6.82	8.31	0	0	0.09	0	0	0	0	0	0	0	0	0	0	2.03	0.69	2.34	0	0	0	0	0	0	13.02	14.87	14.77	13.98	6.59	8.06	5.88	3.84	0	0.1	0	0	0.33	0	0.17	5.53	5.78	3.3	7.73	6.49	5.34
ARHGAP42	2.65	2.42	2.52	2	3.06	1.78	5.5	4.75	4.64	5.19	4.97	5.33	6.26	6.75	9.38	5.63	7.6	8.15	8.05	9.69	9.46	13.96	0.06	4.9	7.27	11.38	8.41	10.89	1.71	2.12	2.19	2.67	2.69	3.72	2.98	3.51	2.17	4.49	5.85	0	7.96	8.71	7.36	22.8	21.03	22.74	20.94	16.42	17.78
ARHGAP44	0.98	1	0.97	0.79	0.67	1.23	5.65	5.2	6.46	4.52	5.39	6.88	6.41	4.35	5.15	3.91	0.71	0.3	0.73	0.94	0.91	0.52	0.58	5.65	6.08	4.37	3.23	4.44	1.05	1.09	0.7	1.23	0.54	0.81	1.62	1.05	9.35	4.91	0	0	1.99	1.69	2.16	1.47	1	2.19	1.13	1.65	1.69
ARHGAP5	14.6	18.66	29.7	13.99	14.64	13.7	23.19	18.79	14.95	27.53	17.3	17.49	25.99	26.91	42.62	31.22	39.99	44.64	29.97	54.55	59.01	54.57	0.55	22.41	29.07	36.07	31.01	37.96	9.98	9.75	11.98	15.52	24.58	15.01	25.62	36.11	5.72	10.27	6.37	4.93	39.9	41.64	37.18	63.93	61.24	61.88	67.02	64.28	70.46
ARHGAP5-AS1	9.1	7.99	11.65	7.1	7.73	6.67	22.92	19.83	18.58	20.36	18.44	17.94	12.74	19.34	24.75	17.4	30.12	36.28	27.85	35.95	27.46	41.43	5.05	16.83	18.67	23.43	24.66	27.76	6.66	10.88	6.96	9.64	9.6	8.93	9.59	13.01	2.55	4.6	0	0	8.86	13.01	12.9	29.42	13.37	20.8	24.22	14.81	17.48
ARHGAP6	0.15	0.54	0.27	0.16	0.33	0.19	0.05	0	0	0	0	0	0	0	0.07	0	0	0	0	0	0	0	0	0	0.07	0	0	0	0.1	0	0	0.04	0	0.09	0	0.49	11.82	3.83	0.85	0	0	0	0.06	1.19	0.72	2.19	1.76	0.69	2.01
ARHGAP8	0.35	0.26	0.9	0.52	0.95	1.08	0	0	0	0	0	0	0	0	0	0	0	0	0	0	0	0	0.19	0	0	0	0.22	0	0	0.24	0	0.1	0.05	0.21	0	0	0.18	0	0	0	0	0	0	0.48	0	0	0	0	0
ARHGAP9	0	0	0	0	0	0	0.05	0.09	0.24	0.04	0.05	0.2	0.27	0.39	0.8	0	0.27	1.21	0.4	1.07	0	0	0	0	0.12	0.09	0.34	0.3	0	0.18	0.42	0.23	0	0	0	0	13.47	20.03	30.63	58.95	0	0.47	0.34	1.47	0.67	0.34	0.5	0	0.67
ARHGDIA	218.79	256.6	226.85	308.08	202.33	235.44	323.8	318.44	363.08	249.78	304.44	332.68	276.59	245.14	195.63	184.83	201.92	227.71	206.21	217.89	216.04	183.94	451.32	375.72	356.88	361.96	377.37	385.49	682.57	666.77	449.58	457.71	729.11	662.14	410.1	444.74	149.89	214.78	89.59	216.04	167.84	181.78	160.96	127.3	134.52	133.49	185.62	130.38	133.07
ARHGDIB	248.42	199.62	204.61	190.4	202.43	232.56	1.67	1.08	1.67	1.58	1.15	1.03	1.44	2.32	2.58	0.92	4.44	5.31	4.84	5.68	1.61	1.82	1.01	3.19	1.07	1.74	1.49	1.24	278.24	269.92	194.15	200.57	192.51	196.94	170.7	160.23	563.91	153.29	1580.43	1843.04	4.67	4.79	3	3.87	0	0	1.76	2.23	2.97
ARHGDIG	0	0	0.14	0	0	0.23	2.27	3	3.23	2.66	2.34	2.81	1.86	1.49	0.91	0	0.25	1.37	0.18	1.83	0	0	7.85	1.37	1.38	0.61	0.77	1.83	0	0	0.32	0	0	0	0.33	0	0.32	0.37	0	0	0	1.71	0.52	0.83	0.76	0.76	3.98	0.58	2.3
ARHGEF1	35.19	39.38	33.58	46.76	30.66	34.75	122.96	127.84	129.13	102.69	116.9	130.44	120.17	102.03	53.57	89.54	58.49	69.81	64.1	63.85	61.59	57.4	52.65	128.18	110.75	93.59	96.94	93.51	95.89	94.37	77.08	93.79	101.04	84.81	79.32	86.15	34.96	24.69	2.41	0	36.83	44.44	34.24	40.03	42.12	37.61	40.5	33.32	39.94
ARHGEF10	18.27	22.7	19.59	22.47	17.81	20.13	31.26	32.95	34.18	30.15	31.67	34.35	30.01	28.08	38.03	32.87	16.73	22.38	16.93	18.93	12.92	20.16	3.14	26.28	31.12	28.13	25.44	28.24	19.02	14.74	12.75	13.83	23.62	24.59	18.24	20.51	18.08	17.02	1.99	0	18.09	19.42	17.72	16.56	16.2	17.89	22.38	24.5	18.84
ARHGEF10L	7.23	9.18	7.17	9.07	6.07	7.63	12.9	13.9	14.32	10.03	11.14	12.77	11.7	8.28	4.23	6.35	8.45	11.19	9.63	12.21	11.14	10.59	1.9	12.19	12.74	9.13	12.09	10.08	13.61	15.09	14.17	14.98	6.9	6.56	10.27	11.25	7.6	6.57	0	0	4.75	5.36	5.04	6.62	6.35	4.27	9.52	5.44	4.28
ARHGEF11	15.91	16.3	15.06	15.5	15.37	13.38	25.7	26.23	24.86	22.55	25.24	26.3	29.57	24.52	16.8	19.06	17.41	20.55	16.95	19.35	16.99	23.79	3.32	28.22	29.31	25.22	23.39	24.59	12.45	11.47	7.67	8.71	11.93	12.26	11.38	10.96	9.93	11.11	2.3	6.98	17.71	19.51	17.84	23.03	19.78	18.37	24.13	20.61	19.16
ARHGEF12	36.91	37.72	41.38	32.78	35.91	35.05	18.82	15.83	18.62	18.55	15.58	16.4	27.31	23.65	29.11	21.79	26.28	21.17	18.94	27.55	22.68	33.33	1.07	22.66	26.97	25.73	20.93	26.54	24.78	22.51	16.65	23.5	38.73	34.02	38.11	44.84	22.57	24.6	12.23	0	26.2	26.28	24.6	33.1	33.43	29.56	33.29	33.33	32.43
ARHGEF15	0	0	0	0	0	0	0	0	0	0	0	0	0	0	0	0	0	0	0	0	0	0	0	0	0	0	0	0.05	0	0	0	0	0	0	0	0	67.65	26.81	0	0	0	0	0	0	0	0	0	0	0
ARHGEF16	13.75	16.94	12.82	20.88	14.02	13.46	7.24	5.54	8.07	5.98	6.17	6.87	6.99	5.21	3.82	4.96	1.77	2.65	1.6	0.59	2.01	2.27	5.59	6.5	7.03	6.46	6.34	5.24	25.74	23.34	25.16	24.43	18.33	15.2	15.43	12.95	0.85	0.69	2.67	0	3.89	2.96	2.58	2.15	2.69	2.47	4.03	3.34	4.45
ARHGEF17	9.74	10.26	9.15	11.14	8.91	9.44	12.6	12.13	13.78	10.6	11.94	12.52	13.93	9.71	5.95	10.11	8.13	7.26	8.23	7.28	10.48	4.52	2.24	10.41	10.82	13.02	13.26	15.11	7.31	6.72	5.24	5.3	7.74	6.73	8.81	8.02	24.48	4.61	1.42	0	7.13	7.21	6.74	5.61	5.92	5.8	8.2	7.54	8.12
ARHGEF18	31.53	31.01	32.28	39.53	30.97	32.3	44.57	43.34	43.67	32.72	36.59	40.24	27.73	23.15	18.29	24.49	21.27	20.06	20.77	20.28	21.84	12.57	10.98	34.56	38.07	38.06	41.07	38.22	38.94	32.85	31.38	34.07	70.55	61.79	37.42	40.31	9.38	6.97	0.42	0	19.18	21.2	21.41	26.33	29.34	27.29	22.3	20.33	22.85
ARHGEF19	4.71	6.3	4.33	6.19	2.6	4.15	6	5.44	5.32	5.66	7.1	7.82	4.98	4.35	4.13	8.05	2.77	1.7	2.22	3.4	3.21	4.36	3.44	5.38	6.23	5.06	5.61	4.04	4.8	4.2	3.32	4.06	2.51	1.37	2.17	1.68	9.25	3.59	1.46	0	1.55	3.23	3.27	4.38	3.28	3.08	3.16	3.03	1.42
ARHGEF2	36.49	37.18	34.97	43.25	44.27	43.54	21.11	20.8	21.03	17.96	20.77	22.5	26.51	24.93	23.72	26.14	22.17	24.72	24.07	24.24	19.64	14.82	9.88	24.25	29.36	68.19	70.21	74.58	28.87	25.01	23.77	27.03	36.99	34.58	25.7	28.68	35.81	90.37	24.75	11.33	24.9	19.13	19.77	29.87	27.33	25.86	33.42	26.32	26.96
ARHGEF25	0.37	0.75	0.36	0.74	0.77	0.4	12.73	13.75	11.88	12.84	14.28	14.86	15.73	12.99	7.7	10.89	4.63	2.52	4.94	9	2.29	5.19	8.19	12.14	14.43	6.54	7.81	6.32	0.16	0	0	0.26	0.29	0.14	0	0	38.73	4.54	0	0	6.66	5.89	5.32	15.34	13.67	10.14	14.22	13.35	15.53
ARHGEF26	1.19	1.37	1.27	1.11	0.9	1.25	3.97	3.91	4.92	4.14	4.3	4.52	5.9	5.26	5.55	5.85	4.49	4.52	4.31	5.26	4.94	3.44	1.02	5.53	6.62	3.89	3.88	4.65	1.11	1.2	0.69	0.93	1.08	0.94	0.8	1	8.56	6.17	2.38	0	3.5	4.3	2.65	3.21	4.02	3.92	3.85	3.9	4.63
ARHGEF26-AS1	0.15	0.25	0.05	0	0	0.03	0	0	0	0.03	0	0	0	0.54	0.33	0	0.23	0	0.27	0	0.75	0	0	0	0.2	0	0.14	0	0	0.15	0	0.06	0	0	0.12	0	0.76	0.62	0	0	0	0	0	0	0	0	0	0.21	0
ARHGEF28	38.74	35.99	41.73	41.22	45.53	41.61	45.12	39.58	41.22	41.86	39.04	45.1	35.34	36.54	41.64	32.71	39.86	39.37	37.16	38.84	38.36	37.51	9.28	39.53	42.85	47.01	42.7	45.31	27.33	24.49	20.74	23.13	34.23	32.96	21.07	23.7	3.19	2.26	0	0	36.96	36.86	34.88	55.06	48.83	48.73	71.68	62.17	70.6
ARHGEF3	37.05	36.35	37.35	35.22	39.17	35.19	6.57	6.89	6.81	7.3	6.41	7.07	9.38	10.07	12.52	8.96	15.32	17.55	12.87	19.48	15.72	17.17	0.94	8.25	7.79	12.28	12.39	12.67	23.88	22.55	22.76	29.1	32.66	27.49	27.17	36.8	51.71	13.29	3.08	0	12.07	11.59	10.11	10.67	19.99	16.38	16.62	17.89	20.03
ARHGEF3-AS1	0	0	0	0	0	0	0	0	0	0	0	0	0	0	0	0	0	0	0	0	0	0	0	0	0	0	0	0	0	0	0	0	0	0	0	0	0	0	0	0	0	0	0	0	0	0	0	0	0
ARHGEF33	0.18	0.25	0.12	0.1	0.05	0.05	0.02	0.13	0.23	0.1	0.12	0.03	0.41	0.07	0	0.26	0.11	0	0.04	0	0	0	0	0	0.12	0.09	0	0.05	0.19	0.09	0.07	0.15	0.19	0	0.15	0.15	0.25	0.2	0	0	0.44	0.09	0.11	0.36	0.17	0.17	0.25	0	0.17
ARHGEF35	4.4	4.74	4.95	4.88	4.89	6.79	0.04	0.08	0	0.07	0.16	0	0	0	0	0	0	0	0	0	0	0	0	0	0.11	0.08	0.29	0.09	2.46	4.54	5.77	7.72	7.52	5.74	4.2	6.22	1.68	0.47	0	0	0	0	0.1	0	0	0	0	0	0
ARHGEF37	39.16	45.3	45.58	44.76	48.02	45.04	2.79	2.98	2.5	2.49	2.22	1.8	1.92	1.45	1.06	1.15	1.06	1.06	1.35	1.77	1.2	1.36	0.25	2.13	2.72	1.34	2.02	1.59	15.36	12.33	10.76	11.48	7.5	6.7	18.91	15.15	10.8	1.02	0	0	3.89	3.92	4.35	4.36	6.31	4.89	6.49	6.24	5.05
ARHGEF38	0.04	0.27	0.07	0.08	0.08	0.04	0.04	0	0.14	0	0	0	0	0	0	0	0.04	0.24	0.03	0	0	0	0	0	0.05	0	0	0	0	0.14	0	0.06	0	0.06	0	0.12	0.42	1.62	1.02	0	0.17	0	0.04	0	0.26	0.13	0.1	0.3	0.13
ARHGEF38-IT1	0	0	0	0	0	0	0	0	0	0	0	0	0	0	0	0	0	0	0	0	0	0	0	0	0	0	0	0	0	0	0	0.36	0	0	0	0	0	0.76	0	0	0	0	0	0	0	0	0	0	0
ARHGEF39	2.28	3	1.42	1.24	1.34	1.9	13.76	16.55	17.63	13.99	15.01	14.8	15.49	15.78	16.24	10.96	1.84	1.37	1.52	1.68	1.56	2.35	6.71	24.52	18.99	6.44	5.89	6.53	2.91	2.37	1.11	1.53	1.92	2.12	1.09	2.55	1.24	1.46	0	0	1.51	2.03	2.32	3.55	2.84	2.11	1.85	3.02	2.88
ARHGEF4	30.74	36.99	30.75	37.28	29.29	29.21	1.63	2.14	1.84	1.73	1.76	1.66	2.72	2.84	1.63	1.44	0.82	0.33	1.12	0.3	1.52	0	0.8	1.9	2.15	4.59	6.68	4.36	44.51	40.41	40.52	42.49	19.1	19.93	29.13	30.72	1.54	0.72	0	12.27	0.74	0.52	0.69	1.42	1.11	1.68	2.49	1.83	2.24
ARHGEF40	13.15	14.16	12.45	14.78	14.43	12.81	18.45	18.96	19.32	15.35	16.88	18.53	16.15	13.3	5.19	10.42	7.87	8.12	8.03	11.25	6.97	8.27	2.98	22.57	20.45	18.7	19.81	17.8	8.49	7.04	6.32	5.6	7.79	6.89	6.21	4.57	10.45	7.65	3.02	0	6.91	6.08	5.62	14.14	11.4	11.75	8.45	7.46	6.01
ARHGEF5	23.08	23.34	20.59	25.64	26.25	24.44	0.39	0.38	0.37	0.52	0.55	0.43	0	0	0	0	0	0	0	0	0	0	0.28	0.86	0.9	0.73	0.46	0.67	10.26	9	8.91	8.83	9.89	10.77	6.29	6.75	3.78	5.95	0	0	1.03	0.58	0.4	1	1.17	0.52	1.17	1.28	1.44
ARHGEF6	1.88	1.9	2.12	1.44	1.33	0.95	0.28	0.25	0.14	0.35	0.15	0.18	0.11	0.21	0.59	0.42	0.11	0	0.2	0.11	0	0.84	0	0.24	0.25	0.15	0.14	0.08	0.46	0.37	0.39	0.44	0.39	0.26	1.19	0.97	11.55	8.83	5.69	5.98	0.18	0.3	0.05	1.04	0.81	1.09	1.22	1.03	1.37
ARHGEF7	26.67	30.66	30.45	29.5	27.01	27.99	18.37	18.48	19.19	17.27	16.67	20.45	19.12	19.07	23.25	15.88	12.09	9.07	10.85	14.61	15.26	11.22	3.73	17.68	19.13	19.91	21.27	19.65	25.61	21.23	18.81	21.67	31.39	29.7	28.6	31.91	35.24	31.83	0.87	0	18.1	16.08	15.09	26.52	32.47	32.48	25.9	32.27	34.26
ARHGEF9	10.13	10.31	9.18	7.9	9.49	9.37	9.09	8.18	8.65	7.58	7.93	8.4	8.93	8.88	9.49	9.16	5.56	4.82	4.82	5.48	5.47	3.72	3.62	9.42	9.12	6.75	7.39	6.32	5.01	4.63	4.66	4.46	4.47	4.92	8.12	8.98	7.13	1.59	0	0	4.24	3.79	3.77	4.25	2.53	2.96	3.6	4.05	4.58
ARID1A	49.9	50.06	48.79	50.38	49.11	48.17	24.96	23.21	24.48	20.32	22.76	23.17	26.31	23.79	19.61	19.88	17.12	21.07	16.35	24.76	25.51	21.4	2.26	29.66	27.82	20.64	20.95	23.04	29.31	27.07	13.8	15.67	28.75	27.31	22.73	25.93	11.18	13.88	4.02	1.84	15	12.39	11.7	28.65	22.22	23.51	29.88	24.89	29.55
ARID1B	14.35	15.43	14.06	14.97	12.77	14.19	13.67	13.21	15.04	10.83	11.56	12.59	16.5	13.85	12.33	16.46	11.02	12.49	10.7	12.04	12.4	11.5	0.8	15.21	16.3	12.17	11.86	12.87	9.89	9.02	8.91	8.22	12.31	11.79	9.86	12.4	6.19	6.78	1.16	3.28	9.55	11.01	8.44	12.01	10.69	9.22	14.69	11.05	13.75
ARID2	16.16	17.34	17.59	13.87	15.69	16.07	10.38	8.91	8.62	10.5	8.9	9.02	14.05	15.6	22.13	11.85	8.69	11.13	7.87	23.8	25.16	21.42	0.73	13.45	14.49	11.07	9.65	11.71	5.23	4.89	4	4.53	8.11	7.29	7.44	10.14	2.65	10.31	0.53	0	12.63	10.7	11.83	28.84	32.37	29.95	36.53	35.08	35.23
ARID3A	7.51	8.83	6.51	12.89	7.4	8.87	7.11	5.73	6.73	5.51	6.7	8.49	5.37	4.19	2.23	5.53	13.5	12.35	13.8	15.29	29.07	18.8	1.96	6.42	7	13.02	16.21	13.51	12.52	9.87	5.69	6.83	9.45	7.86	7.36	6.36	0.7	2.85	5.91	0	12.73	12.88	11.79	18.91	20.23	24.75	20.66	23.23	19.44
ARID3B	12.53	12.78	11.78	14.03	10.91	13.1	3.04	3.05	3.51	3.18	3.13	3.31	2.06	3.38	2.69	4.19	2.4	2.73	2.81	8.26	5.97	7.28	0.58	2.94	4.03	5.93	5.89	6.13	8.6	7.28	4.47	4.76	8.44	8.15	3.11	3.62	3.52	8.61	1.57	0	3.56	2.5	2.51	20.49	24.16	24.73	17.61	17.58	15.11
ARID3C	0.15	0	0.11	0	0	0	0.78	0.61	0.41	0.27	0.32	0.67	0.47	0.68	0	0	0.38	0	0.84	1.86	6.31	0	0.5	2.78	0	0	0	1.04	0	0	0	0	0.2	0.84	1.02	0.52	0	0.05	0	0	0.76	0.16	0.78	0	0	0	0	0.44	0.58
ARID4A	12.58	12.52	16.64	11.81	11.74	10.93	7.78	7.61	5.99	10.83	7.37	7.8	10.28	15.17	21.12	12.32	17.18	16.06	14.57	30.13	16.54	33.62	0.37	7.6	10.69	12.7	12.11	12.88	3.86	3.48	3.18	4.69	6.59	4.07	6.64	7.09	3.63	4.99	1.35	0	21.25	18.67	16.04	50.32	56.72	51.4	67.66	66.94	67.5
ARID4B	28	32.2	32.79	24.83	31.31	26.59	16.93	16.04	16.55	21.35	17.75	16.98	24.22	24.53	38.24	23.33	23.55	24.63	17.28	98.65	92.38	88.86	0.57	17.33	18.91	25.34	20.84	26.31	11.8	10.72	12.35	12.87	15.83	15.86	18.83	20.56	10.6	20.86	8.45	0	26.51	28.52	26.75	170.33	146.89	174.64	181.11	185.46	174.84
ARID5A	3.09	3.74	3.12	4.86	3.96	3.52	8.41	9.56	7.63	6.99	6.89	9.27	4.2	4.56	1.41	1	2.48	3.48	2.73	11.13	2.64	3.98	5.96	7.76	5.73	9.78	11.27	9.89	7.86	6.09	4.95	5.04	4.82	6.08	3.12	2.31	141.68	78.91	16.51	14.2	7.23	5.96	5.68	24.01	27.93	35.32	14.44	15.85	14.94
ARID5B	11.41	10.32	11.17	7.85	10.71	9.21	1.12	1.06	1.24	1.34	1.14	1.07	0.75	0.69	0.73	1	3.98	3.65	4.67	8.13	6.77	6.81	0.12	1.22	1.8	4.62	3.64	4.12	4.22	4.08	3.05	4.08	5.87	4.41	5.7	6.17	25.67	25.64	14.85	0	8.02	6.86	6.93	16.83	10.72	12.39	12.02	8.91	10.2
ARIH1	27.42	28.97	38.72	27.28	29.36	27.59	34.06	29.72	29.86	36.42	31.5	32.13	38.52	37.47	57.21	41.05	50.5	56.62	44.94	69.29	71.97	78.93	4.56	36.43	41.25	51.07	41.64	49.15	22.9	21.16	23.09	26.45	37.91	31.78	39.11	37.72	21.58	43.21	11.4	5.99	52.45	51.71	48.49	97.93	102.85	99.97	96.4	109.78	107.49
ARIH2	36.33	35.93	40.44	34.85	39.67	41.9	42.46	41.35	46.23	39.2	43.94	45.97	42.01	39.39	44.86	38.51	51.36	55.36	49.13	55.29	56.02	52.02	12.61	48.71	45.6	49.93	47.25	49.33	37.02	35.19	30.67	33.57	45.02	49.85	39.36	41.15	32.75	51.71	4.63	7.73	46.13	45.08	39.36	74.25	75.73	74.84	84.03	81.13	85.47
ARIH2OS	0.36	0.13	0.42	0.53	0.55	0.32	0.94	0.82	1.11	0.73	1.25	0.78	0.73	0.53	2.68	2.09	1.17	1.62	1.19	2.52	0	1.38	1.74	1.08	1.63	0.48	0.45	0.4	0.25	0.73	0.56	0.1	1.25	0	0.99	1.6	2.85	0.83	0	0	0	0.63	0.46	2.95	1.79	1.8	4.35	1.7	1.81
ARL1	69.9	75.57	78.54	65.9	67.81	65.01	41.17	44.1	37.89	49.94	40.61	42.89	42.15	52.95	71.78	38.72	62.81	63.03	52.95	68.64	54.43	67.13	5.11	42.65	47.91	59.02	57.85	66.24	41.82	43.13	47.37	56.75	55.24	45.66	52.64	69.2	24.64	37.37	4.52	34.58	51.52	57.33	57.5	66.34	59.42	60.42	55.09	62.58	68.03
ARL10	1.99	2.22	2.77	2.73	2.47	2.31	0.18	0	0.11	0.17	0.04	0.12	0	0.12	0.24	0	0.24	0	0	0	0	0	0	0.18	0	0.08	0	0.09	1.86	1.13	0.99	0.89	1.66	2.16	2.75	2.4	0.04	0.7	0	0	0.39	0	0.1	0.33	0	0	0	0	0
ARL11	0.05	0.23	0.21	0.06	0.18	0.35	0	0.05	0	0	0	0	0	0	0	0	0	0	0	0	0	0	0	0	0	0	0	0	0.22	0.1	0.32	0.04	0.02	0	0	0	4.77	1.49	3.55	0	0	0	0	0	0	0	0	0	0
ARL13A	0	0	0	0	0	0	0.44	0.65	0	0.29	0.35	0.19	0.81	0.98	1.19	0	0.16	0	0.24	0	1.36	0	0	0	0	0.4	0.76	0.3	0	0	0.21	0.11	0	0	0	0.44	0.07	0.12	0	0	0	0.56	0.17	0.54	1.49	0.5	0	0.38	0
ARL13B	8.41	7.27	7.73	7.7	7.45	6.69	10.85	11.64	10.38	14.07	11.95	12.02	10.24	16.05	24.58	15.32	4.03	3.94	2.73	5.13	5.97	6.19	0.31	12.73	13.56	12	10.08	15.04	5.17	5.12	3.94	3.86	5.35	5.29	6.74	8.16	8.63	18.66	0.28	0	10.36	8.13	6.87	14.79	13.81	17.6	16.07	18.07	17.28
ARL14	5.87	8.3	9.28	7.13	9.23	6.62	1.68	1.27	1.14	1.75	0.9	1.67	3.49	3.8	3.21	4.17	23.19	21.28	18.42	62.09	40.98	54.66	0	1.61	1.75	3.03	1.63	2.42	2.74	2.03	4.23	4.44	12.39	8.57	5.19	3.84	0	30.96	0	0	4.96	3.76	6.37	106.44	79.12	77.69	95.78	89.3	85.47
ARL14EP	22.34	19.58	24.86	19.26	20.39	19.79	18.23	16.1	16.29	22.06	16.68	17.27	20.21	23.39	38.04	22.34	19.25	20.48	18.58	39.9	27.74	47.09	4.5	16.38	19.53	16.71	14.55	19.98	13.57	13.09	19.12	18.5	15.2	18.09	16.83	16.59	11.47	21.73	1.39	0	20.14	21.3	20.09	52.45	52.15	55.34	49.59	65.62	66.03
ARL14EPL	0	0	0	0	0	0	0	0	0	0.13	0	0	0	0	0	0	2.19	0	1.89	0.9	0	0	0	0	0	0.9	0	0.67	0	0.6	0	0	0	0	0.49	0	0.93	0.54	0	0	0	1.56	0.76	3.67	6.67	7.85	0.83	2.53	4.5
ARL15	6.26	8.1	8.15	4.4	6.24	5.99	7.22	5.27	4.86	8.42	4.52	5.23	7.46	7.09	10.73	8.91	11.49	16	9.97	10.82	17.97	17.68	0.12	8.1	14.03	7.08	8.42	8.01	5.36	7.58	10.58	10.27	11.73	8.31	12.72	16.4	8.68	3.74	0	0	12.48	11.73	9.62	6.28	6.56	7.2	5.99	8.45	9.24
ARL16	32.93	37.43	31.56	38.57	37.91	35.34	52.46	55.02	53.93	48.82	54.58	61.27	62.32	53.18	40.46	47.09	55.68	55.62	48.78	44.35	30.76	56.79	42.38	41.44	38.55	34.91	32.19	32.5	40.38	46.18	58.14	51.03	58.59	60.3	49.84	50.98	38.94	27.64	7.37	0	58	48.09	51.54	39.68	37.84	38.19	39.89	44	42.48
ARL17A	1.1	0.76	0.58	0.58	0.78	0.68	1.57	1.95	1.94	1.83	1.31	1.52	2.07	2.31	2.18	1.22	2.4	2.47	2.17	2.36	2.67	5.43	0.34	2.71	2.13	1.84	2.08	1.29	0.55	0.95	0.65	0.4	0.5	0.66	0.34	0.87	0.7	0.43	0	0	0.77	0.88	1.13	1.07	1.36	1.57	1.9	1.18	2.56
ARL17B	0	0	0	0	0	0	0	0	0	0	0	0	0	0	0	0	0	0	0	0	0	0	0	0	0	0	0	0	2.5	3.17	3.05	1.35	3.07	0.71	1.94	1.31	0	0	0	0	0	0	0	0	0	0	0	0	0
ARL2	20.66	25.01	22.35	18.96	17.89	19.7	110.26	109.64	103	92.6	106.69	99.66	131.47	102.6	40.58	115.9	32	34.56	39.4	20.74	28.17	20.49	339.15	110.55	107.58	54.68	68.42	61.69	35.55	31.08	27.55	25.94	23.79	21.05	16.54	19.14	145.49	40.3	10.31	32.5	56.49	50.87	56.8	16.97	22.04	31.15	24.79	19.53	12.64
ARL2-SNX15	0	0	0	0	0	0	0	0	0.1	0	0	0	0	0	0	0	0	0	0	0	0	0	0	0	0	0.16	0.15	0	0	0	0	0	0.03	0.14	0	0	0	0.07	0	0	0	0	0	0.32	0.58	0	0	0	0.29
ARL2BP	50.04	48.61	60.89	46.66	45.15	45.53	83.89	76.51	78.27	90.47	75.42	77.2	111.06	113.54	107.85	97.65	105.28	110.05	102.74	77.57	66.99	100.03	12.91	81.52	88.37	85.12	69.34	94.94	71.56	64.33	81.98	94.65	106.41	84.66	84.59	63.79	74.94	39.12	43.96	22.55	87.39	102.82	95.59	81.5	81.57	75.8	101.65	90.83	102.13
ARL3	19	17.75	20.06	14.58	16.9	15.84	28.95	27.51	26.56	34.22	29.46	29.46	39.56	41.17	42.87	28.36	13.38	13.6	12.33	7.4	10.04	12.5	32.07	26.26	29.53	17.56	19.88	19.89	11.69	9.55	10.01	7.96	11.66	12.47	11.66	10.54	22.33	10.8	0.86	12.17	23.1	19.98	20.11	12.51	11.01	11.29	15.54	20.47	11.88
ARL4A	6.88	10.56	10.69	6.15	8.07	6.01	21.9	19.7	18.07	26.76	21.76	21.58	26.77	25.3	25.29	19.88	31.62	37.11	28.94	32.9	46.48	32.14	8.75	23.93	21.38	23.9	21.11	25.28	9.8	9.33	13.16	14.31	13.26	10.08	9.89	9.95	19.69	13.87	3.31	26.07	32.19	26.81	28.42	47.2	40.79	39.26	37.65	32.94	37.45
ARL4C	46.94	53.37	60.84	45.9	36.92	42.84	105.05	96.81	105.23	112.7	115.78	114.69	127.48	117.81	91.31	105.38	91.13	93.98	92.56	124.27	113.89	117.82	46.17	129.33	125.1	83.61	73.3	79.42	60.05	61.58	82.34	85.07	105.62	86.26	82.81	86.42	13.05	39.76	14.19	7.9	166.6	145.21	159.4	325.6	294.94	324.51	308.09	276.95	249.83
ARL4D	68.82	65.45	58.28	69.22	58.63	56.4	13.26	10.69	12.81	11.69	12.44	14.69	11.28	7.03	3.21	7.65	10.76	6.45	9.62	25.51	23.17	19.32	4.23	14.53	15.9	25.82	29.01	27.85	67.44	90.6	85.93	75.04	64.37	75.5	80.81	79.62	14.86	13.86	4.86	0	13.58	14.29	13.8	49	56.13	54.85	67.79	45.67	41.47
ARL5A	9.68	15.62	24.9	14.1	12.09	11.34	20.85	20.56	17.97	26.15	20.05	21.58	31.08	27.48	39.78	35.28	15.28	22.8	13.9	26.66	29.95	36.84	3.18	26.44	34.99	31.74	27.22	34.83	14.07	15.35	29.13	29.91	29.32	14.9	28.34	40.15	16.62	12.87	9.63	0	18.91	21.08	22.11	20.93	24.26	27.84	25.14	25.46	25.99
ARL5B	2.87	4.51	6.35	4.19	5.21	3.01	8.63	8.13	6.07	12.34	8.79	9	9.75	12.16	30.16	15.22	12.75	15.83	11.34	44.59	48.46	33.89	0.34	11.53	12.53	17.85	16.19	18.98	7.13	11.22	12.01	20.56	37.28	20.57	31.95	41.61	3.73	21.07	119.61	26.39	23.72	20.26	15.84	193.8	219.74	250.27	222.71	267.56	270.02
ARL5C	0	0	0	0	0	0	0	0	0	0.09	0	0.15	0	0	0	0	0	0	0	0	0	0	0	0	0	0	0	0	0	0	0	0	0.18	0	0	0	0	0	0	0	0	0.21	0.26	0.83	0	0.77	0	0	0
ARL6	7.29	6.58	9.44	9.23	5.46	7.17	5.37	6.38	3.99	6.83	7.94	5.31	8.83	6.31	9.17	7.42	4.12	2.35	3.98	7.67	11.83	4.02	0	5.22	9.6	6.99	10.78	8.75	7.63	7.03	10.26	11.17	11.98	6.51	9.92	15.14	1.44	1.79	0	0	9.17	5.47	6.33	11.41	9.94	11.34	14.26	14.44	13.56
ARL6IP1	130.81	161.15	151.36	114.82	132.95	118.01	367.95	348.05	281.26	413.82	318.83	318.63	454.7	474.74	525.24	554.8	39.04	37.37	39.64	74.22	66.85	69.83	19.46	342.5	349.06	292.01	248.77	274.34	88.18	96.6	103.41	114.12	146.99	114.91	115.49	125.94	65.8	114.14	37.56	41.53	51.86	59.46	55.96	86.08	87.34	96.04	98.79	93.65	98.18
ARL6IP4	117.53	123.82	120.02	142.31	116.19	122.03	200.62	206.01	210.44	169.97	205.06	196.65	180.27	153.4	150.3	219.67	177.76	159.67	156.48	196.51	179.98	212.23	483.89	198.87	198.39	157.53	177.29	166.19	171.36	175.52	157.81	146.17	127.88	152.46	126.19	117.24	218.38	77.35	10.03	10.17	143.8	138.95	137.75	117.31	121.82	121.56	136.81	111	124.19
ARL6IP5	196.61	219.8	210.74	212.03	211.94	196.8	99.62	84.07	101.54	104.81	91.16	88.39	88.76	100.08	193.04	121.11	198.37	250.35	193.43	148.83	143.69	165.72	16.45	96.95	110.3	151.5	136.57	160.42	127.27	140.32	193.72	215.21	185.47	147.23	188.84	213.44	73.2	56.11	27.61	44.35	207.37	189.38	220.48	136.79	142.74	137.99	146.09	155.34	145.78
ARL6IP6	5.79	7.86	7.59	5.38	6.94	5.87	37.41	33.3	33.93	39.49	36.84	37.09	28.43	32.07	29.72	24.2	7.45	4.76	5.75	8.96	10.41	13.59	0.51	27.03	34.29	28.7	25.14	24.2	10.48	14.91	10.36	9.78	11.51	8.95	10.45	15.76	8.82	11.16	5.92	0	6.98	11.52	10.56	18.01	14.91	15.35	18.85	14.43	11.24
ARL8A	143.06	138.79	131.58	146.45	138.29	145.15	48.59	50.38	55.68	45.91	53.62	53.95	51.4	48.24	52.56	35.61	46.07	50.5	50.18	80.55	60.29	70.66	31.41	49.18	57.43	69.55	77.22	70.66	58.63	58.65	55.04	54.53	62.13	56.71	52.93	57.56	47.21	60.78	64.34	52.17	52.64	54	51.42	100.35	87.69	86.51	94.62	91.06	85.54
ARL8B	44.84	62.28	93.16	45.59	48.49	45.94	61.59	54.91	42.69	65.72	49.03	53.06	67.26	56.99	87.07	65.21	66.25	66.1	56.53	90.32	116.28	90.42	14.55	64.08	68.35	110.28	87.76	106.55	55.77	55.97	95.49	108.9	123.96	86.99	122.31	112.5	47.37	114.96	61.75	68.21	81.77	90.68	91.29	147.72	155.17	181.03	157.41	158.9	160.37
ARL9	0.91	1.27	0.48	2.03	1.05	1.83	0	0	0	0.1	0.12	0	0.7	0.34	0.34	0	0	0	0	1.38	0	0	0	0	0.31	0.23	0	0	5.83	4.17	3.56	3.94	3.48	4.56	3.01	3.07	0.47	0.83	0	0	0	0	0.29	0	0.85	0.86	4.48	1.94	0.86
ARMC1	12.2	14.67	17.1	10.87	12.53	13.35	37.79	34.81	28.19	45.74	31.38	34.03	48.38	44.95	67.99	63.48	33.33	35.28	29.82	28.62	25.74	46.6	4.77	43.59	51.43	38.33	29.89	38.96	19.79	18.48	29.76	33.08	36.31	26.02	34.95	40.52	10.94	7.04	4.76	10.39	40.18	42.72	38.89	23.01	27.73	28.46	20.96	34.79	31.15
ARMC10	22.24	20.7	23.53	17.33	20.4	18.68	40.98	39.88	38.74	45.27	39.47	40.82	38.39	39.67	38.41	38.92	33.62	30.58	31.49	33.28	36.08	34.62	9.9	31.33	29.42	33.6	28.28	32.28	13.04	18.65	28.29	35.77	27.42	24.07	29.34	30.62	17.95	16.01	2.68	0	26.96	35.16	33.17	30.57	20.34	26.6	24.7	28.28	32.18
ARMC12	0.99	1.48	1.15	0.73	1.71	0.38	1.02	1.14	1.32	0.94	1.39	1.33	2.02	1.95	1.24	0.96	1.32	0	1.8	5.48	1.69	3.83	1.33	1.87	1.12	1	0.31	0.19	0.7	0	1.29	0.71	0.22	0.3	2.18	0.55	1.37	0.15	0	0	0	0.87	0.63	2.04	1.24	0.62	2.78	1.41	1.87
ARMC2	0.92	1.54	1.57	1.02	0.71	0.94	1.09	0.71	0.61	0.99	0.89	0.93	0.94	1.36	1.61	1.79	0.72	1.04	1.07	0.93	1.05	0	0.17	1.04	1.25	0.72	0.39	0.52	0.98	0.52	1.83	0.93	0.69	0.56	0.93	0.17	1.81	1.01	1.49	0	0.51	0.54	0.85	0.21	0	0.58	0.86	1.6	0.77
ARMC3	0	0	0	0	0	0.02	0.06	0	0	0.05	0.15	0.08	0.18	0.08	0.69	0.33	0.04	0	0.1	0	0	0.66	0	0.13	0	0	0	0.19	0	0	0	0.05	0	0	0	0.19	0.57	0.89	0.67	0	0	0.24	0.07	0	0	0	0	0.16	0
ARMC4	0	0	0.04	0.06	0	0	0	0	0	0.02	0	0	0.17	0	0	0.33	0	0	0	0	0	0	0	0	0	0.06	0	0	0	0	0	0	0	0	0	0	0.26	0.48	0	0	0	0.06	0	0	0	0	0	0	0
ARMC5	4.66	5.95	5.29	6.17	5.53	5.09	8	6.86	8.15	6.62	6.87	8.76	6.16	6.51	2.59	4.77	8.91	12.01	12.11	14.04	18.18	12.24	12.63	8.57	7.06	5.52	6.48	6.45	10.62	6.81	9.27	9.9	11.18	8.98	9.9	9.67	7.41	6.37	0	0	3.33	3.03	3.97	7.31	6.46	7.43	6.86	4.63	6.72
ARMC6	12.28	10.29	11.07	15.42	8.91	10.91	33.25	33.95	33.48	27.54	31.42	33.4	28.16	24.08	18.12	30.56	20.16	17.96	23.03	18.61	24.79	21.72	24.46	33	32.34	17.88	19.02	17.2	33.24	32	36.14	37.74	33.91	30.07	23.07	23.08	19.88	10.13	0	0	7.74	12.08	10.94	9	4.67	6.48	14.67	5.32	8.57
ARMC7	12.75	13.48	11.54	12.51	10.82	12.49	20.57	19.94	22.83	17.13	22.16	25.11	21.85	19.12	13.71	26.1	9.27	11.34	11.25	11.12	14.87	9.06	23.63	24.99	26.33	14.65	15.73	11.36	14.27	11.78	17.41	14.94	15.13	15.01	18.07	15.39	9.99	9.21	0	0	11.63	13.41	12.66	22.52	15.88	14.76	25.06	19.99	20.29
ARMC8	15.21	13.73	15.71	11.08	12.98	13.24	16.21	14.13	11.88	18.59	14.14	15.51	13.12	16.54	20.3	22.44	15.45	19.27	14.52	15.27	15.74	28.81	3.29	14	15.46	18.83	13.94	18.74	15.78	16.78	17.68	21.34	22.8	18.39	21.04	22.93	19.48	20.11	3.43	0	17.48	17.65	18.48	26.78	26.72	23.38	29.28	28.12	30.45
ARMC9	6.15	5.8	6.56	7.7	6.59	7.21	7.34	6.55	8.18	6.84	7.32	7.09	7.76	7.12	7.77	8.8	5.11	4.15	4.86	4.21	3.43	4.85	3.15	7.56	7.64	6.16	4.57	5.48	6.29	5.15	5.22	5.8	5.69	6.43	5.16	4.69	1.36	2.59	0	0	4.98	4.9	4.41	3.33	2.09	2.63	4.46	2.93	4.75
ARMCX1	9.55	7.37	11.7	10.77	8.01	9.48	0.15	0.18	0.24	0.47	0.19	0.07	0	0	0.13	0	0	0	0	0	0	0	0	0.4	0.12	0.36	0.51	0.5	10.43	9.4	16.25	18	12.58	12.79	16.18	16.46	20.38	24.68	8.83	0	0	0.47	0.45	1.47	2	1.68	1.75	1.77	1.01
ARMCX2	35.8	40.15	46.63	36.49	40.22	38.64	0	0	0	0	0.1	0.05	0	0	0	0	0.08	0	0	0	0	0	0	0	0	0.07	0	0	24.43	27.85	35.35	38.24	33.54	23.49	32.85	34.98	11.44	14.97	4.25	0	0	0	0	0.27	0	0	0	0.19	0
ARMCX3	88.9	87.16	87.17	72.25	92.39	79.21	26.88	28.81	20.52	28.56	24.04	22.2	23.8	21.8	16.51	13.28	27.95	25.77	26.41	61.04	58.79	53.36	2.85	24.66	28.65	37.77	39.16	42.44	15.61	15.33	24.27	24.18	28.07	24.36	31.81	33.03	24.72	34.6	8.94	0	32.41	32.25	33.52	115.29	113.53	130.03	129.41	148.03	128.42
ARMCX4	0.38	0.63	0.53	0.48	0.68	0.62	0.29	0.21	0.29	0.27	0.27	0.14	0.08	0.12	0	0	0	0	0	0.08	0	0.31	0.04	0.36	0.37	0.3	0.26	0.27	0.17	0.38	0.04	0.14	0.22	0.44	0.27	0.36	5.19	2.37	0	0	0.67	0.42	0.51	0.88	0.5	0.81	0.98	1.14	1.12
ARMCX5	14.89	11.35	11.49	10.51	13.71	11.12	9.29	9.14	8.54	9.18	7.22	8.78	8.66	12.45	12.21	16.96	7.23	14.5	6.4	29.2	24.78	19.23	0.11	11.88	10.36	9.48	11.45	11.17	8.54	9.68	9.16	10.8	13.04	11.05	8.56	9.06	6.29	4.36	2.42	0	8.57	9.61	10.66	36.41	41.38	41.76	51.57	44.38	50.77
ARMCX5-GPRASP2	0.63	0.54	0.61	0.59	0.22	0.46	0.41	0.33	0.39	0.49	0.71	0.32	1.04	0.93	1.23	0.57	0.57	0.33	0.62	0.58	0	0.56	0.16	0.22	0.26	1.12	0.65	0.88	0.21	0.39	0.38	0.42	0.44	0.7	0.32	0.65	0.05	0.32	0	0	1.44	0.61	0.31	0.8	0.18	0.37	0.54	0.41	0.37
ARMCX6	26.33	26.35	26.59	24.59	36.87	24.65	26.25	32.09	29.62	28.08	29.68	29.36	20.41	28.1	23.19	19.09	20.27	19.23	18.57	28.73	34.93	29.65	7.8	31.8	30.78	21.79	24.34	22.8	21.18	19.89	18.83	12.76	15.41	13.68	14.78	16.71	11.82	8.87	0	0	15.5	15.56	18.47	42.11	40.94	41.85	42.25	47.23	37.66
ARMS2	0	0	0	0.26	0	0	0.13	0	0.31	0	0.12	0.34	0	1.03	0	0	0	0	0	0	0	0	0	0	0	0.23	0.44	0.26	0.49	0	0	0	0	0	0	0	0.6	0	0	0	1.15	0	0	0.95	0	0.88	1.3	0	0
ARNT	28.14	23.17	23.55	28.82	29.1	27.67	18.44	16.01	18.86	18.26	18.15	18.68	23.56	22.92	21.32	16.69	17.2	15.89	16.27	17.12	21.64	18.14	3.6	20.7	24.58	26.6	22.94	24.8	13.41	11.51	11.53	12.53	14.22	13.65	12.99	15.38	20.83	19.23	5.02	3.24	13.39	14.25	14.46	16.75	15.52	15.81	16.79	21.12	20.88
ARNT2	1.89	1.91	1.38	1.38	1.61	1.52	20.8	21.8	21.26	18.07	20.95	20.86	26.25	23.16	18.28	18.64	7.95	9.03	9.19	11.9	10.1	9.42	2.25	19.93	21.66	13.93	11.82	13.8	0.86	0.59	0.86	1.13	0.68	1.05	1.63	1.56	3.27	1.96	2.2	0	14.1	12.77	12.01	15.88	16.71	16.87	22.37	21.43	19.55
ARNTL	30.89	31.16	40.54	26.39	29.6	28.38	17.68	15.77	21.32	20.43	17.7	20.66	13.35	15.37	22.94	18.45	17.68	22.74	17.51	20.48	14.46	20.25	1.09	16.71	20.33	21.49	18.8	18.22	18.6	17.86	18.96	22.39	21.37	19.41	18.75	21.22	9.36	24.89	1.18	0	13.33	11.25	12.76	21.02	25.14	25.12	27.52	27.68	25.69
ARNTL2	16.6	17.37	21.77	20.77	23.16	23.67	16.45	17.15	14.94	18.15	15.45	17.33	15.95	13.54	17.43	15.63	11.38	14.38	10.73	12.42	6.71	7.3	1.91	15.59	15.29	72.16	58.55	74.58	20.27	21.02	28.41	35.88	39.2	34.97	19.01	26.61	2.39	14.44	6.73	4.34	14.3	17.28	13.83	29.24	30.31	29.9	20.89	17.95	21.04
ARPC1A	277.31	238.97	263.52	263.37	255.74	277.49	181.47	192.77	182.15	180.35	174.9	196.4	199.99	173.17	181.32	229.9	180.05	195.57	175.18	164.11	185.3	196.08	98.48	160.91	177.98	286.15	279.72	288.01	327.89	332.01	281.59	304.63	381.12	360.23	247.49	277.06	149.85	105.84	33.56	48.59	212.62	225.47	213.54	157.11	180.19	165.44	173.62	184.53	202.33
ARPC1B	360.82	391.19	327.45	376.19	345.21	327.18	382.83	384.03	393.04	311.17	351.4	371.58	268.04	242.12	151.73	247.9	175.44	183.96	201.4	134.72	191.5	132.59	258.67	291.36	286.23	329.38	395.42	345.76	414.28	387.06	440.73	438.95	415.5	447.11	273.55	245.88	462.57	242.78	24.38	10.18	145.16	157.6	151.99	108.32	92.03	82.2	92.1	78.96	81.01
ARPC2	1104.4	1008.88	1100.84	1012.95	1016.35	1038.94	473.63	471.57	451.02	512.28	479.93	466.29	440.99	470.28	714.91	457.49	619.11	538.76	539.39	407.53	436.3	462.14	250.67	543.93	517.72	766.68	766.54	772.24	956.95	871.63	853.36	849.79	1188.15	1169.94	1027.51	1072.45	574.81	658.54	788.9	730.59	660.09	664.11	657.11	453.19	480.02	494.75	461.45	522.37	507.32
ARPC3	786.41	731.12	751.82	782.15	824.66	794.97	698.52	710.38	661.59	821.84	688.37	682.75	693.65	749.13	1378.39	1084.79	689.48	585.36	568.82	480.67	497.83	577.18	552.11	607.15	633.28	782.38	686.86	706.27	843.48	977.28	1272.35	1311.82	958.88	895.57	908.95	987.09	556.34	522.53	704.33	492.37	842.09	787.02	842.81	620.45	587.81	556.53	545.23	650.88	574.48
ARPC4	49.05	50.67	51.71	55.27	48.13	50.76	117.48	131.7	115.15	106.24	103.64	110.27	106.56	82.95	38.83	79.64	213.68	231.86	252.72	209.3	192.76	201.36	248.44	116.16	102.23	102.94	113.43	95.27	149.48	146.86	148.16	142.15	156.54	154.5	93.22	108.21	215.4	159.4	96.35	149.7	158.53	176.17	201.78	162.33	151.64	157.14	156.3	137.07	179.92
ARPC4-TTLL3	0	0	0	0	0	0	0	0	0	0	0	0	0	0	0	0	0	0	0	0	0	0	0	0	0	0	0	0	0	0	0	0	0	0	0	0	0	0	0	0	0	0	0	0	0	0	0	0	0
ARPC5	62.21	82.67	118.79	92.95	65.19	73.93	182.68	187.73	132.49	213.54	159.23	160.88	180.05	181.28	214.46	155.51	221.02	237.1	204.58	163.95	174.27	152.69	51.27	179.68	200.53	237.86	227.22	240.81	136.72	130.66	228.83	261.38	285.62	217.69	223.83	247.4	195.95	150.9	258.11	204.33	249.49	252.24	254.5	158.86	160.5	180.29	161.11	177.48	168.63
ARPC5L	120.59	119.35	138.31	105.51	131.44	124.04	98.47	93.98	101.21	92.58	92.42	104.49	96.9	87.89	109.74	101.71	101.85	91.78	93.65	138.24	142.66	152.94	63.34	102.73	88.14	108.69	93.13	108.29	212.64	184.79	218.22	224.48	257.04	240.36	252.04	224.73	195.18	243.81	25.64	0	91.78	103.42	104.12	129.71	119.98	119.01	123.35	118.69	114.46
ARPP19	62.96	77.66	99.52	62.4	68.74	66.06	73.68	73.91	62.56	90.61	61.93	69.31	104.37	94.67	155.42	126.3	60.87	69.28	55.38	90.55	87.44	99.38	10.27	91.14	114	104.63	86.38	112.82	60.82	61.56	63.19	84.35	105.03	74.12	94.52	111.13	42.69	52.2	37.7	27.52	62.86	60.47	64.69	149.5	156.1	194.79	181.79	202.3	185.64
ARPP21	0	0	0	0	0	0	0.17	0.18	0.16	0.13	0.22	0.09	0.18	0.09	0.18	0	0.29	0	0.6	0.72	0	0.69	0	0.14	0.08	0.12	0	0.14	0	0	0	0	0.18	0	0	0	0.06	0	0	0	2.08	0.5	0.53	0.49	0.9	0.68	0.84	0.85	0.91
ARR3	0	0	0	0	0	0	0.48	0.42	0.57	0.31	0.3	0.21	1.75	0	0.43	0	0	0	0	0	0	0	0	0	0	0	0	0	0	0.29	0.67	0.49	0.25	0.52	0.24	0	0.52	0.17	0	0	0	0.45	0	0	1.61	1.08	0.8	0.41	1.09
ARRB1	0.89	1.08	1.15	0.65	0.67	0.66	5.34	5.58	7.17	5.32	5.67	5.7	12.32	10.44	5.35	8.29	14.15	14.24	14.73	9.87	10.65	7.05	3.97	11.23	17.34	5.34	5.45	4.73	0.16	0.57	0.2	0.37	0.13	0.18	0.8	0.34	36.2	15.1	1.18	2.1	11.94	10.33	10.66	10.85	11.1	8.14	18.77	16.06	14.97
ARRB2	12.81	11.85	11.28	12.87	9.49	12.19	73.59	76.47	86.09	68.21	81.18	85.79	76.98	87.65	87.74	66.04	89.86	100.66	90.27	78.09	98.52	91.95	150.4	125.96	128.07	53.11	60.77	60.39	11.82	16.1	7.73	7.53	10.02	11.17	6.39	6.66	121.02	42.97	692.54	877.78	72.28	62.54	68.97	51.42	49.71	56.91	74.53	66.19	69.82
ARRDC1	36.77	41.81	37.71	50	42.2	38.43	57.24	57.22	53.59	42.8	53.3	52.93	57.19	54.36	19.03	50.19	31.33	31.86	41.45	28.05	30.14	27.28	44.48	42.3	43.61	31.46	38.53	30.85	105.49	104.59	97.58	94.58	73.98	70.34	63.54	54.17	43.62	19.47	1.37	0	17.51	21.56	24.29	23.25	22.01	22.66	27.39	23.07	21.83
ARRDC2	12.66	13.03	11.77	16.03	16.83	13.14	36.85	37.33	44.25	32.01	37.75	35.1	39.79	27.65	18.36	30.33	14.67	16.3	15.91	26.34	31.6	34.89	21.51	33.68	36.5	35.22	41.11	35.62	9.77	10.84	10.91	9.09	11.11	5.88	9.57	8.34	167.37	51.61	0	0	10.82	11.09	13.8	38.09	36.88	40.91	44.74	46.17	41.87
ARRDC3	49.76	58.81	62.13	48.07	55.39	42.32	17.63	14.18	12.67	22.87	16.92	15.6	13.68	12.94	28.51	21.61	10.27	11.12	8.29	124.41	112.25	119.09	0.44	14.35	21.09	55.31	49.37	52.47	3.69	3.34	10.82	11.94	23.07	16.51	29.33	37.58	78.25	92.9	17.3	30.22	91.02	86.49	79.98	1147.51	1477.12	1934.17	1378.5	1940.13	1608.64
ARRDC3-AS1	0.92	0.26	0.32	0.51	0.7	1.05	0.51	0.6	0.3	0.4	0.52	0.33	0.93	0.34	0.11	0.45	0.33	0	0.48	1.38	0.78	0	0.37	0.69	0.52	0.15	0.15	0.26	0.65	0.46	0.36	0.33	0.63	1.11	0.5	0	0.59	0.81	0	0	0.76	0.16	0.58	1.26	1.71	0.58	0.64	1.73	2.6
ARRDC4	86.48	94.11	117.3	69.3	80.89	75.08	0.52	0.32	0.75	0.62	0.27	0.65	0.43	0.48	0.49	0.27	1.32	0.32	1.23	3.11	3.36	3.8	0	0.53	0.45	0.14	0.27	0.11	36.49	38.86	42.04	50.81	66.56	46.53	105.53	110.28	22.08	15.14	1.64	0	2.32	2.32	2.33	4.62	4.55	6.36	4.07	8.11	4.96
ARRDC5	0	0	0.08	0.26	0	0	0	0	0	0	0	0	0	0	0	0	0	0	0	0	0	0	0	0	0	0	0	0.13	0	0	0.18	0	0	0	0	0	0.97	0.21	0	0	0	0	0	0	0	0	0	0	0
ARSA	17.34	21.76	19.36	26.06	15.75	17.9	14.08	14.36	15.62	13.16	14.2	15.8	9.79	8.85	1.22	6.32	11.34	15.26	13.55	10.2	13.86	12.02	10.56	11.52	13.45	11.73	13.65	14.06	34.66	32.39	32.96	33.67	31.76	30.88	33.65	31.66	6.47	3.59	5.78	0	6.26	7.93	9.08	7.05	7.59	7.66	8.47	5.12	6.14
ARSB	7.08	5.64	6.04	6.16	6.56	6.68	11.14	10.06	12.92	10.95	9.63	10.89	10.39	9.74	8.12	12	10.79	8.2	10.21	5.28	8.28	9.76	1.63	10.96	11.88	19.5	16.92	19.82	3.23	3.07	2.05	2.47	3.49	4.47	2.72	2.94	2.91	3.01	3.93	5.57	14.69	11.35	8.49	6.24	5.67	5.09	4.72	4.59	5.61
ARSD	19.51	18.69	16.91	17.34	17.52	18.29	13.74	12.74	14.27	12.07	11.92	12.48	21.42	16.51	8.35	10.29	17.01	15.89	16.69	12.29	13.91	19.57	6.16	16.59	19.35	14.88	13.55	13.68	10.31	9.83	5.95	6.68	10.33	10.73	13.39	12.82	8.22	4.51	0.43	0	26.57	24.11	22.16	14.04	10.3	8.87	13.38	13.55	13.89
ARSE	0.51	0.29	0.36	0.19	0	0.1	76.03	71.01	62	71.13	74.68	66.51	69.28	66.9	40.06	57.25	83.46	72.67	82.68	66.6	68.95	77.05	85.34	89.95	113.78	59.05	62.29	56.13	0.36	0	0	0.66	0.19	0.77	0.28	0.86	0	0.23	4.47	28.2	77.75	83.26	83.91	38.22	36.34	24.77	29.63	31.71	31.29
ARSF	0.09	0.1	0	0	0	0	0	0	0	0	0	0	0	0	0	0	0	0	0	0	0	0	0	0	0	0	0	0	0	0	0	0	0	0	0.15	0	0.05	0	0	0	0	0	0	0	0	0	0	0	0
ARSG	1.09	0.89	1.01	0.4	0.75	0.58	2.44	2.36	2.7	2.64	1.75	2.01	2.44	3.64	1.74	2.54	2.72	4.42	2.9	2.41	3.72	1.68	0.94	2.79	1.78	1.46	1.8	1.56	1.7	0.74	0.9	0.81	1.26	0.79	1.2	3.41	3.51	12.01	0.85	0	1.44	2.44	4.53	3.28	2.17	1.92	2.03	2.89	1.92
ARSH	0	0.13	0	0	0	0	0.06	0	0	0	0	0	0	0	0.17	0	0	0	0	0	0	0	0	0	0	0	0	0	0	0	0	0	0	0	0.19	0	0	0	0	0	0	0	0	0	0	0	0	0	0
ARSI	8.71	10.51	9.58	11.35	7.43	7.95	10.2	9.8	9.35	8.58	10.43	10.58	3.8	4.45	1.59	2.76	0.65	0	1.29	0.36	0	0	4.68	8.69	7.09	25.6	23.64	28.67	4.03	3.48	3.32	2.86	3.01	3.01	1.27	0.99	4.77	3.75	0	0	3.23	2.86	3.16	5.84	4.87	4.91	4.65	2.86	3.36
ARSJ	17.11	15.41	17.78	17.06	18.81	20.05	7.17	7.74	8.21	7.77	8.56	8.64	15.17	13.45	10.6	13.07	6.03	7.71	4.62	6.63	7.08	8.49	0.13	8.18	8.26	14.65	13.09	14.16	12.82	12.22	10.59	12.99	18.75	18.03	15.25	16.95	1.86	18	0.71	0	6.46	7.71	7.05	13.06	13.09	13.67	13.92	13.52	14.17
ARSK	7.54	9.81	10.11	6.07	6.91	7.99	5.52	4.95	4.24	5.45	4.43	4.87	5.4	6.4	11.61	6	2.59	1.54	3.16	1.38	3.5	3.97	0.28	4.64	4.82	6.1	4.67	5.73	4.49	5.55	5.6	6.7	7.58	5.39	12.81	10.54	1.87	1.71	0	0	3.39	4.08	2.54	3.29	3.63	4.31	2.24	1.94	3.24
ART1	0	0	0	0	0	0	0.16	0.28	0.19	0.19	0.37	0.1	0	0	0	0.83	0.09	0	0	0	0	0	0	0	0.19	0	0	0	0	0	0	0	0	0	0	0	0.82	0	0	0	0	0	0.18	0.59	0	0	0	0.41	0
ART3	0	0.67	0.58	0.13	0.14	0.14	0	0	0	0	0	0	0	0.18	0	0	0	0	0	0	0	0	0	0	0	0	0	0	0	0	0	0.21	0.21	0.43	0.39	0.4	1.68	0.07	0	0	0	0	0	0	0	0	0.33	0	0
ART4	0	0	0	0	0	0	0	0	0	0	0	0	0	0	0	0	0	0	0.12	0	0	0	0	0	0	0	0	0	0	0	0	0	0	0	0	0.46	3.22	0.5	0	0	0	0	0	0	0	0	0	0.39	0
ART5	0	0	0	0	0	0	1.39	1.38	1.24	0.68	0.49	1.02	0.95	0	0	0.91	0.1	0	0.42	0	0	0	1	1.05	0.42	0.31	0.3	0.18	0.33	0	0	0	0.14	0	0	0	3.56	0.19	0	0	0	0	0.4	0	0.58	1.17	0	0.44	0
ARTN	21.72	25.17	17.27	27.1	23.67	20.88	0.47	0.73	0.28	0.74	0.55	0.38	1.29	0.78	0.16	0.62	0.52	2.14	1.34	1.59	0	0	0.17	0.24	0.72	0.32	0.2	0.59	64.11	64.3	78.76	78.43	45.45	34.62	13.91	13.44	3.72	0.54	0	0	0	0.55	0.54	0	0.79	0.4	0.3	0	0
ARV1	20.82	22.05	22.69	18.83	19.27	15.61	40.8	40.87	30.22	47.15	37.97	38.23	45.04	48.15	76.42	59.18	36	40.96	33.32	34.93	28.3	44.23	17.43	46.99	48.58	31.58	26.04	31.37	29.41	24.83	33.63	29.98	23.04	24.14	31.5	35.8	14.84	6.42	5.37	10.88	23.49	27.01	25.14	24.36	24.61	20.86	29.15	23.17	30.38
ARVCF	2.54	3.05	2.89	3.86	2.12	1.85	2.45	3.11	3.18	2.47	3.04	2.54	3.16	1.6	0.42	2.75	12.03	11.46	14.05	18.31	19.75	14.72	1.6	2.45	2.31	0.76	0.81	1.12	4.21	3.15	5.72	5.4	5.14	4.19	2.25	1.42	4.38	0.91	0	0	4.2	4.51	3.24	10.26	13.55	12.25	25.33	11.49	16.02
ARX	0	0	0	0	0	0	1.85	1.96	2.63	1.77	2.05	3.33	3.84	2.73	0.89	2.32	1.18	1.34	2.28	5.19	6.77	4.6	0.53	4.04	4.59	1.27	1.64	1.42	0	0	0	0	0.09	0	0	0	0	0.12	0.39	0	1.31	1.53	1.68	1.09	1.48	2	2.6	0.94	0.75
AS3MT	0	0	0	0	0	0	0	0	0	0.07	0	0.06	0	0	0	0	0	0	0.07	0	0	0	0	0.17	0.1	0.08	0	0	0	0	0	0	0	0	0	0	0	0	0	0	0	0.08	0	0	0	0	0	0	0
ASAH1	126.43	123.78	142.83	106.69	112.92	102.2	118.47	117.57	105.35	132.35	103.98	106.52	109.98	112.46	135.01	117.5	90.56	116.81	89.35	90.26	103.38	93.25	10.63	108.78	132.93	92.8	103.71	94.37	82.06	85.47	110	121.16	95.99	79.59	137.06	144.73	100.82	65.9	110.86	12.1	112.07	107.81	112.46	46.95	37.21	40.32	53.12	52.15	62.29
ASAH2	0	0	0	0	0.09	0.06	0.05	0	0.11	0	0.04	0.12	0	0	0	0	0.05	0	0.07	0	0	0	0	0	0.11	0	0.47	0	0.87	0.17	0.51	1.06	1.29	0.6	0.81	0.55	0	0.05	0	0	0	0	0	0	0.31	0	0.46	0	0
ASAH2B	1.47	0.98	3.47	2.92	2.02	2.58	1.47	2.02	2.72	2.44	2.3	2.56	0.89	1.3	2.19	3.42	1.08	0	1.33	1.77	3	0	0.95	1.32	1.59	1.48	1.11	2.98	14.33	10.09	14.14	15.41	16.19	15.41	21.74	12.78	0	0	0	0	1.45	2.16	0.37	1.2	1.09	5.52	0.82	2.49	0
ASAP1	32.88	33.8	37.06	31.29	36.28	34.3	52.77	49.39	54.62	51.93	50.13	56.38	55.62	55.62	83.95	53.68	80.97	79.17	74.98	68.95	66.57	72.18	3.32	57.53	60.46	95.15	83.31	94.57	15.57	11.78	11.12	13.91	22.94	19.77	18.87	18.69	24.09	27.44	8.46	7.5	70.3	69.57	72.39	102.99	106.41	110.36	115.54	115.57	121.74
ASAP1-IT1	0	0	0	0	0	0	0	0	0	0	0	0	0	0	0	0	0.1	0	0	0	0	0	0	0.37	0	0	0	0	0	0	0	0	0	0	0	0	1.01	0.49	0	0	0	0	0	0	0	0	0	0	0
ASAP2	41.23	43.09	46.83	36.54	42.11	40.61	25.94	25.25	30.09	26.68	24.24	27.36	29.52	28.96	45.12	33.3	21.82	25.18	18.77	24.51	20.63	19.39	1.98	21.53	25.25	47.72	41.58	49.6	32.63	31.23	29.05	36.54	55.86	45.02	33.81	36.7	11.16	7.27	0	0	28.44	30.55	29.87	39.89	39.2	38.02	44.23	44.6	44.96
ASAP3	5.04	7	6	5.68	4.9	4.38	4.58	4.69	5.58	4.41	5.21	6.11	5.73	4.45	4.66	3.74	5.17	2.79	4.23	6.48	3.28	7.42	1.18	4.44	4.3	3.97	5.92	3.1	3.8	3.34	3.06	3.59	1.49	1.83	3.62	3.38	11.01	2.65	0	0	3.85	4.77	5.13	3.39	3.08	3.8	4.74	4.03	3.98
ASB1	9.95	8.8	10.49	12.51	10.66	10.52	23.78	24.12	23.61	19.12	19.35	21.34	22.7	18.79	9.61	14.52	12.51	10.96	12.39	20.3	12.01	10.03	6.99	20.32	20.5	19.97	18.87	18.23	11.47	8.5	10.05	11.04	16.27	15.93	12.03	10.22	9.81	12.29	0	0	11.91	11.35	10.46	26.08	22.46	23.93	29.44	24.11	24.94
ASB10	0	0	0	0	0.24	0	0	0	0	0	0	0	0	0	0	0	0	0	0	0	0	0	0	0	0	0	0	0	0	0	0	0	0	0	0	0	0	0	0	0	0	0	0	0	0	0	0.29	0.3	0
ASB11	0	0	0	0	0	0	0	0	0.09	0	0	0	0	0	0	0	0	0	0	0	0	0	0	0	0	0	0	0	0	0	0	0	0.24	0	0.11	0	0.18	0.48	0	0	0	0	0	0	0.26	0.26	0.19	0	0
ASB12	0	0.33	0	0.16	0.34	0	0	0	0	0.13	0	0.11	0	0	0	0	0.09	0	0	0	0	0	0	0	0	0	0	0	0	0.6	0	0	0	0	0.49	0	0.08	0.13	0	0	0	0	0	0	0	0	0.41	0	0.56
ASB13	10.2	9.5	9.2	8.74	9.73	8.28	23.81	24.2	22.49	21.2	23.38	24.94	19.82	20.99	15.55	19.96	5.83	2.36	4.94	4.42	5.71	4.04	11.04	21.43	21.09	11.46	10.35	9.3	15.74	10.61	11.19	11.5	12.3	13.05	13.12	11.71	19.93	4.06	0	0	8.3	8	9.24	8.03	5.74	8.42	9.39	9.51	7.39
ASB14	1.1	1.69	0.29	1.4	0.68	1.39	0.47	0.25	0.22	0.44	0.22	0.12	0.51	0.5	0.5	0.98	0	0	0	0.76	0	0	0	0	0	0	0	0	0.54	0.17	0.26	0.58	0.11	0	0	0.28	1.4	0.82	0	0	0	0.53	0.32	0.69	0.32	1.59	0.94	0.96	0.64
ASB15	0	0	0	0	0	0	0	0	0	0	0	0	0	0	0.1	0	0	0	0	0	0	0	0	0	0	0	0	0	0	0	0	0	0	0	0	0	0.17	0.02	0	0	0	0	0	0	0	0	0.19	0	0.25
ASB16	0.27	0.1	0.06	0	0.1	0	3.39	3.34	2.37	2.85	2.9	2.8	5.45	2.11	0.53	1.04	0.16	0	0.08	0	0	0	0	0	0	0.09	0	0	1.14	0.54	0.83	0.69	0.54	0.65	0.15	0.6	0	0.03	0	0	1.33	1.69	2.16	0.73	1.33	1.35	1.5	1.27	2.36
ASB16-AS1	16.36	15.71	15.56	12.84	13.22	13.58	9.63	9.28	10.05	7.25	8.52	10.35	15.87	10.06	5.67	8.22	16.09	16.11	17.97	11.1	7.76	6.27	5.24	11.49	12.53	5.67	7	7.94	5.53	6.15	4.05	3.08	1.88	2.55	2.68	3.63	2.59	1.74	0	0	6.97	6.72	8.68	6.23	4.45	4.9	5.16	5.84	7.78
ASB17	0	0.19	0	0	0	0	0	0	0	0	0	0	0	0	0	0	0	0	0	0	0	0	0	0	0	0	0	0	0	0	0.27	0	0	0	0	0	0	0	0	0	0	0	0.22	0	0	0	0	0	0
ASB18	0	0	0	0	0	0	0.38	0.13	0.36	0.06	0.14	0.1	0	0	0	0	0	0	0	0	0	0	0	0	0	0	0	0	0	0	0	0	0	0	0	0	0	0	0	0	0	0	0	0	0	0	0	0	0
ASB2	4.88	4.37	4.12	7.38	5.46	6.41	0.38	0.14	0.27	0.18	0.36	0	0.21	0.1	0.1	0.4	0.3	0	0.44	0.41	0	0	0.11	0.31	0	0.9	1.7	1.32	3.65	1.53	4.49	2.72	2.39	3.24	5.89	3.23	2.25	2.47	0	0	0	0.29	0.44	1.98	1.54	1.55	0.96	0.58	0.26
ASB3	0.08	1.01	0.57	0.27	0.38	0.38	0.14	0.32	0.11	0.36	0.26	0.18	0	0.36	0.49	0.96	0.66	1.11	0.82	2.24	3.37	0.95	0.53	0.74	0.67	1.08	0.94	1.49	0	0.33	0.39	0.5	0.32	0	0.41	0	0.94	0.9	0	0	1.63	1.39	1.78	2.37	1.23	1.24	2.31	2.11	0.94
ASB4	0	0.11	0	0	0.06	0.02	0.7	0.93	0.93	1.57	1.52	0.87	1.68	0.96	1.72	1.46	0.71	1.35	0.23	2.11	1.02	2.31	0.56	2.48	4.55	0.81	0.95	0.56	0	0	0	0	0	0	0.08	0	0.31	0.06	0	0	0.74	1	0.76	0.41	0.93	0	0.56	0.85	0.38
ASB5	0	0.07	0	0	0	0	0	0	0	0.05	0.07	0	0	0	0.19	0	0	0	0	0.19	0	0	0	0	0	0	0	0	0	0	0	0.05	0.66	0.34	0.62	0.63	0.55	0.04	0	0	0	0.07	0	0	0.23	0	0	0	0.24
ASB6	15.88	17.53	15.33	18.05	18.66	19.6	18.39	19.98	19.14	14.98	18.57	19.03	23.92	16.35	9.56	15.64	23.5	22.02	24.34	25.72	18.98	15.75	8.51	20.29	17.45	18.44	20.77	21.78	22.27	18.38	18.62	21.22	21.78	23.57	19.52	17.71	13.74	10.56	0.48	0	17.97	20.77	19.36	33.05	37.13	31.88	36.15	34.51	34.77
ASB7	9.6	10.24	10.1	8.42	10.53	9.21	10.18	8.17	10.85	10.57	9.32	9.1	11.49	9.34	16.25	10.31	12.69	15.57	11.49	18.98	17.68	31.56	2.42	12.05	13.22	13.04	9.34	12.22	6.86	5.37	6.04	8.08	8.84	7.73	10.39	11.08	3.71	4.6	6.04	0	11.98	11.95	12.51	34.88	31.57	36.78	33.99	34.32	37.02
ASB8	18.75	16.62	17.43	14.33	16.99	15.81	16.04	17.17	15.7	16.47	14.81	17.54	16.86	18.42	17.93	14.84	12.54	10.8	14.62	14.23	15.61	26.07	5.27	15.58	14.83	13.61	13.95	12.38	14.99	13.25	12.67	14.22	13.34	15.03	13.06	17.07	14.82	8.33	0	0	14.75	12.68	13.03	15.23	16.83	18.9	14.86	13.81	23.07
ASB9	2.45	2.61	2.1	1.23	2.44	1.11	40.43	42.7	38.42	39.99	43.11	39.41	56.81	59.29	33.49	35.76	36.34	37.66	34.35	25.86	17.1	20.64	10.97	33.71	38.52	20.77	21.4	20.88	0.47	0.9	1.56	1.63	1.02	0.4	1.47	1.12	10.93	0.37	0	0	17.66	18.28	26.66	6.41	4.58	5.04	6.87	5.69	5.48
ASB9P1	0	0	0	0	0	0	0.2	0.12	0.16	0.41	0.06	0.17	0.36	0	0	0	0	0	0	0	0	0	0	0	0	0	0	0	0	0	0	0.1	0	0	0	0	0	0	0	0	0.58	0.12	0	0	0.88	0	0	0	0
ASCC1	39.37	37.4	43.13	29.28	38.37	38.08	43.88	36.55	40.72	53.51	46.41	45.1	41.62	49.2	62.53	48.8	45.05	48.93	43.32	45.75	40.26	74.85	9.41	38.87	43.99	40.14	33	44.41	21.97	21.22	22.1	23.81	23.33	20.79	24.34	19.34	13.94	17.57	8.18	0	45.95	45.45	45.07	43.91	42.28	44.79	46.46	50.65	48.36
ASCC2	58.91	61.71	59.97	73.71	62.37	69.21	34.73	37.43	38.01	29.23	34.62	36.88	31.99	31.29	35.08	37.48	36.74	46.61	38.06	28.12	19.37	19.57	38.94	40.14	45.08	54.83	50.9	55.62	90.58	79.88	71.46	74.15	81.01	81.33	69.68	71.46	40.65	27.22	7.48	0	33.82	34.84	30.54	32.79	32.34	34.93	38.07	31.65	39.88
ASCC3	40.48	43.76	58.67	42.77	46.05	40.37	18.3	13.75	15.02	21.46	16.35	16.5	22.35	21.55	27.93	19.66	39.13	40.35	30.11	47.02	39.9	53.76	1.2	19.23	22.28	23.98	18.26	22.52	29.85	30.59	32.22	38.96	48.75	46.36	52.81	63.3	3.65	15.8	2.16	0	48.23	49.33	40.88	60.52	56.02	56.63	66.37	68.65	75.23
ASCL1	0	0	0	0	0	0	0	0	0	0	0.04	0	0	0	0.23	0	0	0	0.07	0	0	0	0	0	0	0	0	0	0	0	0	0	0	0	0	0	0.48	0.09	0	0	0	0.16	0.1	0	0	0	0	0	0
ASCL2	0.51	1.49	0.14	0.11	0.59	0.55	0	0	0	0	0.05	0	0.31	0	0	0	0.13	0	0.19	0	0	0	0.5	0	0	0	0	0	0	0.83	0.96	0.71	0	0	0.51	0.69	1.65	0.28	4.77	0	0.51	0	0.39	0.42	0.38	0	0	0.29	0
ASCL3	0	0	0	0	0	0	0.49	0.58	0.39	0.51	0.62	0	0	0.43	0.44	0	0	0	0	0	0	0	0	0	0	0	0	0	0	0	0	0	0	0	0	0	0	0	0	0	0	0.31	0	0	0	0	0.82	0	0
ASCL4	0	0	0	0	0	0	0	0	0	0	0	0	0	0	0	0	0	0	0	0	0	0	0	0	0	0	0	0	0	0	0	0	0	0	0	0	0	0	0	0	0	0	0	0	0	0	0	0	0
ASCL5	0	0	0	0	0.15	0	0.68	1.19	0.54	0.53	0.42	0.69	1.64	0.59	0	0	0	0	0.12	0	0	0	0	0.3	0	0.14	0	0	0	0	0.21	0	0.06	0.49	0.22	0	0	0	0	0	0.67	0.71	0	0	0	0	0.75	0	0
ASF1A	12.49	12.66	13.4	10.56	10.72	12.47	14.63	13.56	10.53	18.54	12.73	13.51	22.86	21.07	18.89	16.77	31.68	34.77	28.73	50.15	51.85	55.17	4.27	18.61	18.53	19.36	17.11	18.52	20.59	20.08	29.91	34.11	26.33	25.53	21.21	23.61	10.76	8.52	11.89	0	30.72	31.34	31.38	50.06	37.03	41.36	46.19	39.27	36.04
ASF1B	7.22	5.49	5.19	7.64	6.43	6.61	63.54	64.44	70.64	52.8	62.33	68.76	53.1	54.82	46.95	65.11	2.96	0	1.98	4.29	2.24	1.27	32.12	66.93	53.74	28.1	26.83	22.59	32.8	29.26	13.45	10.28	13.14	13.7	4.87	2.94	1.99	0.53	0	0	6.5	12.42	7.38	4.05	3.68	3.71	4.29	3.41	4.14
ASGR1	0.65	0	0.36	0.29	0.15	0.1	0.73	0.64	0.52	0.34	0.69	0.86	0	0.58	0.78	1.53	1.28	1.77	1.66	3.15	1.34	4.54	2.11	0.89	1.6	0.4	1.74	0.74	0.28	0	0	0.45	0.97	0.71	0.65	2.19	18.94	5.62	1.52	0	0.65	1.51	1.16	6.99	5.38	4.44	8.79	3.34	1.48
ASGR2	0	0	0	0	0	0	0	0.16	0	0	0	0	0	0	0	0	0	0	0	0	0	0	0	0	0.22	0.16	0	0	0	0	0	0	0	0	0	0	4.95	0.14	0	0	0	0	0.2	0	0	0	0	0	0
ASH1L	22.15	20.42	21.23	17.17	19.86	19.28	12.52	10.79	11.13	11.84	10.14	10.96	15.93	18.13	19.58	12.29	16.52	15.78	14.25	28.77	24.87	28.9	0.47	15.77	15.73	17.32	12.02	15.88	7.55	6.54	4.47	5.18	9.46	10.26	10.34	13.33	4.68	14.46	3.4	0	18.3	18.02	15.45	42.17	30.4	31.91	39.77	38.4	40.14
ASH1L-AS1	1.15	0	0.67	0.53	0.89	0.15	2.9	3.03	3.06	2.06	1.86	2.03	2.35	1.42	0.57	1.68	4.37	3.25	5.05	20.86	34.42	5.56	0.31	1.52	2.09	1.55	2.56	1.95	0.2	0.58	1.65	0.66	0.71	0.35	0.48	0.32	2.94	1.45	3.92	0	1.9	2.83	3.67	8.69	10.78	10.51	11.04	7.64	11.63
ASH2L	40.59	41.08	39.49	31.26	36.46	32.22	30.94	29.99	32.6	29.94	29.81	30.42	41.03	40.65	33.15	31.59	22.76	15.93	21.6	15.93	13.03	8.85	11	33.94	36.14	29.84	30.64	32.06	31.7	22.85	23.5	22.63	23.53	27.39	26.16	26.5	21.76	15.56	12.24	5.26	25.24	26.73	26.34	19.64	17.85	18.5	20.16	20.42	18.3
ASIC1	7.26	6.1	6.38	6	5.89	6.1	9.08	6.8	8.88	7.4	8.87	9.95	6.71	7.23	5.96	7.16	6.24	4.49	6.02	7.55	5.23	7.69	4.86	10.5	7.3	3.5	4.27	3.69	8.48	6.83	4.85	6.21	3.89	4.91	11.29	10.97	0.32	0.08	0	0	3.8	3.49	3.45	2.52	1.34	3.47	5.58	2.75	5.22
ASIC2	0	0.07	0.21	0.07	0	0	0.48	0.24	0.24	0.35	0.26	0.67	0.19	0.63	1.29	1.08	0.45	0.42	0.56	0.93	0	0.71	0	0.28	0.59	0.62	0.35	0.76	0	0.25	0.1	0.05	0	0	0.3	0.41	0.38	0.3	0	0	1.22	0.32	0.23	0.76	0.92	0.46	0	0	0.23
ASIC3	3.47	2.98	2.79	4.34	2.05	3.57	14.58	13.68	12.39	11.14	11.48	10.64	9.51	8.53	4.79	6.23	11.2	19.25	14.93	10.73	26.41	7.21	7.47	10.05	10.17	5.2	7.78	5.62	1.7	2.16	1.25	0.92	1.36	1.78	3.67	1.79	1.06	1.13	0	0	6.61	5.8	6.12	9.15	8.98	11.41	10.22	11.11	7.4
ASIC4	0	0.07	0.28	0.07	0	0	0.07	0	0	0.15	0.14	0	0	0.3	0	0	0	0	0.18	1.01	0.68	0.77	0	0	0	0	0	0	0	0	0	0	0.79	0.49	0.33	1.12	0	0.14	0	0	0	0.07	0	0.55	0	1.26	0.37	0.38	0.51
ASIC5	0	0	0	0	0	0	0.06	0.22	0.45	0.05	0.12	0.16	0	0	0.17	0	0	0	0	0	0	0	0	0	0	0	0	0	0	0	0	0.1	0	0	0	0	0	0	0	0	0	0.36	0.43	0.46	0	0.43	0.32	0	0.43
ASIP	0	0	0	0	0	0.25	0.55	0.32	0	0.57	0.34	0.95	2	0	0	0	0	0	0	0	0	0	0	0	0	0	0	0	0.7	0.66	0	0	0	0	0	1.1	0	0.69	5.71	0	0	1.72	0.42	0	0	1.23	0.92	0	2.47
ASL	31.29	36.84	29.94	45.33	36.03	37.17	41.49	43.9	47.86	35.17	38.49	39.66	29.09	25.82	14.39	30.89	27.07	21.47	29.41	30.75	33.48	35.66	52.8	39.98	41.91	32.97	33.67	38.34	55.47	50.91	58.44	60.75	71.78	63.05	33.18	37.79	48.27	32.2	0.56	0	26.22	24.9	24.98	18.59	18.7	15.61	23.19	16.66	18.2
ASMT	0.42	0.31	0.1	0.15	0.16	0.11	0.16	0	0.18	0	0.15	0.3	0	0	0.21	0	0.17	0	0	0	0	0	0	0	0	0.14	1.06	0.16	0.3	0.28	0	0	0.42	0.25	0	0	0.14	0.04	0	0	0	0	0	0	0	0	0	0	0
ASMTL	15.63	15.3	16.51	18.74	17.47	18.03	12.77	11.79	17.57	11.72	14.71	13.4	24.27	16.7	9.7	16	9.15	11.12	10.52	10.47	5.61	7.41	10.03	15.06	16.67	11.79	14.07	12.27	26.43	27.23	28.03	27.98	25.29	24.54	26.83	31.9	34.17	16.41	0	0	23.99	26.05	20.24	19.16	18.78	15.51	15.87	22.3	14.51
ASMTL-AS1	6.23	7.46	4.66	8.62	5.9	5.74	3.79	3.07	3.28	2.44	1.68	3	1.4	0.67	0.41	1.07	6.41	4.95	5.48	6.62	2.81	3.18	1.33	1.45	1.87	0.92	1.04	1.55	3.7	5.01	4.85	3.79	2.87	2.82	3.77	3.69	2.38	1.44	0	0	4.08	1.73	2.56	4.52	3.42	6.21	4.87	2.86	3.81
ASNA1	103.63	112.3	107.33	114.13	96.94	105	127.17	129.72	138.34	101.36	118.09	115.99	116.79	103.02	122.34	109.9	261.86	293.42	313.76	203.55	203.23	192.51	157.16	140.86	133.56	94.73	124.77	105.11	131.74	123.75	119.8	117.61	126.38	145.51	103.38	104.19	67.38	49.26	17.14	0	158.88	150.87	154.27	73.79	78.63	63.26	85.32	64.29	80.67
ASNS	10.24	9.12	14.08	8.62	9.07	8.21	62.42	57.42	44.92	60.24	49.09	52.06	151.81	146.44	115.88	89.63	37.01	34.61	38.39	41.55	36.27	42.18	30.5	53.58	50.92	114.68	79	93.01	0	0.4	0.15	0	0.51	0.18	0.16	0.33	21.63	34.13	11.47	0	79.5	102.41	85.82	68.81	65.13	73.53	135.71	92.2	81.91
ASNSD1	26.12	30.25	36.58	26.89	28.48	23.58	43.15	38.05	34.32	55.15	41.14	40.1	48.06	55.69	97.15	39.88	36.64	34.78	30.84	52.77	41.64	47.12	9.54	41.79	49.96	44.02	41.61	54.95	16.66	16.96	25.35	26.22	30.87	24.66	22.16	28.09	37.8	38.5	10.73	19.04	45.27	48.3	40.55	70.08	55.96	67.77	69.48	56.22	67.36
ASPA	0.14	0	0.58	0	0	0.05	0	0	0	0	0	0	0	0	0	0	0.09	0	0	0	0	0	0	0	0	0	0	0	0	0	0	0	0	0	0	0	4.71	9.76	0	0	0	0.15	0	0	0	0	0	0	0
ASPDH	0	0	0	0	0	0.08	1.6	1.96	1.76	2.22	1.04	2.09	2.7	1.3	0	0	0	0	0	0	0	0	0	0	0	0	0	0	0.47	1.34	0	0.57	0.19	0.8	1.09	0.74	0	0.27	0	0	3.28	2.09	1.12	1.82	5.78	0	3.09	3.76	3.34
ASPG	0	0.22	0	0	0	0	0.22	0	0	0.04	0.1	0	0	0	0	0	0	0	0.09	0	0	0	0	0.22	0	0	0	0	0	0.98	0.3	0.92	0.55	0.18	0.8	0	0.25	0.88	0	0	0	0.1	0	0	0	0	0	0.27	0
ASPH	140.95	150.57	155.37	121.24	138.8	133.63	463.17	450.51	476.29	546.31	492.88	523.01	656.25	700.66	962.1	656.78	824.72	947.5	716.1	670.48	641.85	764.81	45.65	515.21	584.45	585.49	537.91	614.31	110.39	121.7	129.04	152.95	196.82	161.55	189.75	222.59	23.72	29.35	19.34	11.28	1054.13	1065.38	1011.64	431.59	406.99	431.16	410.48	465.21	479.4
ASPHD1	1.59	1.23	0.85	1.22	1.69	1.17	24.95	27.82	25.94	20.5	22.43	24.7	10.83	10.45	0.73	9.28	21.17	20.66	20.73	18.43	17.51	19.82	38.67	18.22	16.47	20.82	20.92	19.32	2.34	1.98	2.66	1.58	2.13	1.77	2.02	1.64	1.08	1.78	0	0	7.27	11.57	11.05	11.56	10.05	5.99	14.04	5.9	6.01
ASPHD2	5.13	4.57	5.11	6.2	5.64	4.41	3.19	3.35	3.36	2.5	3.23	3.15	2.99	1.95	1.9	2.35	0.71	0.78	0.47	0.87	0.59	0	0.56	2.34	1.65	4.01	3.51	3.38	2.21	2.1	1.88	2.68	4.16	2.82	3.04	2.51	1.5	1.88	2.35	0	1.71	1.7	1.32	4.27	4.95	5.22	2.91	1.8	2.62
ASPM	1.29	1.88	3.79	1.45	1.61	1.29	33.43	29.58	21.79	42.61	26.57	27.95	45.7	49.61	64.94	39.92	2.68	3.55	2.24	6.72	8.5	7.84	1.73	36.46	46.49	28.14	20.28	27.87	2.88	3.68	2.21	2.07	3.98	2.46	1.8	2.2	0.07	0.17	0	0	6.39	7.31	6.03	8.98	6.04	6.59	7.47	6.39	7.85
ASPN	0	0	0	0	0	0	0	0	0	0	0	0	0	0	0	0	0	0	0	0	0	0	0	0	0	0	0	0	0	0	0	0.14	0	0	0.13	0	11.39	0.94	14.81	0	0	0	0.1	0	0.59	0.3	0.45	0.9	0.3
ASPRV1	0.78	0.38	0.54	0.29	0	0.1	0.34	0.25	0.34	0.49	0.23	0.19	0.26	0.89	0.13	0.5	0.85	1.75	0.86	2.6	1.76	1	0.7	0.19	0.35	0.52	0.33	0.39	0.37	0.17	0.13	0.45	0.75	0.31	0.57	1.74	3	1.02	5.02	0	1.28	0.73	0.66	2.13	3.22	3.58	2.17	0.98	3.26
ASPSCR1	9.07	11.37	9.02	12.08	8.68	9.35	44.36	47.46	54.84	33.08	39.14	46.79	43.84	42.49	23	44.58	28.33	28.23	30.1	29.47	28.14	18.87	104.18	42.31	39.5	31.3	34.47	30.81	14.3	14.45	13.64	15.37	13.16	11.27	12.43	11.28	23.9	10.33	0.59	0	15.14	17.57	15.16	9.21	11.8	12.68	20.26	9.83	12.32
ASRGL1	0.16	0.27	0.28	0.09	0.09	0.09	15.83	16.91	17.48	14.07	15.78	16.2	15.65	17.27	14.85	18.04	6.75	7.7	6.57	6.38	7.49	4.71	12.74	19.84	18.72	9.02	8.05	10.01	0	0.16	0	0.07	0.07	0.15	0	0.27	85.6	12.27	17.06	0	6.85	5.73	6.63	3.34	3.65	2.46	3.88	2.31	2.77
ASS1	112.45	106.03	116.48	160.99	152.07	143.44	35.87	35.83	39.09	45.58	51.14	52.43	18.45	13.29	13.64	21.04	7.1	10.75	7.02	30.04	46.65	31.92	12.83	26.82	33.05	69.45	78.63	67.74	44.2	39.54	77.76	72.15	48.13	44.26	85.17	82.92	171.62	48.51	11.73	43.82	25.74	33.57	32.92	41.85	42.8	42.39	31.79	24.37	24.06
ASTE1	3.55	3.5	4.23	3.16	3.93	4.05	4.79	4.25	4.16	5.42	5.48	5.18	4.04	4.93	5.73	6.91	4.32	4.71	3.28	3.78	2.85	7.26	1.8	5.5	4.64	3.02	2.91	3.85	2.96	2.4	2.28	3.54	3.64	2.4	2.3	2.8	3.72	4.49	1.62	0	4.83	4.83	5.41	6.87	4.94	4.99	10.73	9.29	6.32
ASTL	0	0	0	0	0	0	0	0	0	0	0	0	0	0	0	0	0	0	0	0	0	0	0	0	0	0	0	0	0.31	0	0	0	0.06	0	0	0	0.38	1.07	0	0	0	0	0	0	0	0	0	0	0
ASTN1	0.04	0.16	0.13	0.2	0.3	0.21	0	0	0	0	0	0	0	0	0	0	0	0	0	0	0	0	0	0	0	0.04	0	0	0.31	0.15	0.06	0.16	0.16	0.2	0.36	0.12	0.31	0.03	0	0	0	0	0	0	0	0	0	0	0
ASTN2	0.11	0.3	0.23	0.42	0	0.17	5.4	5.75	5.71	5.39	5.66	4.93	6.99	6.27	4.65	3.82	12.52	14.01	13.5	15.61	11.72	15.78	3.43	5.29	5.94	2.8	1.97	2.15	0	0	0.25	0.05	0.17	0	0.18	0.18	1.53	0.31	0	0	3.51	8.09	7.7	6.28	6.93	3.7	8.55	5.57	6.19
ASXL1	27.76	27.23	30.51	28.74	28.48	29.74	44.08	46.95	51.04	39.43	43.12	46.68	45.33	37	34.59	36.81	35.45	34.89	34.58	56.94	43.35	48.32	7.35	42.01	41.97	35.24	35.5	35.88	19.11	20.53	16.32	18.96	24.74	25.96	21.39	20.53	36.19	76.62	5.75	2.63	26.35	27.14	26.63	102.8	97.15	88.19	114.51	91.57	95.89
ASXL2	23.33	23.02	25.25	19.47	22.02	23.21	18.14	16.02	18.5	15.2	14.75	16.58	23.49	21.23	24.01	16.93	18.95	19.08	18.17	29.93	26.15	26.82	0.34	18.81	22.9	25.99	24.19	28.33	10.36	10.68	8.37	10.86	19.83	17.39	16.95	21.62	0.79	3.28	0.16	0	17.27	18.67	14.87	29.44	23.38	26.21	26.62	23.72	32.92
ASXL3	0.28	0.14	0.24	0.06	0.09	0.07	0	0	0	0	0	0	0	0	0	0	0.03	0	0.02	0.23	0	0	0	0	0	0	0	0	0	0.05	0	0.02	0.02	0	0.04	0	0.18	0.17	0	0	0	0	0	0	0	0	0	0.14	0
ASZ1	0	0	0	0	0	0	0	0	0	0	0	0	0	0	0	0	0	0	0	0	0	0	0	0	0	0	0	0	0	0	0	0	0	0	0	0	0	0.1	0	0	0	0	0.14	0	0	0	0	0	0
ATAD1	35.64	39.9	46.27	31.18	36.83	32.38	44.34	38.63	32.97	54.85	38.41	40.35	39.78	45	61.09	56.2	70.32	82.13	69.23	87.65	91.45	86	5.18	41.78	52.6	57.27	44.04	59.32	40.3	40.57	47.82	54.44	68.17	50.26	72.57	84.5	15.17	30.83	15.76	0	81.07	86.53	90.51	124.98	123.03	135.32	155	163.61	137.33
ATAD2	8.59	9.2	11.36	7.02	8	7.53	49.25	43.66	43.39	62.25	47.04	50.64	47.02	54.08	76.37	54.13	6.45	6.02	5.24	11.55	7	7.13	3.92	50	50.96	34.38	26.55	36.77	11.21	11.72	5.6	6.32	9.61	8.45	6.66	8.04	2.7	5.37	1.4	0	15.77	23.29	15.5	19.27	20.59	21.94	19.56	19.42	22.78
ATAD2B	5.69	7.05	6.39	5.23	6.63	5.05	5.08	4.33	4.3	5.66	4.42	4.46	7.32	7.59	9.17	5.76	5.51	4.77	5.39	14.87	12.26	13.06	0.34	6.47	5.85	6.34	4.11	6.58	3	2.86	2.78	3.46	4.3	3.92	4.46	3.94	2.7	4.21	2.05	0	6.98	7.61	6.4	22.22	21.69	20.83	21.06	25.07	24.97
ATAD3A	12.34	16.35	14.37	22.03	15.12	15.78	33.82	33.66	35.4	26.1	30.65	34.76	30.12	22.24	11.82	20.32	24.37	25.01	24.01	22.52	21.52	21.84	46.35	33.41	26.26	27.12	28.69	30.62	54.61	56.75	49.58	47.73	51.77	51.6	43.55	51.37	11.19	18.23	0	0	12.94	16.71	14.12	7.16	9.76	6.02	11.79	8.65	7.13
ATAD3B	11.93	19.27	15.77	24.63	15.34	15.05	1.65	2.21	2.88	1.36	1.83	1.92	0.95	0.57	0.12	0.9	2.05	1.05	2.04	1.87	0.79	0.9	4.12	0.87	0.53	1.72	0.88	0.96	56.49	58.23	64.75	62.11	54.29	60.01	30.27	31.19	25.98	15.92	0	0	1.15	1.63	1.08	0.96	0.58	0.58	1.08	0.66	0.88
ATAD3C	0.54	0.5	0.69	0.66	0.63	0.87	0	0	0	0	0	0	0	0	0	0	0	0	0	0	0	0	0	0	0	0	0	0	0.74	0.4	0.92	0.64	0.78	0.36	0.57	1.66	2.65	0.22	0.86	0	0	0	0.06	0	0	0	0	0	0
ATAD5	0.31	0.5	0.46	0.28	0.32	0.48	7.73	6.81	5.67	9.83	6.48	6.8	9.41	9.87	15.16	10.7	1.02	1.88	0.83	1.76	3.69	1.61	0.27	6.4	8.54	4.59	3.75	4.64	1.54	1.8	1.64	1.29	1.5	0.91	0.96	1.12	0.46	0.27	0.16	0	4.95	4.88	3.92	7.76	7.37	6.7	9.02	8.59	8.93
ATAT1	11.43	16.11	12.53	14.38	15.19	13.15	7.72	7.67	7.3	7.14	8.11	9.54	9.83	12.09	7.61	12.12	9.5	14.04	11.58	20.97	10.63	15.63	5.36	8.44	9.19	6.49	7.9	8.67	8.61	9.47	6.95	6.09	9.31	9.99	6.85	6.97	9.71	8.55	1.81	0	4.63	5.57	4.89	21.34	22.51	18.41	24.44	17.68	28.67
ATCAY	0	0	0	0	0	0	0	0.04	0	0	0.02	0	0	0.06	0	0	0	0	0	0	0	0	0	0	0	0	0	0	0	0	0	0	0	0	0	0	0.12	0.05	0	0	0	0	0	0	0.14	0	0	0.11	0
ATE1	3.99	4.57	3.78	3.6	4.05	4.6	16.09	11.77	13.49	14.73	12.37	11.39	16.53	18.24	22.56	15.8	13.3	14.9	10.1	12.71	19.39	7.16	0.62	19.04	25.58	15.27	11.62	14.93	7.9	10.66	8.67	10.81	13.31	9.54	10.14	13.11	0.84	1.53	1.8	0	10.73	10.49	9.01	7.95	7.37	8.75	14.73	12.4	12.14
ATF1	18.76	16.59	21.43	17.83	20.46	20.15	18.37	17.42	18.3	23.42	20.5	20.79	23.97	29.67	51.42	31.14	15.31	22.68	13	28.03	31.98	29.13	1.6	21.86	22.31	27.96	20.29	27.19	13.62	12.21	9.61	13.74	17.75	13.97	11.32	21.24	9.78	18.53	2.22	0	20.77	17.08	18.43	37.92	39.32	38.53	40.37	44.13	34.88
ATF2	24.92	23.71	24.19	20.68	21.11	21.54	27.16	24.31	27.81	30.98	24.73	26.77	33.64	32.82	50.45	33.46	21.16	25.46	20.24	34.23	36.81	31.25	1.45	29.45	36.27	38.06	33.88	38.39	15.18	12.31	13.3	16.87	22.14	19.89	19.38	25.66	22.21	30.62	7.86	4.65	31.19	27.38	25.75	49.92	53.36	50.04	52.6	53.12	52.93
ATF3	7.86	6.8	7.47	7.68	12.77	7.14	4.29	5.1	4.29	3.52	4.02	3.97	5.64	6.26	14.09	10.24	20.59	22.48	20.44	174.58	110.59	110.17	1.04	3.55	3.77	28.11	28.45	27.52	19.65	16.85	3.16	3.19	14.91	17.27	7.92	9.92	293.85	869.45	130.19	91.61	41.18	42.26	39.73	534.68	560.66	597.19	723.33	800.54	703.86
ATF4	373.14	352.21	320.42	382.83	428.33	416.69	384.37	410.07	421.34	376.85	418.84	417.81	384.85	401.43	319.47	400.19	441.98	421.9	442.61	915.99	701.64	675.49	187.66	367.32	327.83	562.2	570.56	527.72	451.7	435.7	299.56	311.73	426.02	445.4	227.22	205.31	919.33	1268.73	145.09	71.35	307.31	310.02	302.75	1485.53	1527.52	1535.57	1616.01	1562.3	1552.55
ATF5	36.1	34.84	36.45	37.14	35.35	38.12	25.81	27.18	26.51	19.97	24.39	23.02	24.3	27.38	9.79	25.29	35.41	39.46	40.33	31.19	26.24	25.6	24.4	37.74	31.78	31.99	34.81	37.33	31.03	31.19	22.99	22.27	26.67	29.69	35.59	29.38	19.15	15.93	7.73	0	24.53	24.74	23.18	17.81	14.87	11.67	15.86	14.05	15.72
ATF6	29.41	29.11	32.23	24.71	27.92	27.37	16.73	13.93	14.47	18.79	16	16.43	14.96	19.8	23.98	15.91	12.34	12.12	10.21	12.56	8.78	14.62	3.95	17.28	20.14	32.46	25.83	29.47	16.43	16.38	13.84	17.7	21.63	21.9	25.49	27.37	11.68	28.59	12.94	6.26	21.89	20.71	18.89	24.39	23.4	25.24	26.67	29.66	24.83
ATF6B	139.82	147.58	131.94	146.87	139.4	129.23	56.53	60.33	57.33	43.49	53.24	53.7	71.67	68.02	33.04	37.86	42.36	46.33	48.32	40.21	41.77	27.86	12.12	62.22	67.37	53.03	55.72	56.03	70.24	73.29	47.56	49.79	60.94	59.14	57.11	53.58	36.72	18.76	0.42	0	33.22	29.9	30.06	18.88	24.25	19.52	27.98	15.31	23.16
ATF7	46.86	47.22	46.61	42.22	48.68	45.17	14.65	14.44	15	15.07	13.92	15.02	18.65	18.14	14.75	13.2	22.46	19.27	19.78	20.73	17.59	20.96	3.58	25.85	31.35	28.5	25.12	29.98	16.07	17.98	9.79	12.6	16.24	15.68	14.78	16.86	16.19	18.21	12.39	22.44	15.47	10.76	10.48	15.81	15.05	12.12	13.94	12.97	13.35
ATF7IP	22.37	24.02	25.05	20.97	21.03	20.18	5.18	3.86	4.33	5.55	4.84	4.56	8.88	7.42	9.15	5.31	11.46	13.17	10.69	21.57	22	21.96	0.69	6.34	6.2	6.45	6.64	7.34	12.64	12.3	8.31	10.43	11.17	9.73	12.68	14.69	2.4	6.18	2.5	0	7.39	7.32	7.31	15.28	14.46	10.78	18.49	14.57	15.11
ATF7IP2	3.27	3.35	2.89	2.36	2.89	3.17	3.42	2.85	2.6	3.51	3.12	3.5	4.16	4.18	7.99	7.64	4.62	5.16	4.65	9.04	3.91	10.74	1.67	4.31	4.75	3.57	3.11	3.45	1.39	1.22	1.87	1.88	2.47	1.98	2.88	5.31	3.71	3.07	4.45	0	3.51	4.42	3.19	10.09	10.4	13.99	13.9	12.23	13.61
ATG10	5.97	3.15	4.76	4	4.61	3.48	12.47	11.84	12.18	13.51	10.25	12.54	14.39	11.58	10.45	8.25	12.06	14.86	11.82	15.62	20.89	10	3.55	9.4	11.33	7.28	5.97	7.36	5.18	5.09	5.75	4.4	4.54	6.56	6.22	6.59	6.08	1.16	2.74	0	11.28	12.14	13.19	8.39	8.22	10.07	10.78	11.14	11.58
ATG12	40.89	37.2	38.18	31.37	36.9	32.49	18.2	19.09	15.23	23.28	17.72	17.8	20.78	25.49	30.47	24.54	28.67	37.21	25.9	34.23	35.48	24.59	6.15	20.16	22.06	25.07	26.37	27.74	18.62	19.59	21.8	25.9	27.57	19.04	23.66	23.57	14.16	24.8	5.3	7.16	28.77	36.52	33.48	49.36	55.72	60.16	59.86	61.25	63.1
ATG13	26.6	26.01	26.58	24.08	28.1	26.2	37.26	37.19	37.92	35.27	35.5	36.08	38.19	36.87	23.76	38.12	49.5	46.83	50.45	47.99	51.06	49.42	16.42	38.91	38.2	49.62	48.87	42.28	23.46	21.62	16.61	19.39	27.31	26.33	23.82	24.79	19.71	17.11	6.31	0	40.33	39.67	37.22	61.27	47.6	50.89	55.73	47.14	49.03
ATG14	8.27	10.25	12.06	9.83	9.06	8.56	8.32	9.25	8.3	9.69	8.06	8.69	12.13	10.47	13.62	8.9	10.27	14.65	10.04	18.14	15.19	13.94	1.68	9.51	10.48	11.36	10.68	11.32	5.38	6.51	7	8.86	7.51	6.33	7.28	9.29	4.46	3.04	0	0	12.92	13.67	10.82	36.94	39.88	47.82	40.01	46.9	37.78
ATG16L1	33.03	30.31	24.53	28.84	32.6	32.36	59.09	58.11	66.77	60.34	59.28	63.74	58.99	53.19	78.18	69.31	87.39	81.83	84.03	82.04	68.61	78.96	20.45	60.69	54.68	75.12	76.28	72.22	30.09	30.75	21.5	29.55	38.42	35.27	30.74	28.99	16.82	18.99	0.66	0	76.56	84.45	88.29	96.24	97.05	92.37	102.2	105.45	102.71
ATG16L2	3.1	4.93	2.34	4.6	5.91	4.19	10.68	11.93	11.61	8.59	8.9	9.99	5.94	5.73	1.98	5.16	17.65	19.13	18.28	16.79	17.19	16.38	2	6.39	6.62	2.58	2.69	2.3	6.39	6.99	5.64	5.11	2.65	3.05	2.62	1.78	29.11	32.66	3.09	0	5.69	4.28	6.3	6.91	6.94	5.67	10.65	7.78	9.03
ATG2A	8.27	8.75	8	9.66	6.1	7.1	15	14.42	15.72	10.89	13	13.41	14.9	10.73	4.25	10.13	11.09	12.15	11.84	19.13	20.22	12.13	4.44	15.21	15.4	29.45	33.19	29.71	10.95	8.86	7.79	8.11	13.52	11.08	10.86	9.14	4.93	5.57	0.52	0	8.16	8.82	8.19	14.03	17.23	16.04	18.62	11.39	9.74
ATG2B	5.78	6.66	7.44	5.72	5.27	5.59	8.14	6.58	7.1	8.24	6.1	7.1	10.4	10.35	11.58	6.83	4.22	4.89	4.35	9.23	7.92	9.56	0.42	9.67	10.87	8.13	6.97	9.81	5.05	4.46	3.43	4.36	5.58	5.96	7.55	8.49	5.15	4.33	0.7	0	5.88	6.21	5.89	13.86	10.29	9.41	14.94	13.33	13.4
ATG3	73.54	64.29	66.89	53.67	63.29	62.47	41.34	35.63	39.05	46.55	40.44	41.24	53.42	63.38	98.76	54.16	35.71	32.46	37.92	67.85	64.4	72.88	13.77	54.92	62.29	60.09	56.59	67.19	45.83	45.62	47.84	52.07	56.87	59.44	52.08	53.71	38.94	70.67	46.6	0	52.32	50.04	46.56	78.94	90.9	80.48	77.41	98.08	90.77
ATG4A	29.44	25.29	28.11	25.12	27.06	30.92	9.82	9.74	11.91	11.36	9.42	9.98	7.8	9.6	12.7	7.7	31.89	28.42	24.36	21.12	20.24	23.86	2.66	11.17	9.76	34.13	28.52	31.07	26.47	20.55	21.94	24.66	24.03	27.07	25.01	33.75	17.33	17.02	3.36	0	40.42	31.64	31.15	36.25	33.27	40.73	33.48	47.71	37.71
ATG4B	36.63	38.14	34.6	42.4	43.92	37.57	39.5	41.07	46.02	37.13	40.05	46.09	35.05	33.16	26.74	32.34	23.3	29.44	23.33	34.8	22.95	27.5	23.84	36.64	38.7	31.24	30.48	33.43	44.34	44.53	38.72	43.29	45.87	41.78	40.91	42.95	45.94	41.88	0	0	24.18	32.47	28.38	45.83	36.74	42.55	34.19	39.13	33.68
ATG4C	4.41	5.16	8.5	5.12	5.73	5.46	8.03	7.25	5.39	10.7	7.34	7.36	8.34	10.02	19.07	13.08	3.83	6.63	3.62	4.22	5.73	3.24	1.7	9.81	11.63	6.07	5.06	6.8	4.62	6.53	8.4	10.03	8.29	6.74	11.78	12.46	4.62	2.61	6.12	0	6.59	5.53	6.24	3.17	6.02	3.7	3.34	5.37	4.24
ATG4D	10.67	11.69	10.31	13.12	8.12	8.16	10.61	9.06	12.59	8.48	10.52	10.21	11.95	8.37	1.9	5.71	7.81	9.26	10.91	11.21	9.01	2.27	8.84	13.04	12.39	15.87	13.96	14.69	19.15	16.26	16.15	16.37	16.86	12.79	14.69	18.72	5.79	4.56	0	0	3.88	4.01	3.86	6.84	7.68	7.75	6.85	6.66	5.18
ATG5	21.96	23.09	24.39	20.14	21.42	19.86	27.4	22.87	20.2	33.05	23.33	24.63	25.82	26.96	36.15	29.75	16.32	19.06	14.41	19.34	21.48	20.14	3.48	22.34	22.45	31.85	23.83	33.03	26.91	25.28	30.35	36.25	46.22	33.96	39.07	33.82	20.06	25.66	6.29	0	26.74	22.83	25.95	28.11	23.98	24.66	23.02	25.87	27.89
ATG7	9.32	9.13	8.12	8.52	9.51	10.46	13.57	13.72	13.92	13.67	13	13.26	11.73	11.61	9.73	11.99	20.49	19.03	18.49	19.61	15.57	16.74	9.76	12.8	13.82	33.73	32.84	31.47	10.84	10.33	10.54	11.81	12.4	10.08	11.86	12.9	5.59	13.33	3.1	0	15.45	18.2	16.51	23.77	21.89	21.81	22.17	20.73	18.56
ATG9A	45.68	52.93	46.71	51.36	44.97	44.45	66.78	64.14	67.23	53.25	61.32	65.91	56.51	47.95	25.25	57.9	49.53	54.72	56.66	48.5	44.95	38.29	29.07	64.19	67.11	67.19	75.17	65.57	66.66	56.82	44.19	49.97	69.33	65.84	72.29	65.76	21.58	20.52	1.72	0	57.7	60.69	53.2	36.73	42.43	40.4	47.01	39.36	41.43
ATG9B	3.73	4.44	3.54	1.98	1.83	1.39	0.33	0.1	0.07	0.11	0.03	0.15	0.3	0.07	0.15	0.29	0.37	0.34	0.54	0.3	0	0	0	0.11	0.14	0.15	0.09	0.06	1.8	1.01	1.47	1.24	0.28	0.18	0.98	1.17	9.43	0.6	0	8.22	0	0	0.13	0.41	0.37	0.19	0.7	0.56	0.56
ATIC	113.42	103.71	120.73	104.1	117.76	122.98	237.16	219.67	236.33	258.18	249.28	242.84	255.9	248.71	298.29	240.57	220.18	189.28	190.35	161.91	141.84	160.51	157.31	236.19	249.49	192.79	168.73	191.46	110.75	108.32	118.85	133.07	116.56	114.36	106.2	119.06	18.75	56.49	13.81	7.54	210.98	204.69	197.29	109.85	110.43	91.15	105.78	110.5	119.32
ATL1	5.05	5.71	6.12	4.36	4.93	4.99	8.46	7.01	7.6	10.01	7.82	9.17	9.28	7.74	8.58	6.05	9.29	7.94	7.08	5	4.95	4.8	0.33	6.71	8.18	6.61	4.2	6.32	2.5	3.78	3.44	2.8	3.85	5.14	5.01	4.87	4.05	1.78	3.22	0	11.64	13.08	10.11	13.92	12.65	10.42	12.39	13.53	10.97
ATL2	19	20.57	20.98	17.12	17.22	18.84	50.46	46.14	36.76	63.98	44.31	43.92	54.38	57.84	65.48	52.7	48.16	54.32	38	65.14	55.44	63.46	3.62	46.97	53.83	51.96	38.37	53.7	23.58	25.75	37.24	42.48	39.22	28.48	43.55	50.17	17.46	24.83	8.7	30.88	53.99	52.73	48.42	82.44	78.44	88.09	90.21	115.4	101.5
ATL3	17.09	15.86	17.74	15.72	16.7	17.78	14.89	13.43	15.66	14.8	12.55	14.52	17.71	15.85	10.01	12	11.9	11.94	10.11	6.83	8.36	7.94	3.15	10.65	12.45	16.95	12.63	16.57	27.75	28.16	30.25	39.15	43.84	33.63	35.17	44.68	2.3	3.96	1.23	0	13.58	14.61	12.38	9.86	10.15	7.36	7.39	9.13	8.17
ATM	5.54	6.1	7.85	5.18	5.04	5.01	7.89	6.14	6.63	8.8	5.56	5.43	9.49	8.61	10.54	8.73	6.38	7.37	5.6	7.49	7.73	8.91	0.21	6.46	9.05	7.54	6.21	6.48	3.65	3	4.32	5.2	6.01	4.45	6.32	7.75	2.43	2.97	0.17	2.4	6.26	6.57	5.42	9.97	7.44	7.12	9.2	8.57	9.34
ATMIN	31.17	32.75	35.34	32	32.67	32.64	31.28	29.61	32.71	34.59	34.51	37.16	39.76	41.76	71.19	45.92	35.57	29.79	33.99	44.35	37.03	47.83	5.97	32.87	38.18	46.66	35.08	42.09	23.6	27.59	24.07	28.43	31.95	25.85	25.83	33.27	14.18	15.67	3.44	0	36.83	38.19	32.64	47.71	46.17	40.06	56.76	50.57	54.15
ATN1	105.13	110.91	95.59	122.03	100.05	98.58	45.5	44.62	46.94	35.81	42.89	44.15	48.81	51.01	23.84	37.32	66.98	71.66	75.81	68.78	70.81	58.33	16.4	63.3	70.4	54.9	57.3	65.45	68.38	57.7	39.55	42.57	59.43	55.24	40.24	41.16	21.06	17.7	25	21.72	38.19	36.07	39.18	45.91	49.27	40.64	62.83	43.5	42.23
ATOH1	0	0	0	0	0	0	0	0	0	0	0	0	0	0	0.27	0	0	0	0.16	0	0	0	0	0	0	0	0	0	0	0	0	0	0	0	0	0	0	0	0	0	0	0	0	0	0	0	0	0	0
ATOH7	0	0	0	0	0	0	0.28	0.25	0.83	0.22	0.59	0	0.76	0.18	0.37	0	0.15	0	0.34	0.38	0	2.88	0	0	0.34	0.25	0.24	0	0	0	0.19	0.11	0.11	0	0.41	0	0	0.15	0	0	0.62	0.26	0.32	2.56	2.79	3.76	1.05	1.77	0.94
ATOH8	0	0.15	0.02	0.14	0	0.01	2.51	2.95	1.9	2.49	2.03	2.63	0.89	0.81	0.15	1.14	0.26	0.22	0.27	0.69	0	0.38	1.89	2.42	2.48	1.28	1.98	1.1	0	0	0	0.03	0	0	0	0	39.07	3.74	0.76	2.69	1.29	0.99	1.24	0.4	0.49	0.98	1	0.46	0.49
ATOX1	163.44	154.49	139.08	157.66	142.23	160.89	213.98	211.18	204.95	196.71	202.84	178.99	160.4	146.41	103.23	208.13	155.68	160.73	152.99	94.78	200.11	102.13	559.97	141.14	148.75	149.53	148.75	141.1	402.9	366.85	355.85	337.97	339.41	392.49	237.82	227.8	241.94	242.52	26.8	31.69	155.77	186.74	195.2	100.89	93.15	78.1	95.61	82.7	87
ATP10A	0.55	0.61	0.71	0.85	0.67	0.66	13.3	14.23	14.32	13.65	13.67	14.58	7.91	7.15	6.87	7.88	5.91	9.62	7.31	6.6	6.72	3.8	2.59	12.19	10.48	15.99	13.94	16.76	0.78	0.89	0.4	0.44	0.98	0.93	6.44	4.41	7.73	5.43	0	0	8.31	7.9	8.26	22.94	18.54	12.66	6.75	6.21	5.93
ATP10B	2.12	2.36	1.88	2.04	2.23	1.78	0	0.02	0	0	0	0	0	0	0.04	0	0	0	0	0.08	0	0	0	0	0	0	0	0	0.91	0.61	0.63	0.78	0.08	0.14	1.25	1.27	0.12	0.19	0	0	0	0	0	0	0	0	0	0	0
ATP10D	24.62	24.37	24.38	19.22	20.99	20.04	2.58	2.36	2.94	2.55	2.95	2.38	3.29	3.57	2.97	2.21	2.52	1.97	2.7	1.85	2.09	2.7	0.24	3.03	2.94	8.99	5.88	8.52	14.7	13.12	12.26	13.83	19.88	17.46	25.63	26.42	3.16	4.22	2.72	0	3.76	3.8	2.82	4.43	3.7	2.09	2.12	2.4	1.54
ATP11A	11.93	14.18	12.95	15.44	14.24	13.29	13.86	13.72	14.4	11.93	13.11	14.32	13.09	12.29	16.5	14.73	7.81	8.24	7.42	5.38	6.9	9.07	0.39	14.45	16.62	12	12.04	13.85	13.28	13.23	7.45	9.85	15.37	16.75	15.36	16.95	10.07	13.5	2.03	0	10.67	12.04	10.16	5.64	5.77	6.4	7.56	6.92	6.67
ATP11B	18.05	20.77	24.82	17.8	18.35	18.35	9.26	7.91	7	10.6	7.21	8.93	10.87	10.88	11.2	6.98	5.91	5.8	4.53	6.42	6.91	7.52	0.46	9.39	10.44	12.07	9.59	12.76	15.59	16.07	15.95	18.25	27.67	20.42	28.12	35.94	5.2	11.68	10.6	0	10.04	8.67	7.18	13.36	10.98	12.55	13.47	14.46	17
ATP11C	8.29	8.76	10.02	8.52	8.05	7.07	7.87	7.23	5.83	10.5	7.51	8.1	9.95	10.96	15.09	10.71	10.38	11.76	7.86	9.73	11.98	9.89	0.41	8.29	11.63	11.73	8.78	11.89	5.85	4.17	4.43	5.84	11.12	7.06	9.24	10.62	8.18	4.61	1.66	7.84	13.32	13.61	12.36	11.7	11.82	10.86	9.84	13.2	10.17
ATP12A	1.07	1.08	1.57	1.41	1.76	2.62	0.06	0	0	0.02	0.03	0	0	0	0	0	0.03	0	0	0	0	0	0	0	0	0	0	0	8.14	8.59	3.5	5.41	1.07	0.74	24.42	29.47	0.03	0.45	1.78	0	0	0	0	0	0	0	0	0	0
ATP13A1	25.31	29.33	27.34	33.54	26.49	25.48	31.92	31.03	32.38	22.56	26.81	29.35	24.3	21.73	12.2	24.37	32.38	35.87	33.86	31.84	25.64	16.5	24.65	26.4	30.69	29.5	28.68	27.89	41.27	37.04	32.59	33.81	39.79	39.77	44.08	39.24	15.38	12.2	3.43	12.18	21.17	24.7	20.57	18.38	16.16	17.6	21.88	15.75	19.14
ATP13A2	34.95	39.41	32.8	51.12	35.17	39.43	33.77	29.33	33.89	24.69	30	29.94	20.99	17.47	7.8	17.71	13.07	14.1	14.01	7.57	12.13	4.94	22.03	22.59	26.07	20.87	21.45	19.85	97.4	88.59	62.81	68.68	116.59	106.59	71.31	73.19	5.69	11.41	0.83	0	9.86	12.96	10.74	7.21	8.15	7.15	11.29	9.55	10.22
ATP13A3	18.09	20.72	31.4	22.38	22.55	21.36	27.34	22.88	21.51	30.94	22.82	22.97	19.82	20.7	28.62	27.47	43.28	45.63	35.69	56.91	54.78	51.81	0.54	29.55	34.5	55.43	42.54	51.58	27.56	32.6	35.8	48.78	87.28	59.89	65.14	86.19	14.53	97.55	23.5	23.51	53.04	58.86	57.37	82.5	79.64	85.16	75.72	73.54	81.47
ATP13A4	0.85	0.81	0.53	0.72	0.96	0.95	0	0	0	0	0.01	0	0	0.04	0.08	0	0.05	0	0.05	0	0	0	0.04	0	0.03	0	0	0	0.53	0.56	0.59	0.85	0.24	0.09	1.66	2.02	0.65	3.12	0.73	0	0	0	0.06	0	0	0.09	0	0	0
ATP13A5	0	0	0.04	0	0	0	0	0	0	0	0	0	0	0	0	0	0	0	0	0	0	0	0	0	0	0	0	0	0	0	0	0	0.02	0	0.09	0.18	0	0.28	0	0	0	0	0	0	0	0	0	0	0
ATP1A1	490.63	505.83	475.43	415.8	463.66	432.37	122.63	127.57	128.28	114.65	123.27	130.92	105.57	91.16	105.2	111.63	170.07	141.93	163.33	105.62	102.37	122.45	40.73	177.33	181.88	232.38	190.82	198.28	201.87	189.43	170.3	182.43	283.97	296.23	288.65	254.35	204.36	207.97	24.45	12.85	138.41	141.43	139.45	66.7	62.19	49.66	49.96	57.52	61.55
ATP1A2	0	0	0.02	0	0.04	0	0.06	0.1	0.18	0.06	0.04	0	0	0.05	0.1	0.2	0.98	1.17	0.79	0.31	0.71	0	0	0	0.05	0.14	0.07	0	0	0	0	0	0	0	0.06	0	13.33	0.13	1.42	0	0.34	0.37	0.22	0.29	0	0.39	0.49	0.1	0
ATP1A3	0.6	0.49	0.46	0.24	0.25	0.23	3.26	2.26	2.17	2.22	2.4	2.66	3.83	2.65	2.04	3.5	0.64	0.37	0.79	0.82	0	0.63	1.58	4.43	2.97	1.15	1.87	0.86	0.23	0.11	0	0.09	0.09	0.49	0.36	0.37	0.25	0.21	0.63	0	1.08	0.69	0.9	0.45	1.22	0.62	0.46	0.46	1.24
ATP1A4	0	0	0	0	0	0	0	0	0	0	0	0	0	0	0	0	0	0	0.14	0	0	0	0	0	0	0	0	0	0	0	0	0	0	0	0	0	0.45	0.07	0	0	0	0.08	0	1.29	0.29	0.3	0	0	0.3
ATP1B1	114.45	111.66	124.22	139.3	154.84	130.85	280.89	252.01	264.71	321.68	259.66	289	220.89	202.99	229.96	232.27	449.21	503.12	435.08	348.7	370.13	387.88	26.19	294.16	348.04	339.69	289.08	306.75	41.5	45.5	56.59	59.34	61.09	42.77	59.66	72.73	11.3	71.38	69.38	7.14	913.08	797.97	857.93	697.04	659.5	673.08	621.84	816.78	634.97
ATP1B2	0	0	0.05	0	0	0	0.04	0	0	0	0	0.05	0	0.1	0	0	0	0.48	0	0.21	0	0	0	0	0.29	0.14	0	0.24	0.15	0	0	0	0	0	0	0	15.2	0.45	2.48	0	0	0	0.18	0.29	0.27	0.54	0.6	0	0.27
ATP1B3	103.63	124.44	141.46	112.84	113.02	101.97	182.84	157.17	156.09	192.07	161.92	167.24	141.28	157.85	192.97	206.3	165.2	168.61	157.64	162.16	160.29	173.04	30.6	137.76	142.93	192.42	139.13	170.99	226.21	231.03	288.67	294.35	319.31	274.75	325.01	289.16	445.68	331.11	139.84	34.07	164.39	164.43	150.82	123.71	103.61	99.9	104.23	113.18	125.49
ATP1B4	0	0	0	0	0	0	0	0	0	0	0	0	0	0	0.24	0	0	0	0	0	0	0	0	0	0	0	0	0	0	0	0	0	0	0	0	0.13	0	0	0	0	0	0	0	0	0	0	0	0	0
ATP2A1	0.92	1.09	1.59	1.32	1.06	1.35	1.42	1.87	1.58	1.09	1.11	1.26	0.33	1.04	2.59	1.26	3.49	2.93	3.58	4.89	2.77	2.51	0.52	0.73	0.74	0.55	0.72	0.98	0.58	0.55	0.59	0.56	0.87	1.38	1.61	0.91	0.65	0.28	0	0	0.8	1.48	1.38	8.9	6.68	5.72	7.28	8.91	6.75
ATP2A2	194.37	226.17	228.49	180.23	204.71	189.59	209.17	203.53	206.25	205.98	203.83	220.19	153.79	137.6	203.64	149.89	268.31	275.45	265.23	294.09	315.68	329.6	12.7	218.65	242.81	382.27	343.1	379.82	172.08	164.73	122.5	156.51	275.8	265.05	246.39	267.85	39.3	47.48	24.9	6.5	268.89	282.3	271.76	289.57	259.24	244.21	252.25	220.06	265.37
ATP2A3	0.08	0	0.06	0	0	0.02	10.61	9.61	11.59	9.73	10.42	11.94	11.91	10.96	5.23	7.35	2.75	1.92	2.17	2.08	1.25	0.47	5.51	11.1	12.22	7.21	7.5	6.38	0	0	0	0.04	0.02	0	0.07	0	24.92	8.71	1.18	0	7.05	8.46	7.03	9.86	8.81	8.28	12.3	7.5	8.91
ATP2B1	10.53	11.21	12.47	10.29	10.63	10.97	45.93	38.5	42.27	61.66	43.83	47.31	56.28	61.63	72.68	56	79.65	83.08	68.03	66.64	61.44	70.82	2.81	55.24	68.55	69.18	52.18	68.31	7.7	8.42	9.09	11.15	14.27	12.27	14.99	19.12	9.88	15.96	10.62	6.96	92.84	84.19	83.05	78.32	65.64	68.68	78.05	74.2	68.22
ATP2B2	0	0.02	0	0	0	0	0	0	0	0	0	0	0	0	0	0.13	0.01	0	0	0.07	0	0	0	0	0.03	0	0	0	0	0	0	0	0.03	0.04	0	0	0.08	0.06	0	0	0	0.02	0	0	0.08	0.08	0	0	0.08
ATP2B3	0	0	0	0	0	0	0.02	0	0	0.04	0.02	0	0.09	0	0	0.17	0	0	0	0	0	0	0	0	0.08	0	0	0	0	0	0	0	0	0	0	0	0.31	0.01	0	0	0	0	0	0	0	0	0.08	0	0
ATP2B4	81.02	86.75	86.13	67.59	75.03	79.29	9.78	9.51	11.48	10.41	10.16	10.45	10.58	10.38	11.48	8.78	10.01	11.05	9.35	9	7.36	8.58	1.06	11.22	12.37	39.27	32.91	35.92	38.81	34.02	23.45	28.69	46.31	46.13	40.99	48.65	26.78	73.2	12.06	3.6	16.95	15.41	15.67	18.1	17.52	15.7	10.75	10.89	13.35
ATP2C1	75.73	85.18	92.03	75.36	84.57	74.71	43.59	35.96	41.53	49.23	43.62	43.12	38.08	37.44	63.38	37.99	65.83	60.31	54.15	39.37	38.19	38.47	3.16	41.11	48.88	84.06	62.4	75.78	45.89	44.37	60.66	68.85	91.41	83.18	96.62	104.49	21.67	38.36	16.43	3.76	83.43	84.16	82.54	53.7	60.05	54.42	50.75	64.32	64.03
ATP2C2	13.62	15.48	15.65	16.37	13.55	13.84	0.68	0.69	0.93	0.53	0.6	0.65	0.59	1.6	1.05	0.75	0.27	0.43	0	0	0.65	0	0	0.29	0.17	0.13	0	0	7.48	9.59	7.17	6.95	10.32	10.33	17.72	15.88	3.65	15.12	0	0	0.32	0.27	1.79	0.79	1.91	2.17	1.97	2.36	1.69
ATP4A	0.05	0	0	0	0	0.04	0.12	0.11	0.07	0.02	0.08	0.08	0	0	0.08	0	0	0	0	0	0	0	0	0	0	0.59	0.61	0.6	0	0	0	0.09	0.12	0	0	0.36	0.06	0.02	0	0	0	0	0.07	0.22	0.4	1.61	1.05	1.06	0.4
ATP4B	0	0	0	0	0	0	0	0	0	0	0	0	0	0	0	0	0	0	0	0	0	0	0	0	0	0	0	0	0	0	0	0	0	0	0	0	0.39	0	0	0	0	0	0	0	0	0	0	0	0
ATP5S	1.93	0.95	1.86	1.42	1.72	0.78	9.15	7.9	7.38	8.15	6.9	8.35	7.18	8.04	6.4	6.87	7.36	4.34	7.27	4.84	5.47	2.48	3.62	6.52	9.75	6.36	4.88	5.31	2.73	2.6	4.5	5.44	4.14	3.69	3	3.95	6.66	4.99	1.87	0	9.54	8.66	9.39	9.67	6.8	9.68	6.89	6.68	8.09
ATP6AP1	79.06	90.52	80.3	86.37	77.1	77.31	148.42	148.45	138.33	115.79	135.92	133.84	146.6	127.35	78.47	134.8	208.83	211.49	227	132.12	148.88	129.52	66.76	152.97	162.14	174.19	187.44	159.5	123.98	122.39	117.23	114.49	117.13	112.72	133.19	125.44	101.71	95.84	37.07	75.16	168.03	177.8	187.47	72.9	72.73	58.65	82.29	80.77	70.84
ATP6AP1L	1.71	1.64	1.87	1.98	1.59	1.25	0.09	0	0.11	0.14	0.13	0.18	0.25	0.36	1.46	1.43	0.4	0.55	0.15	0	0	0	0.26	0.37	0	0.08	0	0.28	4.16	2.8	2.92	1.75	3.29	2.95	4.03	5.19	2.32	0.32	0	0	0	0	0.31	0	0.3	0.31	0.23	0	0.31
ATP6AP2	82.54	101.87	141.01	86.35	85.77	79.79	124.95	123.25	109.16	153.31	120.2	123.95	150.33	155.08	173.4	181.02	184.88	212.86	174.34	155.17	141.48	201.22	20.05	142.4	158.06	156.93	132.88	155.54	79.88	93.36	133.1	169.68	165.59	114.62	186	222.63	87.81	113.26	77.26	38.61	241.13	278.58	267.99	116.76	121.51	107.48	114.91	136.01	134.61
ATP6V0A1	64.51	66.43	64.4	56.5	59.83	59.09	34.86	35.01	33.26	27.92	28.56	33.9	33.16	30.88	24.8	31.03	45.32	49.77	45.07	47.8	46.96	29.99	25.66	44.12	47.25	53.8	51.41	54.93	30.93	32.42	20.73	24.41	40.83	37.44	46.69	46.51	22.79	44.67	1.32	0	33.54	34.27	33.36	90.41	80.49	87.41	100.95	94.39	86.77
ATP6V0A2	6.3	7.16	6.02	6.01	5.88	6.73	11.15	10.14	10.4	10.49	9.84	11.33	10.06	10.79	11.51	11.91	6.34	4.53	4.78	6.59	5.07	3.71	2.16	10.01	10.12	11.28	9.92	9.87	4.15	4.43	4.45	5.53	5.9	5.66	6.16	5.87	6.65	10.12	0	0	7.37	8.86	7.05	5.63	6.86	5.17	7.76	5.63	6.39
ATP6V0A4	1.38	1.33	0.92	1.18	1.01	1.17	0.18	0.25	0.33	0.19	0.1	0.14	0	0.37	0.19	0	0.62	0.85	0.51	0	0	0	0	0.14	0	0.82	0.6	0.49	0.8	0.51	0.2	0.38	0.93	1.93	0.62	1.68	0.03	0.04	0	0	0.93	0.53	0.88	0.77	0.7	0.24	0	0.53	0.47
ATP6V0B	64.94	76.57	66.22	78.88	70.67	74.1	120.58	131.12	120.26	99.25	112.98	106	77.8	70.51	12.77	53.17	154.48	125.11	168.18	206.38	186.44	148.35	133.45	98.36	96.48	134.83	135.6	120.98	153.8	149.16	191.05	192.85	187.63	189.87	175.15	161.96	162.1	244.96	61.35	82.35	103.66	116.48	109.96	138.69	125.55	111.68	134.79	139.36	148.57
ATP6V0C	445.84	560.18	431.54	484.29	453.05	477.85	153.77	137.47	135.38	106.79	122.16	136.22	100.46	121.13	58.54	152.63	166.32	196.2	208.98	183.09	226.16	128.95	112.44	190.87	178.21	202.14	197.31	222.05	464.01	450.74	358.86	351.25	467.26	382.75	427.74	386.21	198.71	184.2	306.58	529.89	159.64	154.39	151.38	143.58	139.36	138.1	146.07	131.67	122.5
ATP6V0CP3	0	0	0	0	0	0	0	0	0	0	0	0	0	0	0	0	0	0	0	0	0	0	0	0	0	0	0	0	0	0	0	0	0	0	0	0	0	0.47	0	0	0	0	0	0	0	0	0	0	0
ATP6V0D1	111.94	107.57	100.05	121.74	96.44	106.31	102.92	105.88	96.02	79.67	84.87	94.89	83.94	74.55	64.46	75.93	131.32	143.03	138.28	108.44	93.76	100.87	79.23	92.98	90.08	121.63	124.98	125.9	170.12	145.84	144.26	148.49	193.43	196.07	169.62	160.61	125.01	124.81	16.47	0	157.48	147.19	143.83	117.2	118.39	105.4	109.35	113.33	121.5
ATP6V0D2	1.05	1.53	0.56	0.63	0.84	0.52	0.05	0.08	0	0.04	0.17	0	0	0	0	0	0	0	0	0	0	0	0.13	0.18	0.11	0.65	0.46	0.64	0.17	0	0.13	0.35	0.14	0	1.06	0.54	1.17	2.32	0	0	0	0	0.31	0	0	0.3	0	0	0
ATP6V0E1	739.04	767.84	709.32	721.54	748.51	694.83	418.14	383.22	350.15	433.73	406.95	381.22	315.67	370.94	420.1	587.16	613.86	570.44	638.77	365.07	343.15	380.92	452.9	422.04	382.61	620.74	503.65	593.59	520.2	552.45	516.18	519.84	438.83	498.14	451.68	430.87	301.82	530.62	436.65	370.73	694.16	686.37	738.58	331.93	348.07	315.83	329.15	367.94	359.45
ATP6V0E2	10.64	12.8	10.18	13.17	8.89	9.41	54.8	57.38	54.57	39.85	45.73	51.71	46.9	47.64	27.76	38.13	19.85	14.1	21.93	12.15	14.94	9.66	54.51	55.72	52.13	25.98	29.08	25.34	6.36	7.61	6.82	7.61	4.08	2.78	3.21	4.43	9.85	2.15	1.21	0	25.48	19.88	19.99	6.29	5.46	5.77	6.04	8.48	7.89
ATP6V0E2-AS1	0.25	0.28	0.39	0.62	0.43	0.24	2.6	3.66	3.04	2.11	1.85	2.44	3.4	2.19	1.3	2.17	2.09	2.51	2.3	3.55	1.27	2.87	1.3	2.38	3.03	0.87	0.82	0.84	0.26	0.63	0.48	0.64	0.7	0.11	0.92	0.42	0.1	0.99	0	0	1.53	1.11	1.18	0.51	0.23	0.7	1.04	0.35	0.7
ATP6V1A	31.64	32.57	37.21	31.7	34.62	29.87	23.62	20.38	23.36	26.47	19.73	21.59	32.53	31.65	35.27	40.16	62.4	66.14	58.56	51.85	55.14	54.72	2.07	23.77	27.76	45.28	33.26	43.32	25.74	23.52	36.72	41.61	41.29	37.31	54.83	69	13.82	22.88	10.86	0	64.68	73.55	65.3	46.01	44.46	57.54	59.57	55.76	58
ATP6V1B1	1.17	0.98	0.48	0.87	0.34	0.45	3.6	4.14	4.01	2.95	3.63	3.63	4.77	2.73	2.92	2.85	1.86	1.32	1.95	5.3	4	2.26	4.25	4.19	3.06	1.48	1.86	2.53	0	0.4	0	0.25	0	0	0.32	0	7.71	1.12	0	0	2.9	2.57	3.85	11.24	3.65	7	10.94	11.64	8.12
ATP6V1B2	92.03	90.3	96.69	75.74	91.26	81.86	62.72	53.84	60.95	59.91	54.52	58.92	61.29	62.5	65.46	53.28	53.92	40.58	49.38	74.07	69.1	76.75	17.76	63.82	55.66	93.25	67.18	81.38	63.31	61.85	65.62	70.21	108.3	115.07	89.42	83.95	54.16	163.7	160.6	144.7	43.37	50.05	49.73	75.32	78.05	76.89	88.12	78.78	87.49
ATP6V1C1	16.98	17.64	24.05	15.95	19.32	15.85	30.33	29.26	21.89	34.85	27.38	28.06	31.79	32.77	41.21	34.58	40.98	46.17	38.49	38.95	31.17	37.22	5.46	28.5	31.67	56.84	45.71	56.46	16.66	16.9	24.34	27.49	38.05	29.35	30.37	31.46	13.98	22.88	44.26	13.83	37.48	40.25	42.69	45.83	39.91	44.2	53.93	52.44	51.4
ATP6V1C2	3.13	3.7	2.65	2.45	3.39	4.29	1.27	1.03	1.46	0.99	0.74	0.85	0.56	0.27	2.02	4.3	0.15	0	0.11	0	0	0	0	0	0	0.31	0.12	0.21	0.65	2.11	1.34	1.22	2.94	1.56	3.44	3.09	0.45	1.75	0	0	0.61	1.61	2.11	3.78	3.9	5.09	4.64	4.35	4.64
ATP6V1D	95.48	84.87	99.07	92.76	100.15	91.67	61.21	57.28	53.49	74.64	58.76	57.45	62.69	67.33	70.66	56.24	98.69	89.94	79.41	85.25	79.32	109.17	37.02	69.54	65.73	124.76	87.84	119.54	102.71	99.37	132.76	142.28	150.34	122.24	111.79	116.72	38.51	106.05	26.23	25.97	121.43	149.84	137.71	206.71	245.08	216.13	223.92	254.46	246.79
ATP6V1E1	161.78	162.07	206.22	146.64	161.12	156.34	158.41	144.16	172.76	158.73	144.64	152.87	132.86	136.18	210.01	192.26	222.99	208.8	213.2	133.23	144.67	128.75	68	134.52	124.61	236.1	209.06	204.35	202.9	214.23	237.87	259.12	229.19	232.42	239.08	233.57	205.99	231.72	107.12	90.76	231.87	227.1	240.54	144.46	143.64	125.29	146.52	141.79	161.43
ATP6V1E2	2.36	3.16	2.1	2.61	1.96	2.45	5.64	5.57	5	3.76	5.24	6.12	7.49	5.42	9.03	9.36	2.78	5.74	3.85	5.97	2.89	3.28	5.02	4.9	5.39	3.8	2.69	2.98	3.81	4.4	4.7	3.58	3.2	3.77	3.73	4.43	1.96	1.97	0	0	5.14	3.07	3.84	1.16	4.23	2.49	3.96	2.94	3.92
ATP6V1F	398.95	364.78	368.1	419.66	337.32	387.28	256.75	269.48	225.34	226.56	266.56	233.39	245.05	270.31	124.21	168.97	303.86	300.49	347.97	255.69	262.47	226.45	536.45	328.03	313.19	277.92	328.39	276.92	468.88	480.29	476.51	390.96	427.16	408.83	442.79	382.73	339.47	366.47	318.01	272.87	285.6	259.12	270.53	149.31	163.26	173.39	145.16	149.91	148.86
ATP6V1G1	242.06	245.39	296.57	286.12	253.16	261.77	95.18	105.1	105.33	109.63	98	101.41	110.75	146.96	203.52	123.14	225.33	245.23	227.86	309.07	261.99	314.33	13.39	114.83	122.94	151.09	183.7	178.08	223.88	237.62	289.77	301.15	268.23	219	268.64	336.97	105.2	146.1	86.98	97.97	232.54	237.14	238.34	283.13	290.62	310.74	322.14	333.35	320.5
ATP6V1G2	0.4	0.74	0.83	0.15	0.15	0.3	0.29	0.26	0	0.4	0.21	0.38	1.61	0.39	0.59	2.31	0.65	0	0.48	2.78	2.7	9.16	0.64	0.6	1.08	0.27	0	0.15	0	0	0.21	0.23	0.34	0	0.43	0.88	1.98	0.68	0	0	0.65	2.5	1.84	14.63	7.88	14.91	16.25	13.46	15.45
ATP6V1G2-DDX39B	0	0	0	0	0	0	0	0	0	0	0	0	0	0	0	0	0	0	0	0	0	0	0	0	0	0	0	0	0	0	0	0	0	0	0	0	0	0	0	0	0	0	0	0	0	0	0	0	0
ATP6V1G3	0	0	0	0	0	0	0	0	0	0	0	0	0	0	0	0	0	0	0	0	0	0	0	0	0	0	0	0	0	0	0	0	0	0	0	0	0	0	0	0	0	0	0	0	0	0	0	0	0
ATP6V1H	35.52	47.47	60.07	41.2	41.91	38.72	41.67	38.7	41.26	42.7	38.33	39.29	37.57	40.94	37.59	40.01	58.51	53.47	53.63	49.54	58.45	51.9	15.17	31.75	38.4	52.95	43.78	47.81	65.61	69.82	98.38	103.98	99.39	86.92	116.98	121.52	25.46	45.42	4.61	0	61.82	56.85	58.49	76.95	75.87	68.62	77.8	90.78	83.41
ATP7A	3.9	5.43	5.16	3.18	3.69	3.09	9.26	7.11	7.76	9.83	7.11	6.9	10.47	10.44	12.33	9.42	9.88	7.57	7.92	8.85	7.57	5.71	0.29	9.56	13.94	10.41	8.22	10.04	2.29	1.86	2.41	2.72	3.56	2.93	5.14	4.44	1.22	2.14	4.05	0	19.2	16.8	16.08	11.42	10.13	11.58	11.8	12.34	9.49
ATP7B	6.89	7.69	6.7	7.51	6.71	6.55	4.37	4.14	4.82	3.88	4.03	4.21	4.06	2.96	2.52	2.07	0.91	0.6	1.47	0.62	2.42	2.05	0.14	5.01	4.35	2.89	3.09	2.84	5.54	5.04	3.87	3.6	5.32	5.9	5.9	6.25	7.28	0.95	62.7	85.55	0.88	0.96	1.28	1.95	0.99	1.34	1.33	1.68	0.89
ATP8A1	0.09	0.26	0.62	0.13	0.24	0.21	0.29	0.23	0.22	0.26	0.23	0.27	0.28	0.38	0.45	0.27	0.03	0	0.04	0	0	0	0	0.1	0.19	0.12	0.13	0.08	0.25	0.05	0.18	0.14	0.17	0.04	0.11	0.16	3.87	3.19	3.51	0	0	0.15	0.09	0.29	0.26	0.09	0.13	0.13	0.18
ATP8A2	0.92	0.38	0.32	0.68	0.75	0.42	0	0	0	0	0	0	0	0	0.06	0	0.12	0	0.07	0.11	0	0.44	0	0	0	0	0.07	0.04	0.49	0.31	0.3	0.69	0.56	0.48	1.7	2.05	0.44	0.2	0	0	0.19	0.04	0.15	0.31	0.14	0	0	0	0
ATP8B1	27.78	26.01	27.87	23.02	26.51	23.44	17.45	16.89	18.35	16.14	15.01	16.53	11.66	11.5	15.6	10.3	31.09	28.86	27.13	17.42	16.75	18.96	1.09	16.82	19.92	19.08	14.77	20.22	13.52	12.23	10.45	14.92	16.8	13.92	18.48	21.66	12.45	6.52	4.3	0	24.17	22.59	26.72	16.89	10.32	10.65	17.72	18.31	16.99
ATP8B2	10.9	10.94	13.14	12.31	11.82	11.98	33.12	34.14	34.31	28.4	32.56	32.61	31.45	24.25	15.25	29.33	27.96	34.22	31.65	37.51	28.05	27.27	2.44	23.81	26.17	33.65	31.21	29.72	7.4	6.48	4.43	4.03	6.59	7.72	5.62	5.43	12.17	13.93	0.2	0	18.81	18.08	17.62	28.32	20.1	22.14	25.6	20.95	23.26
ATP8B3	1.08	1.59	1.07	1.08	0.95	0.99	3.16	3.46	3.57	2.99	3.49	3.71	4.45	3.47	4.25	3.93	2.55	1.77	1.8	2.93	1.91	1.73	1.45	4.14	4.43	2.71	2.49	3.25	0.24	0.3	1.05	0.55	0.57	0.41	0.18	0.75	1.07	0.28	0.87	0	4.81	4.29	4.09	3.38	4.19	4.51	6.6	6.89	4.24
ATP8B4	0.03	0.11	0.09	0	0	0.04	0.76	0.8	0.58	0.78	0.78	0.94	0.41	0.35	0.4	0.2	1.45	2.06	1.16	2.65	0.69	1.17	0.11	0.61	1.38	0.41	0.39	0.61	0	0	0	0	0	0	0.06	0	1.3	0.86	1.18	0	2.18	1.53	2.37	1.25	0.38	1.15	1.51	1.73	0.89
ATP8B5P	0.3	0	0	0.08	0.26	0.06	0.42	0.3	0.1	0.33	0.48	0.39	0.46	0.22	1.13	0.88	0.46	1.02	0.48	1.37	2.32	4.38	0	0.34	1.44	0.08	0	0.26	0.16	0.15	0	0.2	0.33	0.14	0.25	0	1.3	1.05	0	0	0	0.4	0.67	1.87	1.13	0.57	0.64	0.21	2.57
ATP9A	23.99	24.77	23.59	19.05	22.14	20.99	29.6	27.67	30.34	24.85	23.35	24.69	30.45	22.64	19.11	19.15	13.26	13.04	12.38	8.68	8.97	10.73	3.23	26.14	32.12	27.11	24.49	24.35	9.11	8.99	5.15	5.92	11.25	10.87	9.96	8.91	5.7	3.59	2.63	0	19.24	17.21	16.13	13.49	10.21	13.8	17.62	15.57	15.06
ATP9B	5.8	6.13	4.81	5.27	4.37	4.22	22.1	22.05	21.58	19.57	19.48	19.85	15.98	15.18	9.59	13.49	4.82	3.24	6.41	4.6	5.36	7.58	6.69	19.8	20.42	19.78	19.24	19.74	4.08	3.89	3.6	3.54	6.53	7.28	9.64	8.05	5.84	5.34	4.06	0	7.13	6.01	7.72	5.74	6.85	6.75	9.9	8.79	6.6
ATPAF1	48.03	44.71	48.75	34.26	37.75	42.14	53.38	43.65	45.34	54.23	50.51	58.28	67.81	78.32	83.85	64.17	46.14	44.9	50.34	32.49	31.19	35.3	15.81	43.02	43.86	35.32	27.12	31.95	27.32	24.49	29.32	27.7	33.16	27.66	30.17	28.5	27.47	12.95	0	35.99	51.23	54.27	52.37	30.88	30.92	23	34.16	37.07	31.29
ATPAF2	24.62	20.32	22.83	27.27	22.39	25.18	28.28	29.7	32.64	26.44	27.09	31.59	28.55	32.47	28.89	27.29	41.87	46.58	44.52	34.49	37.77	31.35	25.21	34.45	32.82	31	36.73	30.97	25.91	25.44	22.22	25.57	19.97	18.76	19.28	13.63	13.48	9.31	1.43	0	36.57	35.72	29.59	10.62	17.93	14.39	19.3	16.76	13.96
ATR	10.46	12.46	14.79	9.89	11.19	11.05	12.28	9.89	9.14	13.94	10.77	11.11	11.58	13.98	18.12	11.07	12.41	11.73	9.41	15.89	13.49	13.66	0.63	13.11	15.74	13.58	10.82	12.74	8.26	8.62	8.79	10.49	13.37	11.21	16.44	16.38	3	4.24	1.89	1.91	11.91	12.74	11.62	17.68	18.24	17.01	18.46	19.49	17.31
ATRAID	130.61	127.29	109.52	117.78	113.47	114.37	319.7	317.77	304.01	323.45	312.67	317.35	337.51	343.65	211.29	340.39	208	225.33	211.54	152.37	155.36	192.97	343.29	357.05	369.71	219.97	245.05	232.4	137.84	135.86	121.08	123.27	105.15	113.91	105.36	88.87	191.05	79.04	53.92	30.61	277.01	245.97	255.43	114.94	95.5	75.43	107.9	124	107.13
ATRIP	5.27	3.97	3.67	4.35	5.21	5.47	13.26	11.76	14.35	11.71	13.29	11.62	11.32	11.14	8.31	9.08	4.14	4.51	4.91	6.7	7.58	12.87	11.72	9.87	10.79	4.56	4.65	4.94	0.16	0	0.12	0	0	0	0	0	9.12	4.2	0	0	5.51	5.46	4.06	7.62	8.59	6.99	8.93	6.31	7.85
ATRN	60.21	66.56	69.19	55.98	60.4	54.66	50.79	47.14	50.23	45.38	44.25	47.04	57.1	48.73	50.35	49.16	45.84	37.59	42.07	43.98	53.79	51.11	6.52	53.87	57.42	55.85	49.34	56.59	35.12	34.01	22.67	26.97	45.49	45.19	58.69	59.49	8.89	6.55	1.18	0	71.28	64.54	61.62	45.16	44.2	41.05	50.7	56.23	55.81
ATRNL1	0	0.25	0	0	0	0.17	1.51	1.22	0.74	1.72	1.53	1.64	1.03	0.5	0	0	0.48	0	0.41	0.68	0	0	0.18	2.79	1.83	2.37	1.49	1.52	0	0	0.17	0	0	0	0	0.75	1.57	0.03	0	0	3.89	6.14	4.71	3.23	2.1	3.81	4.09	4.14	5.52
ATRX	20.66	25.44	31.3	18.76	19.91	18.63	17.43	15.05	13.93	24.49	16.74	16.02	24.99	29.13	40.29	21	23.59	22.82	18.52	33.1	28.26	35.93	1.43	18.86	24.51	23.69	20.33	23.05	7.29	6.91	6.37	8.1	10.44	10.46	11.87	16.19	5.22	6.78	0	0	32.94	30.04	28.75	42.4	33.39	37.3	42.18	40.83	41.78
ATXN1	4.63	6.53	5.97	5.91	5.62	4.93	2.7	2.56	3.18	2.28	2.09	2.27	3.46	3.21	2.61	1.79	5.03	4.26	4.74	4.07	6.63	3.96	0.15	3.58	3.36	5.12	5.21	5.39	3.72	3.58	2.94	3.42	6.55	5.16	4.28	5.92	4.08	5.42	1.05	0	2.86	4.15	3.74	11.63	10.7	13.52	13.98	13.65	12.4
ATXN10	74.13	66.51	67.32	64.05	71.59	62.68	106.93	98.01	101.41	120.28	104.49	108.58	90.1	82.9	87.83	105.9	131.42	137.18	140.4	131.76	153.64	153.06	21.05	83.12	84.51	68.05	61.07	62.23	49.57	55.93	68.87	74.39	76.46	74.91	72.19	72.96	38.59	43.65	34.78	19.16	135.55	131.71	143.35	85.08	77.13	81.78	102.65	94.92	99.97
ATXN1L	27.55	27.59	27.87	24.56	28.68	26.6	19.56	19.63	21.39	18.69	18.4	20.24	17.67	19.78	12.13	10.6	16.52	16.04	15.08	22.19	26.02	26.64	0.27	23.24	21.32	22.94	23.53	24.16	13.6	10.41	9.01	10.19	20.51	20.65	20.13	19.91	9.85	12.6	1.41	2	18.23	18.64	16.36	34.64	36.11	33.89	34.67	36.15	38.64
ATXN2	50.77	48.44	49.47	47.52	48.69	47.85	16.95	16.33	18.92	15.38	15.7	16.7	22.27	20.61	26.37	13.01	18.84	19.18	21.9	31.4	33.59	21.59	2.68	23.15	23.44	29.85	30.67	32.16	25.95	23.33	14.32	14.54	19.77	17.8	14.91	19.31	6.57	20.32	1.42	0	21.68	21.36	17.54	50.65	43.77	42.04	53.36	46.12	54.41
ATXN2L	77.58	89.98	84.54	83.76	81.46	82.18	72.97	68.75	78.36	60.25	68.64	76.94	73.36	66.91	51.66	73.93	84.54	96.38	96.72	164.14	137.26	135.31	23.53	75.25	69.15	93.16	95.37	95.97	78.94	66.03	43.52	47.08	75.75	72.95	69.23	63.69	19.73	42.38	28.58	7.73	53.02	59.83	54.43	152.38	152.85	157.26	173.64	161.29	153.42
ATXN3	9.13	7.61	6.48	7.43	9.59	7.31	6.44	5.43	5.13	7.12	5.22	4.53	8.92	9.6	14.82	8.28	8.7	9.6	6.92	10.57	7.69	8.7	1.75	5.97	7.08	6.87	6.03	7.63	3.85	5.08	5.24	6.43	5.57	4.55	4.96	5.7	4.74	4.41	5.35	6.9	8.27	8.14	8.25	8.24	8.84	10.08	10.68	10.51	10.84
ATXN3L	0	0	0	0	0	0	0	0	0	0	0	0	0	0	0	0	0	0	0	0	0	0	0	0	0	0	0	0	0	0	0	0	0	0	0	0	0	0	0	0	0	0	0	0	0	0	0	0	0
ATXN7	16.21	18.47	16.14	13.67	16.6	15.69	5.33	4.92	5.52	5.44	4.71	4.97	6.53	6.43	7.65	3.88	4.74	7.42	4.09	6.09	9.46	9.7	0.47	6	7.04	8.93	8.57	8.97	7.25	4.8	4.9	5.7	7.42	6.97	7.62	9.31	5.23	9.22	6.56	0	6.87	6.05	5	18.52	15.44	14.93	13.76	12.38	12.34
ATXN7L1	6.52	6.84	6.19	5.13	4.99	5.38	3.62	3.21	3.07	3.32	3.73	2.94	5.23	6.76	7.24	4.5	4.84	4.93	5.05	6.85	5.26	8.93	1.66	4.16	4.73	6.74	7.17	7.11	2.19	2.17	1.6	2.37	2.69	2.41	2.76	3.88	2.63	4.67	3.49	0	3.4	4.37	3.71	7.4	5.61	5.5	6.36	5.35	4.86
ATXN7L2	2.69	2.12	1.71	3.16	2.92	2.24	2.92	2.26	1.99	1.63	2.41	2.42	1.45	2.45	1.42	1.85	1.36	0.54	1.65	3.34	0	2.75	1.15	1.97	2.8	2.31	3.46	1.79	3.53	2.73	3.45	3.69	2.76	3.45	1.31	2.92	4.11	3.07	0	0	1.18	1.42	1.61	2.28	2.37	1.79	0.89	1.35	0.9
ATXN7L3	29.73	30.65	28.26	31.42	30.13	30.83	63.01	68.62	69.37	56.62	61.19	69.19	56.17	47.67	25.08	39.15	42.17	49.25	50.19	95.27	81.52	67.98	8.29	63.32	62.06	64.01	61.99	61.17	45.26	38.46	38.85	41.36	45.94	42.23	37.78	38.7	16.79	20.58	1.22	0	37.65	36.33	40.49	97.82	97.36	95.29	100.73	85.67	86.22
ATXN7L3B	47.6	47.91	47.86	42.03	42.08	41.38	51.64	49.87	51.87	50.57	46.8	50.88	61.13	54.31	28.48	29.21	89.91	78.49	76.82	131.58	117.74	111.73	5.25	47.65	53.58	51.58	47.68	45.6	36.22	35.35	42.9	45.88	59.14	62.36	60.94	64.25	27.97	35.88	10.52	8.53	76.43	79.83	81.82	193.66	183.01	187.42	193.13	209.53	210.92
ATXN8OS	0	0	0	0	0	0	0	0	0	0	0	0	0	0	0	0	0	0	0	0	0	0	0	0	0	0	0	0	0	0	0	0	0	0	0	0	0	0	0	0	0	0	0	0	0	0	0	0	0
AUH	18.38	18.5	18.39	14.41	16.49	15.51	17.14	18.92	18.82	21.14	19.82	18.36	22.22	26.55	21.94	24.36	22.78	20.16	20.87	24.81	21.97	22.1	1.92	17.24	19.64	16.95	15.88	18.58	7.61	6.29	9.1	11.11	7.89	7.14	7.87	8.41	9.29	4.8	0	0	14.77	15.93	14.72	23.05	26.75	33.74	26.73	32.16	29.77
AUNIP	7.81	5.19	3.91	6.12	5.66	6.24	7.21	7.6	9.54	9.06	9.42	8.38	11.24	7.88	9.05	9.72	1.45	1.19	0.87	1.85	3.59	3.05	3.25	8.71	7.64	4.86	5.17	4.65	9.88	9.06	6.69	8.7	4.27	8.59	4.34	6.18	0.09	0.29	0	0	2.17	3.14	2.01	4.69	3.93	2.98	2.95	4.23	4.31
AUP1	148.97	170.13	161.03	180.87	163.21	168.58	201.88	220.78	222.59	162.18	196.96	207.77	177.06	174.93	173.13	215.99	367.06	399.32	414.98	454.65	421.62	404.88	351.36	272.08	256.98	247.6	260.62	241.65	158.8	173.36	148.92	150.39	164.75	157.56	146.57	133.24	135.42	215.5	24.44	17.78	252.09	236.38	243.15	266.69	278.24	273.51	303.52	254.01	295.77
AURKA	30.92	28.99	25.92	23.42	25.56	27.98	134.05	125.86	132.07	146.17	134.92	141.98	176.35	176.52	217.41	169.05	34.39	45.83	27.7	24.95	23.42	55.05	28.41	172.37	156.27	122.43	94.09	112.1	40.45	40.87	20.56	25.59	25.29	27.16	20.04	17.14	1.51	2.4	0	0	21.81	23.71	20.62	17.01	20.73	13.95	13.57	17.74	21.64
AURKAIP1	75.71	83.6	82.92	108.11	77.82	82.2	195.82	198.36	204.71	162.46	188.16	200.1	164.2	144.92	37.53	93.61	143.13	104.61	131.92	114.89	166.05	120.18	459.15	192.59	154.1	122.26	139.22	134.82	257.26	273.08	307.61	286.24	233.04	203.07	166.51	191.89	186.17	107.06	24.18	15.6	100.96	99.04	109.98	44.99	47.25	40.57	45.46	47.66	37.82
AURKB	5.93	10.8	13.28	10.72	10.06	10.98	162.34	177.53	170.29	141.08	158.27	168.06	165.78	149.49	120.17	138.4	6.52	8.44	9.2	6.58	9.58	9.03	119.83	186.01	163.93	77.97	78.91	84	35.51	40.48	12.15	13.72	25.12	23.78	2.83	2.09	2.35	0.99	5.45	0	13.14	12.14	5.96	6.41	12.24	4.71	10.49	4.87	9.44
AURKC	4.09	2.19	4.56	2.9	2.07	3.37	0.09	0.48	0.65	0.36	0.43	0.24	0	0.48	0	0	0.4	1.1	0.59	0.99	0	0	0.53	0	0.44	0	0.31	0.18	2.43	0.99	1.78	0.7	1.64	1.48	2.7	3.29	3.22	4.95	0	0	0	0	0.42	7.39	4.89	4.93	6.41	6.03	5.56
AUTS2	13.72	15.34	14.08	14.72	12.82	12.34	4.13	4.24	4.16	3.42	3.46	3.52	4.7	3.26	3.09	3.22	2.16	3.34	2.08	4.38	2.68	2.69	0.61	4.4	5.1	3.48	3.92	4.53	12.17	10.54	7.01	7.07	10.36	7.86	9.78	12.09	4.6	4.32	1.18	0	5.18	3.7	4.1	13.14	12.16	16	13.92	11.21	10.33
AVEN	19.22	18.41	18.55	14.05	17.59	17	40.2	38.45	37.23	37.99	39.44	35.56	40.6	40.84	28.91	51.02	40.91	44.95	33.27	34.89	21.42	34.22	20.46	35.59	30	38.96	27.86	36.13	24.35	29.45	28.95	37.38	31.34	24.36	29.45	23.55	10.55	8.87	5.02	10.18	34.16	34.45	38.23	34.92	29.91	26.94	28.98	25.51	25.61
AVIL	1.27	1.21	2.15	1.07	0.9	0.74	1.62	1.55	1.44	1.35	1.11	1.28	2.77	0.89	4.7	2.82	0.22	0.41	0	1.46	0.62	0	0.19	0.41	1.15	1.28	2.07	0.95	1.41	1.22	0.85	1.04	1.21	1.31	1.99	1.22	1.72	2.91	0	0	0.9	1.33	1.84	6.7	4.06	5.69	5.75	5.65	6.39
AVL9	7.52	7.39	6.22	6.08	6.48	6.83	11.2	10.31	12.15	11.81	11.52	11.16	12.38	12.59	10.55	8.99	16.42	15.17	14.34	20.29	21.3	16.28	1.44	10.31	12.21	13.73	11.51	13.88	10.58	11.34	10.86	12.56	20.88	18.3	15.78	18.23	1.68	2.92	1.1	4.47	15.4	13.96	12.38	19.78	20.61	21	25.97	23.09	22.49
AVP	0	0	0	0	0	0	0	0	0	0	0	0	0	0	0	0	0	0	0	0.93	0	0	0	0	0	0	0	0	0	0	0	0	0	0	0	0	0	0	0	0	0	0	0	1.26	0	1.16	0.86	1.75	0
AVPI1	60.19	64.89	69.59	69.35	57.7	65.38	131.55	128.07	126.63	103.69	123.77	121.84	101.28	95.02	59.65	112.08	59.63	55.38	75.5	68.41	90.69	76.2	106.4	108.86	90.84	123	146.06	123.08	57.98	56.07	57.5	54.08	54.41	50.69	60.47	61.3	30.2	17.28	3.91	0	52.56	48.17	50.24	86.68	86.33	74.46	57.94	38.87	26.91
AVPR1A	0.02	0	0	0	0	0.02	0.04	0.1	0.06	0.09	0.06	0.02	0.07	0.18	0.22	0.28	0.06	0.16	0.02	0	0.5	0	0	0.11	0.2	0.12	0.09	0.11	0	0	0	0	0	0	0	0	4.07	0.13	0	0	0	0.08	0.06	0.1	0.09	0	0	0.07	0.09
AVPR1B	0	0	0	0	0	0	0	0	0	0	0	0	0	0	0	0	0	0	0	0	0	0	0	0	0	0	0	0	0	0	0	0	0	0	0.18	0	0	0.03	0	0	0	0	0	0	0	0	0	0	0
AVPR2	0	0	0	0	0	0	0	0.11	0	0	0	0.39	0	0	0	0.63	0	0	0	0	0	0	0.17	0	0	0.11	0	0.12	0	0	0	0	0	0	0	0	11.1	0.2	0	0	0.53	0.11	0.14	0.44	0.8	0	0.6	0.3	0.41
AWAT1	0	0	0	0	0	0	0	0	0	0	0	0	0	0	0	0	0	0	0	0	0	0	0	0	0	0	0	0	0	0	0	0	0	0	0	0.45	0	0	0	0	0	0	0.17	0	0	0	0	0	0
AWAT2	0.09	0	0	0	0	0	0	0	0	0	0.05	0	0	0	0	0	0	0	0	0	0	0	0	0	0	0	0	0	0	0	0	0	0	0	0	0	0	0.19	0	0	0	0	0	0	0	0	0	0	0
AXDND1	0	0.12	0	0.06	0	0.12	0.2	0	0	0.21	0.03	0.15	0.16	0.15	0.31	0	0.06	0	0.14	0	0	0	0	0.12	0.07	0.05	0	0.06	0	0	0	0	0.18	0	0	0	0.38	0	0	0	0	0.11	0.07	0	0	0.2	0.15	0.3	0.59
AXIN1	21.59	24.2	22.65	30.37	20.29	23.29	33.72	34.55	42.51	29.54	32.78	37.27	29.39	25.65	23.42	28.71	17.09	19.31	19.38	22.96	21.65	23.89	8.45	34.88	34.41	28.25	30.88	31.05	33.64	31.31	27.59	25.45	31.63	29.28	27.48	26.27	8.08	9.27	0.31	0	13.63	14.08	15.68	22.4	21.55	26.74	26.97	25.52	23.2
AXIN2	0	0	0.22	0.15	0.05	0.03	4.76	4.88	5.43	4.93	4.65	5.58	4.81	4.78	4.11	3.94	7.3	8.52	7.68	11.27	11.98	10.43	0.22	10.37	11.89	5.13	4.62	4.27	0	0	0	0	0.04	0.08	0.07	0.15	7.65	4.7	0	0	8.7	6.39	7.05	15.73	15.48	13.59	19.68	19.04	14.3
AXL	35.73	37.64	38.85	34.76	31.44	34.32	112.65	114.39	117.12	93	105.21	111.48	145.49	125.27	74.52	121.49	85.64	96.02	90.65	43.51	35.5	35.89	43.59	83.25	86.2	195.73	179.01	195.86	23.02	25.32	14.62	17	39.07	39.63	26.86	26.86	51.22	99.97	19.4	11.47	65.08	61.75	67.7	131.98	113.59	106.44	108.74	86.38	98.66
AZGP1	2.24	1.5	1.77	0.5	1.38	2.11	0	0	0	0.13	0.08	0	0	0	0	0	0.46	0	0.14	0	0	0	0.24	0.34	0.2	0.15	0.57	0	0.32	0	0.23	0.52	0	0	0	0	2.56	32.62	0	0	0	0.16	0.19	0	0	0	0	0	0
AZGP1P1	0	0	0	0	0	0	0	0	0	0	0	0	0	0	0	0	0	0	0	0	0	0	0	0	0	0	0	0	0	0	0	0	0.21	0	0	0	0	0	0	0	0	0	0	0	0	0	0.45	0	0
AZI2	15.16	18.08	24.93	19.6	16.32	17.08	24.24	22.73	21.08	31.43	25.23	26.52	33.43	39.57	48.38	36.82	19.18	28.02	18.84	34.3	21.52	27.22	4.79	27.51	28.79	47.74	39.63	45.38	16.18	19.93	24.46	29.5	36.52	27.16	39.68	42.14	28.1	24.77	29.9	40.89	25.43	28.88	30.54	96.37	86.91	99.85	68.44	77.75	69
AZIN1	37.44	52.65	58.22	40.18	44.14	37.38	53.52	44.98	44.26	56.03	44.35	47.43	72.51	80.36	74.06	75.07	74.42	87.88	65.25	72.53	72.26	78.64	3.19	53.42	59.2	101.2	69.96	93.56	39.03	33.18	48.88	55.23	82.18	71.26	105.2	117.44	26.11	86.51	85.39	44.61	127.89	132.7	133.48	166.6	145.91	176.27	173.39	192.73	166.85
AZU1	0.21	0.23	0	0	0	0	0.7	0.83	0	0.09	0.88	0.61	0.64	0	0	0	1.8	1.42	3.42	1.89	2.14	0	0.68	0	0.28	0.42	0	0	0.89	0	0	0	0.82	0.76	0.69	0	4.46	0.06	0	0	0	0	0	0.86	0	3.16	2.93	0.59	0.79
B2M	1389.53	1461.8	1517.63	1307.32	1547.19	1219.94	578.66	533.15	589.93	910.13	697.86	747.61	695.91	826.84	1167.31	903.33	864.27	780.92	776.65	1150.66	1065.1	1203.11	189.5	524.7	565.39	2347.64	2248.96	2173.33	802.45	868.63	888.99	940.72	974.14	844.46	1316.73	1317.57	6523.63	13552.5	25116.5	13160.2	1105.11	1250.92	1139.76	3058.28	3131.05	2861.47	1933.52	2002.92	2042.76
B3GALNT1	3.35	2.39	3.51	2.62	3.79	3.51	0.06	0	0	0.03	0.03	0.13	0	0	0	0.34	0	0	0	0	0	0	0	0	0	0.17	0	0.13	3.32	3.04	4.32	5.63	7.52	4.72	4.96	6.2	8.55	4.57	1.68	0	0	0	0	0	0.22	0	0	0	0
B3GALNT2	16.44	19.76	21.49	15.5	18.33	15.53	14.66	12.7	12.64	14.71	13.36	13.39	17.48	15.92	15.69	13.78	14.95	16.55	15.74	75.37	64.41	55.17	2.26	15	18.27	18.24	14.96	16.33	12.55	14.88	12.11	13.38	17.61	14.99	21.7	21.27	9.19	7.68	0.25	0	16.24	17.66	13.96	69.19	58.49	71.72	75.93	101.22	88.6
B3GALT1	0	0	0	0	0	0	0.05	0	0	0	0	0	0	0	0	0	0	0	0	0	0	0	0	0	0	0	0	0	0	0	0	0	0.08	0	0	0	0.14	0	0	0	0	0	0	0	0	0	0	0	0
B3GALT2	0	0	0	0	0	0	0	0	0	0	0	0	0	0	0.08	0	0	0	0.2	0	0	0	0	0	0	0	0	0	0	0	0	0	0	0	0	0	0.87	0.72	0	0	0	0.06	0.07	0.22	0	0.2	0	0	0
B3GALT4	2.58	1.5	1.56	2.48	1.94	1.8	0.94	1.66	1.63	1.72	1.35	0.9	4.45	2.48	0.34	3.92	0.28	0.76	0.3	0	2.29	0	1.81	0.25	1.37	0.68	0.85	0.51	3.58	3.18	1.92	2.8	1.27	2.44	1.66	1.88	8.96	4.95	0	0	1.11	0.47	0.57	0.92	0.84	0	0.63	0.64	0.85
B3GALT5	0	0.08	0	0.39	0.24	0.11	2.3	2.06	2.31	2.07	1.57	2.39	1.7	2.16	1.67	0	2.23	2.36	2.65	0.21	0	1.61	0	3.46	3.22	1.54	2.65	1.89	0	0	0	0.06	0.03	0	0	0	0	0	0	0	2.07	1.17	1.95	0.86	0.26	0.79	1.56	1.19	1.58
B3GALT6	13.82	12.74	10.59	9.85	11.5	10.38	31.42	29.44	34	24.39	30.15	31.02	22.96	26	9	16.36	19.15	24.04	23.19	27.82	37.78	31.67	31.77	24.55	17.96	13.5	11.18	13.43	14.54	16.77	25.34	23.94	16.22	12.16	14.77	13.31	11.22	8.45	6.37	0	11.18	13.66	12.88	18.27	16.1	18.05	16.47	14.36	13.44
B3GAT1	0	0.06	0	0	0	0.04	0.03	0	0	0.05	0.03	0	0	0	0	0	0	0	0	0	0	0	0.09	0	0	0	0	0	0	0	0	0	0.05	0	0	0	0.67	0.93	0	0	0	0	0.07	0	0	0	0	0	0
B3GAT2	0	0.33	0	0	0.11	0	0	0	0	0	0	0	0	0	0	0	0	0	0	0	0	0	0	0	0	0	0	0	0	0.2	0	0	0	0	0	0	0	0	0	0	0	0	0	0	0	0	0	0	0
B3GAT3	17.03	17.02	16.28	24.72	17.09	14.37	57.21	57.66	56.42	50.55	54.13	55.7	35.17	34.42	12.42	31.49	48.88	58.23	51	45.35	58.4	46.86	81.88	51.55	49.15	46.74	47.55	44.39	41.27	41.43	42.49	38.39	43.48	37.1	38.51	32.04	34.92	21.99	0	17.15	31.36	38.85	37.24	24.32	21.72	24.27	31.98	24.74	27.86
B3GNT2	29.88	32.03	33.35	27.4	33.22	28.82	26.43	24.56	24.62	27.37	26.82	30.42	20.91	21.41	37.08	31.98	15.4	12.5	13.73	31.59	18.92	29.35	0.44	21.34	27.04	52.94	40.38	50.41	21.12	25.68	32.31	42.71	47.6	26.85	38.53	54.25	13.23	21.63	2.39	0	23.41	22.48	21.44	43.65	45.31	45.73	33.77	51.7	43.77
B3GNT3	26.48	24.21	23.36	28.87	22.56	27.71	15.86	15.29	16.57	12.41	14.83	15.98	15.22	16.46	4.94	10.65	7.59	10.92	9.04	7.41	5.75	9.76	7.59	19.66	20.07	23.35	26.03	25.67	29.42	30.59	40.88	43.96	21.45	19.49	25.94	31.34	0.26	0.64	0	0	11.83	6.57	11.08	12.12	8.13	6.09	6.49	5.78	5.31
B3GNT4	4.67	6.86	6.51	5.86	3.82	4.98	0.96	1.57	1.47	1.02	1.22	1.17	1.13	1.27	2.94	1.43	0.3	0	0.22	0	0	0	1.78	0.83	0.84	0.5	0	0.55	7.06	7.22	5.36	6.99	6.26	2.9	11.96	13.61	0	0.63	0	0	0	1.55	2.03	4.55	5.51	5.1	6.2	3.49	4.65
B3GNT5	33.39	41.27	59.29	36.83	44.89	36.9	5.07	4.28	4.11	6.19	4.56	4.21	4.66	4.7	7.95	4.86	8.83	13.13	9.98	37.76	27.91	29.98	0.22	4.91	4.91	22.59	18.11	25.25	39.62	40.38	56.43	73.83	90.3	57.47	59.09	74.94	18.15	16.7	21.81	30.56	15.57	15.32	15.65	110.03	115.58	123.27	120.7	118.19	111.7
B3GNT6	0.22	0.92	0	0.74	0.77	0.46	0	0	0	0	0	0.05	0	0	0	0	0	0.5	0	0	0	0	0	0	0	0.08	0	0	0.32	0	0	0.06	0.19	0	0	0	0	0.09	0	0	0	0	0	0	0	0	0	0.21	0
B3GNT7	7.24	7.78	7.17	7.85	7.49	7.4	1.67	1.55	1.81	1.49	1.24	2.49	1.6	1.62	0.78	2.14	0.58	0	0.43	2.37	1.61	3.04	0.42	1.89	2.28	1.64	1.89	1.48	1.9	3.4	2.53	1.54	1.42	0.86	1.56	1.23	4.44	4.16	1.22	4.33	2.34	1.88	2.34	11.86	8.62	6.33	3.23	1.93	2.58
B3GNT8	3.83	6.3	5.34	5.7	2.79	3.82	0.51	0.5	0.27	0.26	0.42	0.22	0.31	0	0	0	0.25	0	0	0.61	0	0	0.16	0.23	0.14	0.1	0	0.23	7.51	7.77	8.79	8.87	5.84	3.29	2.49	3.05	4.71	4.61	0	0	0	0.32	0.38	2.49	0.38	2.28	1.69	0.86	0
B3GNT9	8.84	9.71	8.42	7.15	8.81	7.16	15.57	13.34	15.17	11.52	12.28	14.48	7.71	7.45	3.88	7.37	6.64	6.17	7.76	6.98	5.74	13.81	4.53	21.39	15.66	8.69	9.07	9.66	6.27	4.98	4.81	5.2	3.57	2.67	3.59	3.77	3.42	0.79	2.04	0	7.99	7.67	8.12	8.36	6.55	5.56	6.49	6.17	7.96
B3GNTL1	2.76	0.77	1.73	1.84	0.95	2.11	16.37	11.29	13	10.27	11.29	12.49	16.86	14.86	12.18	25.79	5.94	3.73	5.63	3.33	12.72	7.99	11.59	10.6	7.33	9.04	8.66	10.44	4.7	3.36	1.93	3.45	2.52	3.51	2.51	2.78	6.02	4.18	0	0	5.47	4.94	3.87	1.7	4.13	2.08	5.8	6.27	4.18
B4GALNT1	0.66	1.48	0.86	0.53	0.76	0.83	83.33	83.93	88.32	67.23	79.67	84.62	79.65	77.61	25.82	50.94	39.04	42.97	43.87	44.32	42.71	27.46	25.41	83.33	80.57	73.41	82.62	86.2	0.4	1.15	1.33	1.47	1.57	1.21	0	0	2.71	1.18	0	0	38.54	34.62	28.25	14.82	16.66	15.74	18.87	19.38	20.45
B4GALNT2	4.06	4.53	4.53	6.75	6.19	6.02	1.65	1.9	1.35	1.73	1.86	1.55	0.93	0.9	1.06	0	0.25	1.37	0.37	0	0	0	0.65	0.92	0.97	2.04	1.93	2.29	0.86	0.41	0.47	0.53	0.35	0.55	2.51	2.04	0	0	0	0	0.5	1.07	1.16	2.09	1.9	1.91	2.56	1.15	1.53
B4GALNT3	4.17	4.28	4.07	4.62	4.29	4.91	0.56	0.22	0.37	0.51	0.44	0.53	0.51	0.41	0.75	0.65	0.31	0.38	1.01	0.33	0	0	0	0.25	0.76	1.79	2.01	1.38	10.75	9.68	7.44	8.72	7.25	6.25	16.86	16.78	0.63	3.35	0	0	1.38	1.23	0.99	1.37	0.62	0.84	0.62	1.1	0.21
B4GALNT4	17.82	21.48	23.46	23.96	18.55	20.14	12.83	15.32	13.24	16.39	18.42	20.03	12.63	9.67	5.03	7.08	6.03	7.08	6.05	18.45	11.85	7.02	12.55	9.46	11.41	4.83	6.29	4.92	44.92	39.79	49.54	43.7	30.04	29.72	46.57	45.9	0.46	0.08	0.32	0	7.92	7.54	8.21	11.56	11.75	19.76	10.81	7.2	8.13
B4GALT1	324.18	366.86	372.24	421.86	455.09	411.13	208.2	207.29	212.1	215.47	203.48	227.22	147.36	138.22	99.43	104.47	43.39	45.34	40.84	63.11	62.14	56.15	26.84	217.65	244.19	385.8	347.09	354.97	193.15	199.23	147.61	169.14	247.59	231.18	207.27	212.93	66.76	84.54	51.73	18.73	60.61	64.06	63.21	120.91	103.48	98.63	78.21	79.99	82.94
B4GALT2	66	65.45	66.96	93.01	76.53	77.36	64.89	70.42	67.06	52.84	59.65	64.68	50.21	42.18	38.1	48.26	37.65	43.7	42.4	46.13	35.99	34.12	55.98	62.24	62.1	49.32	54.04	52.57	111.19	107.89	87.76	87.54	91.37	96.94	87.64	98.26	23.3	20.63	0	0	34.37	34.69	31.57	37.9	27.71	24.38	28.76	27.24	29.47
B4GALT3	33.05	36.87	32.61	39.58	35.96	33.86	26.89	30.53	29.07	22.98	24.55	28.64	28.65	23.94	16.39	23.93	23.68	23.99	27.59	29.47	37.92	32.87	14.88	29.2	23.93	38.77	47.67	37.91	24.65	26.85	20.99	24.75	34.72	32.62	26.92	32.02	51.46	72.25	1.84	0	23.43	24.46	21.37	35.98	29.76	29.44	31.59	31.55	27.13
B4GALT4	62.93	67.89	67.88	59.28	73.12	74.98	167.58	153.7	165.08	199.47	172.79	173.98	134.08	120.22	197.89	162.34	63.52	65.29	57.78	57.72	54.9	65.95	31.97	137.37	147.29	96.56	82.87	84.88	50.39	53.54	55.52	60.72	55.5	46.44	63.45	72.03	10.59	23.84	0	13.64	159.47	143.6	148.85	173.4	168.44	169.37	158.87	200.51	169.49
B4GALT5	58.25	62.14	65.99	57.83	66.32	65.55	51.66	54.5	53.72	55.14	52.83	56.15	55.44	51.64	49.92	51.22	113.53	108.34	105.47	111.65	114.53	126.35	7.15	63.37	64.83	152.91	141.56	150.51	31.6	28.89	18.81	24.79	29.38	23.24	30.42	37.3	78.65	51.34	33.3	29.95	104.91	96.85	101.86	161.05	152.13	143.06	156.79	143.5	142.05
B4GALT6	2.34	2.21	2.79	2.64	2.79	2.56	3.93	3.52	4.26	4.51	3.83	4.28	5.57	5.5	10.2	9.49	2	2.68	1.22	2.15	1.62	2.3	0.13	4.75	6.96	11.11	8.45	12.13	2.19	2.25	2.41	3.25	4.18	3.38	3.01	7.19	1.13	0.77	0.46	0	3.14	3.17	3.18	4.4	4	4.19	3.56	3.71	4.5
B4GALT7	28.33	33.91	33.47	38.76	29.21	34.07	38.93	34.78	34.5	28.99	34.15	36.03	37.38	27.88	18.31	33.17	31.15	32.52	32.21	39.54	43.62	30.38	45.33	39	33.18	23.13	28.06	26.53	60.22	57.38	58.89	57.13	47.81	44.24	51.38	49.53	22.08	20.78	1.27	0	25.99	26.79	26.29	16.18	20.84	11.96	18.68	17.99	17.77
B9D1	6.38	7.12	7.89	8.89	9	7.24	61.18	65.86	60.01	50.05	57.69	60.45	58.4	45.78	26.76	39.61	60.89	48.67	58.56	50.84	54.72	69.07	71.69	49.69	50.95	38.13	33.24	30.41	19.69	18.76	17.29	13.66	11.46	13.81	10.86	10.35	11.53	3.92	0	0	46.87	40.45	51.3	24.52	29.21	20.95	32.85	30.35	31.11
B9D2	3.28	6.5	3.94	5.04	3.56	3.41	17.91	21.34	18.83	13.47	16.22	17.26	17.79	11.27	5.45	3.19	23.37	24.62	26.41	21.4	29.8	4.22	40.83	22.2	20.81	14.67	16.96	15.41	3.87	4.06	6.24	4.4	6.89	7.27	3.6	2.44	10.3	9.81	5.3	0	9.02	18.19	17.14	6.74	8.16	5.49	10.2	3.62	13.08
BAALC	0	0.23	0.1	0.15	0	0.11	0	0	0	0	0.04	0.05	0	0	0	0	0	0.94	0	0	0.71	0	0	0	0	0	0	0	0	0	0.22	0	0	0.25	0.23	0	19.45	19.22	0	0	0	0	0	0	0.26	0.26	0.2	0	0.53
BAAT	0.17	0.19	0.35	0.19	0.07	0.02	13.15	10.86	8.02	14.8	10.55	10.89	6.73	7.75	5.24	2.31	15.7	14.15	16.66	13.98	12.73	19.64	9.85	29.24	36.48	0.74	1.08	1.28	0.12	0.11	0	0.15	0.22	0.1	0.09	0.95	0.26	0.09	0	0	20.17	20.52	29	14.88	11.41	7.89	20.75	15.24	18.6
BABAM1	135.47	141.21	129.74	142.39	129.22	141.14	87.59	94.45	91.17	77.42	89.86	92.38	83.64	86.53	52.87	79.17	85.64	73.2	89.65	66.45	72.08	58.91	98.5	92.78	92.68	86.35	89.04	89.66	118.47	116.6	122.06	110.02	119.83	111.97	110.37	101.13	95.58	47.39	28.87	43.12	61.39	61.88	72.38	42.36	51.19	38.87	44.22	41.46	45.87
BACE1	11.95	12.8	13.39	8.88	10.32	8.29	9.31	9.58	9.42	7.65	9.22	8.66	8.56	9.72	6.59	8.08	5.41	4.19	4.95	7.58	5.59	3.8	2.7	7.65	9.47	8.85	7.76	7.93	9.53	8.42	6.07	7.48	7.77	6.48	15.14	12.96	11.54	3.01	2.55	3.01	11.19	9.73	8.95	8.54	4.9	5.77	7.65	7.65	6.89
BACE1-AS	0.45	2.28	2.38	1.01	1.57	1.04	0.89	0.9	0.6	0.7	0.36	0.83	0.69	0.67	0.34	1.33	1.68	3.07	2.27	0.69	4.65	0	0.37	1.03	0.62	0.92	0.86	1.28	1.45	1.38	2.12	0.78	1.78	0	2.25	1.53	1.89	0.76	0	0	2.25	0.72	1.16	0	0.85	0	1.27	1.94	0.86
BACE2	23.14	23.96	23	20.56	22.35	22.04	9.23	8.93	10.06	8.98	9.71	9.95	10.05	9.19	8.64	9.54	4.67	5.45	4.78	4.93	3.79	4.54	4.78	9.25	6.97	9.36	9.12	7.97	19.15	21.03	16.94	16.86	21.75	21.01	27.32	27.87	17.7	10.42	2.16	1.8	13.07	11.42	11.23	19.36	16.86	16.85	9.47	12	10.88
BACH1	12.74	12	16.18	12.72	16.41	14.03	9.68	8.51	7.16	11.15	8.98	8.58	8.35	8.27	9.79	5.88	18.1	19.94	15.69	22.45	19.14	22.5	0.41	5.93	10.67	24.83	22.71	24	11.71	13.2	11.93	15.11	29.92	21.15	22.13	29.94	11.51	33.07	14.04	0	25.48	26.34	24.77	34.76	36.03	44.78	25.4	24.5	28.02
BACH2	0.77	0.72	0.48	0.51	0.67	0.58	0.06	0.08	0.14	0.06	0.1	0.09	0.32	0.09	0.16	0.24	0.31	0.7	0.36	0.13	0.64	0.48	0	0.05	0.08	0.1	0.24	0.14	0.35	0.34	0.23	0.16	0.3	0.87	0.51	0.56	1.44	1.62	0	0	0.21	0.13	0.08	0.43	0.54	0.86	1.22	1.47	1.49
BAD	20.69	31.97	26.13	37.38	20.5	24.5	91.36	84.16	86.32	81.83	85.22	91.36	90.05	73.71	21.29	85.07	41.64	40.11	44.88	29.12	57.23	35.33	279.52	109.46	79.13	77.54	78.96	73.85	78.23	79.02	88.68	80.4	70.59	59.68	43.61	42.1	98.84	34.79	17.77	0	49.54	50.81	49.61	35.54	36.11	31.97	41.31	36.07	32.69
BAG1	29.02	29.84	30.03	23.15	28.71	30.68	54.83	60.68	65.58	53.96	53.09	58.08	45.93	36.88	31.39	33.56	32.12	28.25	34.27	41.93	51.81	54.64	60.76	51.06	50.38	47.25	40	39.22	31.78	33.87	37.81	38.83	25.95	22.84	33.16	32.17	77.21	70.44	20.9	0	37.26	36.24	43.79	81.84	59.52	66.93	59.9	56.49	53.53
BAG2	8.59	9.27	9.21	7.88	7.45	9.43	40.38	40.3	43.84	45.83	41.97	42.09	54.7	61.8	66.02	52.28	47.41	58.68	43.79	55.95	53.86	52.4	7	42.54	49.14	60.85	55.13	69.1	5.89	12.35	13.23	19.35	14.91	10.89	13.56	14.57	9.45	7.3	3.23	0	34.31	39.24	46.89	39.48	23.47	27.52	35.44	31.97	34.22
BAG3	230.55	247.19	232.22	207.74	200.91	198.78	77.26	76.03	80.31	65.41	75.89	77.11	106.87	100.71	150.14	137.6	51.85	52.47	57.3	65.99	68.93	43.24	16.42	112.27	104.94	294.53	304.78	328.93	227.53	230.93	175.8	189.25	267.85	239.19	219.33	241.33	162.4	139.93	9.81	12.1	76.9	84.64	86.47	118.6	122.6	119.59	104.21	101.4	113.25
BAG4	7.42	9.62	11.18	8.65	8.05	8.87	6.47	6.8	6.82	8.28	6.68	6.82	8.12	11.25	18.98	11.01	7.37	11.59	6.92	21.07	14.04	18.87	0.97	9.29	14.01	8.73	8.89	10.65	6.02	6.69	8.14	9.61	11.33	7.63	8.13	11.37	4.5	4.78	0.75	0	12.32	9.61	8.46	15.33	16.5	15.69	16.7	16.91	16.54
BAG5	31.07	29.67	35.95	28.77	30.13	28.41	20.54	21.48	22.42	24.45	20.66	24.52	25.99	29.16	33.02	29.49	28.24	24.7	24.53	42.65	30.23	41.41	4.64	21.5	25.29	25.77	19.95	24.04	17.11	15.91	19.12	20.51	30.38	22.36	26.67	30.26	15.18	23.45	7.92	6.42	31.19	32.38	29.18	63.75	54.76	56.44	61.42	62.65	72.61
BAG6	130.99	132.03	126.41	158.08	136.95	131.28	81.79	80.87	86.12	69.14	79.18	83.55	77.05	68.56	48.24	75.48	76.65	78.88	76.78	78.13	63.74	44.62	50.09	98.46	108.35	111.6	113.93	114.52	114.98	105.93	83.76	90.64	110.52	104.91	80.98	88.77	69.77	97.03	11.68	13.09	55.96	58.69	55.16	65.97	60.37	59.54	66.85	63.37	58.69
BAGE	0	0	0	0	0	0	0	0	0	0	0	0	0	0	0	0	0	0	0	0	0	0	0	0	0	0	0	0	0	0	0	0	0	0	0	0	0.2	0	0	0	0	0	0	0	0	0	0	0	0
BAGE2	0	0	0	0	0	0	0	0	0	0	0	0	0	0	0	0	0	0	0	0	0	0	0	0	0	0	0	0	0	0	0	0	0	0	0	0	0	0	0	0	0	0	0	0	0	0	0	0	0
BAGE3	0	0	0	0	0	0	0	0	0	0	0	0	0	0	0	0	0	0	0	0	0	0	0	0	0	0	0	0	0	0	0	0	0	0	0	0	0	0	0	0	0	0	0	0	0	0	0	0	0
BAGE4	0	0	0	0	0	0	0	0	0	0	0	0	0	0	0	0	0	0	0	0	0	0	0	0	0	0	0	0	0	0	0	0	0	0	0	0	0.16	0	0	0	0	0	0	0	0	0	0	0	0
BAGE5	0	0	0	0	0	0	0	0	0	0	0	0	0	0	0	0	0	0	0	0	0	0	0	0	0	0	0	0	0	0	0	0	0	0	0	0	0	0	0	0	0	0	0	0	0	0	0	0	0
BAHCC1	1.61	2.18	1.99	2	1.45	1.82	9.58	8.93	10.42	9.03	10.83	11.52	10.93	9.94	3.14	6.61	5.55	6.42	6.15	8.7	9.53	4.44	1.36	11.84	12.06	7.82	10.32	8.04	3.77	1.74	1.14	1.29	2.17	1.56	1.69	1.78	1.23	1.39	0	0	3.44	2.65	2.56	3.83	3.35	2.82	3.28	1.97	2.35
BAHD1	18.29	20.8	18.61	18.57	16.27	18.44	9.74	11.4	11.79	8.72	11.2	11.11	9.96	8.7	3.21	3.13	12.1	13.29	14.42	12.53	11.43	16.56	1.3	12.31	11.8	11.35	11.73	12.05	17.49	17.39	10.51	15.3	19.48	19.46	19.31	24.45	12.6	17.57	1.04	3.69	10.85	11.05	9.61	11.94	13.53	16.69	13.52	11.29	13.01
BAIAP2	44.7	53.79	42.86	50.42	32.76	40.59	15.24	16.12	14.39	9.96	12.33	13.77	23.99	19.36	13.59	16.08	29.1	37.66	34.4	31.11	31.8	23.76	15.33	12.05	10.53	23.75	25.31	24.09	95.28	94.48	78.15	86.31	62.33	54.69	51.45	56.87	40.74	13.44	0.68	0	14.81	14.68	15	19.04	22.79	20.12	25.95	22.79	20.18
BAIAP2L1	86.35	80.63	83.09	76.45	82.81	84.01	67.77	66.53	74.29	65.11	68.93	74.06	63.82	62.08	69.58	77.18	72.76	84.5	69.37	81.92	65.28	80.48	42.09	64.06	69.53	61.25	56.71	53.86	56.04	53.61	45.79	45.8	69.72	63.06	49.53	49.61	18.15	26.95	0.6	0	50.36	57.61	57.03	106.39	99.83	115.81	113.34	119.51	121.6
BAIAP2L2	0	0.3	0.31	0.69	0	0.14	11.95	10.66	10.7	10.13	11.02	11.84	10.29	10.85	6.5	7.25	11.6	13.19	15.68	18.71	17.24	5.14	16.75	11.62	14.85	8.04	11.13	9.31	1.89	0.9	1.1	1.68	1.66	1.29	0.59	1.79	0.14	0.51	0	0	5.27	5.78	6.55	11.67	10.94	11.04	18.89	19.63	12.41
BAIAP3	1.08	1.02	0.2	0.55	0.91	0.86	0.51	0.73	0.66	0.54	0.78	0.76	0.89	1.41	0.93	1.21	0.48	0	0.23	0.75	0.42	0	0.6	0.66	0.73	0.71	0.63	0.33	0	0	0.06	0.14	0.25	0.15	0.21	0	2.15	0.68	1.45	0	0.41	0.52	0.63	0.68	0.31	1.25	1.39	0.71	0.16
BAK1	77.1	75.65	68.2	79.93	75.29	71.84	19.53	20.33	21.73	20.75	21.72	24.53	23.03	18.91	6.09	13.15	59.84	73.26	69.4	79.95	70.07	57.21	12.31	24.27	23.36	30.13	34.28	33.46	74.3	71.51	65.73	69.15	81.03	75.51	61.19	61.97	18.64	18.32	1.51	21.49	43.8	51.88	51.3	62.01	58.96	51.33	47.11	42.06	41.96
BAMBI	9.05	8.98	9.77	7.82	7.49	9.74	41.24	37.48	40.8	43.1	38.21	43.26	53.19	44.37	40.24	48.26	61.56	61.12	62.18	74.44	82.36	85.54	27.93	62.24	83.14	63.1	70.65	64.59	10.55	9.39	5.67	8.37	17.99	12.21	14.73	17.39	10.59	17.29	1.93	0	85.21	91.5	81.38	168.16	168.12	189.22	187.19	177.09	181.78
BANCR	0	0	0	0	0	0	0	0	0	0	0	0	0	0	0	0	0	0	0	0	0	0	0	0	0	0	0	0	0	0	0	0	0	0	0	0	6.2	2.44	0	0	0	0	0	0	0	0	0	0	0
BANF1	195.92	160.92	181.76	174.74	202.27	174.62	341.61	360.4	356.95	294.77	323.92	313.93	377.01	333.5	378.93	476.89	351.41	352.37	323.95	211.12	210.29	199.91	576.76	353.43	349.77	286.11	335.45	313.99	208.07	210.95	216.83	200.21	188.53	179.92	148.88	137.96	152.74	111.5	118.73	108.71	337.2	340.85	373.9	178.44	172.67	168.06	142.33	183.36	157.3
BANF2	0	0	0	0	0	0	0	0	0	0	0	0	0	0	0	0	0	0	0	0	0	0	0	0	0	0	0	0	0	0	0	0	0	0	0	0	0	0.12	0	0	0	0	0	0	0	0	0	0	1.46
BANK1	1.27	1.73	1.28	0.83	1.26	1.08	2.57	1.59	1.45	2.82	1.72	2.77	1.93	2.63	4.65	1.68	2.37	1.95	1.51	1.91	1.77	4	0.19	2.99	2.82	1.74	1.53	1.69	0.98	0.23	0.36	0.79	0.08	1.04	0.47	0.39	1.73	1.83	0	0	3.99	4.78	3.74	2.37	2.37	0.87	0.64	1.63	1.74
BANP	7.22	8.7	8.35	12.36	6.14	8.38	17.98	18.43	21	14.47	18.06	18.25	19.29	15.84	16.07	18.19	12.24	11.65	15.69	13.1	11.75	10.45	7.81	21.67	19.98	21.57	22.62	23.61	11.51	11.47	8.3	9.48	12.81	13.84	11.5	11.29	14.95	23.47	0	0	6.5	6.99	7.62	10.45	8.89	12.99	8.04	11.41	13.65
BAP1	48.16	51.89	50.17	60.41	45.69	47.24	40.19	42.21	47.63	34.95	40.24	41.4	40.31	35.14	21.28	29.98	32.6	42.38	36.52	42.43	41	42.83	13.18	42.58	40.91	34.48	37.9	34.39	75.83	65.92	66.71	67.39	74.36	73.84	64.15	60.18	42.71	26.68	0	0	24.18	28.32	26.81	38.86	30.72	31.59	47.07	37.91	37.5
BARD1	0.7	0.9	0.63	0.74	0.77	0.59	5.94	5.03	4.54	6.83	5.32	6.4	6.41	7.68	7.27	5.51	1.12	0.71	0.51	0.95	0.36	2.02	0.06	5.69	5.85	3.45	2.73	3.39	1.86	1.98	0.6	1.18	1.26	0.95	0.98	1.29	0.29	0.58	0	0	1.73	1.8	1.51	4.17	2.48	2.24	2.16	1.39	1.85
BARHL1	0	0	0	0	0	0	0	0	0	0.04	0	0	0	0	0	0	0	0	0	0	0	0	0	0	0	0	0	0	0	0	0	0	0	0.18	0	0	0	0.09	0	0	0	0.11	0.13	0	0	0	0.84	0	0
BARHL2	0	0	0	0	0	0	0	0	0	0	0	0	0	0	0	0	0	0	0	0	0	0	0	0	0	0	0	0	0	0	0	0	0	0	0	0	0	0	0	0	0	0	0	0	0	0	0.36	0	0
BARX1	0	0	0.27	0.14	0.15	0	12.9	11.68	19.27	13.45	13.77	14.41	4.28	1.32	3.05	5.21	0.55	0	0	0	0	1.48	20.36	5.76	9.02	6.81	7.51	5.76	0.27	0	0	0	0.44	0	0.21	0	0	0.12	0	0	10.1	10.32	8.11	13.1	21.92	19.23	20	14.47	10.12
BARX2	12	14.11	13.27	12.58	11.58	12.77	0	0	0	0	0	0	0	0	0	0	0	0	0	0	0	0	0	0	0	0	0.41	0	20.23	20.37	25.75	22.18	17.49	17.85	13.55	13.78	0.79	0.33	0	0	0	0	0.14	0	0	0.41	0.3	0.31	0.41
BASP1	178.01	210.4	195.2	201.34	144.95	154.07	507.35	510.59	537.18	512.94	538.37	566.06	783.62	806.22	397.9	477.55	183.78	160.73	162.23	221.32	270.42	233.04	132.75	613.47	570.55	565.34	561.18	555.39	224.13	218.97	209.01	205.69	174.48	161.34	161.59	166.26	58.74	89.49	558.33	630.57	134.75	135.84	120.45	252.74	296.72	288.2	192.07	191.72	194.44
BASP1P1	0	0	0	0	0	0	0	0	0	0	0	0	0	0	0	0	0	0	0	0	0	0	0	0	0	0	0	0	0	0	0	0	0	0	0	0	0	0	0	0	0	0	0	0	0	0	0	0	0
BATF	5.21	4.25	3.49	3.55	2.31	5.06	0	0	0	0.09	0	0	0	0	0	0	0	0	0	0	0	0	0	0	0	0	0	0	1.7	2.03	4.68	3.11	2.18	2.18	3.97	4.71	59.83	51.2	19.84	16.56	0	0	0	0.82	0	0	0.56	0	0.76
BATF2	0.78	0.76	0.55	0.97	1.13	0.82	0.98	1.35	1.17	2.61	2.56	3.35	1.79	2.74	1.31	2.28	1.74	1.98	1.42	2.06	0	1.13	0.63	1.32	2.13	67.13	82.65	62.18	0.21	0.79	0.91	0.76	2.08	0.71	5.32	2.29	22.42	31.94	25.03	16.15	0.48	1.23	0.62	72.28	46.36	36.11	2.46	1.94	0.74
BATF3	0.19	0	0.13	0	0	0.15	20.99	22.57	25.28	18.28	21.29	24.71	15.28	13.62	14.97	30.33	11.94	9.11	13.44	18.57	13.79	13.37	43.18	23.04	24.11	34.91	39.53	28.03	0	0	0	0.17	0	0.35	0	0	73.27	44	21.3	63.64	12.4	10.93	12.98	30.86	21.58	21.78	31.82	14.75	10.92
BAX	144.76	169.02	170.25	165.52	161.02	160.12	385.7	423.03	397.09	324.1	375.96	370.01	463.86	424.17	172.77	223.36	643.12	612.16	695.1	844.81	816.65	608.01	538.85	415.23	382.74	245.96	290.2	277.89	175.21	174.06	190.4	180.52	172.43	182.96	159.74	158.21	155.96	120.96	28.54	57.86	452.02	450.89	500.41	482.56	453.53	455.95	583.84	460.91	494.18
BAZ1A	82.34	82.18	90.16	74.61	88.48	82.54	24.55	20.44	20.7	30.4	23.17	24.55	34.87	36.62	45.7	42.77	31.16	33.46	26.75	61.49	48.05	62.09	4.4	25.86	28.89	56.01	45.91	57.91	36.44	35.76	26.92	32.01	43.08	39.73	36.27	45.04	21.24	71.07	29.56	26.22	35.36	32.67	32.87	100.95	102.81	106.75	101.33	89.86	95.5
BAZ1B	55.83	52.37	55.16	49.66	54.48	53.32	64.33	58.41	69.29	69.36	64.99	73.12	77.96	79.22	114	75.23	43.47	34.94	35.8	59.88	53.84	57.69	12.21	71.36	79.17	73.23	60.27	72.22	37.62	37.24	19.49	23.36	30.5	32.89	29.89	34.38	18.29	26.2	7.98	2.57	64.48	60.1	53.77	108.93	93.8	103.35	119.34	116.99	108.21
BAZ2A	75.32	74.98	75.83	68.56	78.92	74.76	29.42	29.43	31.41	26.93	30.24	33.6	34.49	36.77	26.13	29.04	42.82	45.77	40.57	50.4	54.19	48.72	5.38	38.92	39.04	76.61	73.7	71.04	35.43	31.64	19.92	21.97	34.09	32.59	38.64	42.79	17.12	34.21	3.73	0	33.85	31.27	33.1	68.13	63.29	53.49	60.25	53.39	56.37
BAZ2B	24.03	23.07	26.92	21.42	23.5	22.71	9.72	8.34	9.44	12.59	9.67	9.62	14.19	15.69	18.15	10.71	16.38	16.21	12.86	24.33	24.78	22.66	1.11	10.16	14.52	16.07	13.58	14.58	9.63	8.08	7.47	9.28	13.9	11.59	12.99	14.7	6.88	5.78	5.27	0	17.57	17.5	17.43	34.19	31.08	32.29	37.56	38.73	35.34
BBC3	4.36	4.45	3.96	4.29	4.74	4.12	30.03	31.22	32.72	22.5	23.21	26.38	32.87	26.39	1.99	14.12	91	98.94	94.42	747.37	757.4	529.4	9.95	21.85	21.24	32.66	42.78	37.54	4.63	4.41	4.52	4.07	5.16	2.85	5.39	7.31	4.02	12.49	0	0	53.92	54.32	50.79	368.44	407.73	434.3	531.66	264.28	290.43
BBIP1	10.5	13.07	9.98	10.48	12.99	11.21	16.58	17.34	17.48	24.07	21.73	22.71	22.77	32.73	49.68	18.73	29.14	31.08	29.88	45.75	29.28	42.18	8.26	27.81	31.52	29.45	27.37	30.25	10.33	9.84	9.59	9.95	8.98	9.76	6.87	7.57	10.85	8.32	14.14	7.17	27.07	25.91	24.61	22.46	22.36	24.86	25.51	20.67	27.88
BBOX1	3.72	3.59	3.57	1.89	1.74	1.65	0.11	0	0	0	0	0	0	0	0	0	0.19	0	0.09	0	0	0	0	0	0	0	0.19	0	1.07	0.41	1.41	1.21	0.04	0	1.66	2.7	0.16	0.03	0	0	0	0.11	0	0	0	0	0	0	0
BBS1	9.3	10.75	10.51	9.86	8.42	9.41	11.22	10.72	9.92	8.98	10.75	9.26	12.11	11.95	7.54	8.6	16.88	14.56	15.41	24.25	19.13	17.06	1.37	8.57	8.87	5.08	4.96	5.12	6.51	5.86	7.15	5.23	7.32	4.32	8.79	7.99	16.77	4.96	14.19	9.37	17.69	12.28	12.76	20.5	18	16.89	21.59	17.21	21.64
BBS10	3.52	6.07	10.37	5.55	3.99	4.67	10.13	10.5	6.15	12.9	8.35	9.48	15.13	14.14	21.84	7.47	9.26	9.37	9.96	12.69	14.18	15.43	0.26	9.87	10.16	10.74	9.12	12.69	5.44	4.65	6.72	9.93	9.6	7.45	14.59	18.6	2.24	2.42	0	0	14.52	13.68	12.95	21.47	16.93	16.89	17.92	19.81	18.74
BBS12	3.22	3.72	4.28	2.72	4.04	3.65	3.7	3.8	2.48	4.35	2.39	2.6	5.54	3.1	3.76	2.05	3.59	4.35	3.66	9.17	7.18	7.45	0.38	2.51	3.03	3.83	3	3.63	2.24	2.37	2.28	3.18	3.36	3.93	4.63	4.32	1.37	2.07	2.73	0	4.06	4.37	3.72	13.23	12.46	11.91	17.86	13.45	13.05
BBS2	44.54	47.49	41.27	35.12	44.64	40.49	40.94	42.72	43.83	42.86	39.06	42.47	46	50.62	45.27	41.19	27.76	19.73	22.83	19.23	15.97	19.65	4.05	31.41	38.24	21.88	21.03	20.53	28	21.46	22.4	22.94	23.51	27.46	32.8	28.93	17.41	5.65	0.4	5.61	28.58	23.55	25.74	15.34	17.5	14.08	19.01	23.11	18.99
BBS4	12	12.79	11.78	9.86	11.73	11.62	33.61	30.24	32.61	37.7	34.08	34.65	40.99	39.69	39.93	28.61	31.5	26	31.32	38.42	35.5	29.69	5.6	32.86	29.97	21.73	16.63	20.09	11.87	8.87	11.04	9.56	11.39	11.91	11.82	9.62	9.75	9.11	0	0	25.78	23.64	21.79	29.76	25.08	27.31	32.33	26.11	32.51
BBS5	1.79	3	3.25	2.65	1.58	2.1	4.28	5.06	4.83	4.47	4.23	4.71	6.75	4.76	6.97	3.14	2.2	2.02	2.28	2.7	0.61	2.77	1.64	6.88	7.08	2.59	2.95	3.98	5.72	4.24	5.02	4.9	5.36	2.93	5.72	5.41	0.81	0.67	0	0	4.44	3.83	2.89	1.97	1.56	1.58	2.51	4.24	2.71
BBS7	21.14	22.44	24.32	17.62	21.65	20.74	11.15	10.24	10.32	12.5	11.28	10.85	10.06	16.16	20.3	13.59	10.01	11.9	8.7	14.21	16.85	9.21	2.57	11.54	10.67	14.76	10.26	16.03	15.82	11.86	14.86	18.07	20.14	15.36	17.05	21.92	4.66	5.79	0	14.08	9.85	12.48	9.18	16.58	15.92	13.92	15.75	17.89	18.26
BBS9	4.53	6.12	6.89	4.92	6.32	5.87	7.25	6.77	5.69	8.27	6.83	6.4	8.01	6.26	5.28	8.35	2.61	1.61	2.77	3.31	1.46	3.87	1.15	5.17	7.72	7.35	6.08	6.51	3.14	5.12	4.68	4.28	5.89	7.36	4.01	3.84	5.52	1.92	0.83	0	1.65	3.91	3.64	3.33	3.03	1.98	2.67	2.71	3.43
BBX	35.65	38.12	44.77	32.01	35.8	30.41	19.72	16.15	16.22	23.31	17.28	15.83	26.33	26.29	32.04	18.14	29.72	30.48	25	27.97	29.78	28.13	1.62	21.89	25.97	33.8	28.8	34.31	16.57	16.15	10.36	14.8	24.94	21.49	32.92	40.4	6.63	7.09	2.29	5.43	33.5	37.75	29.66	45.97	48.34	51.51	42.18	60.55	57.35
BCAM	37.13	63.02	36.73	34.76	33.53	29.92	40.23	39.74	39.37	39.15	43.31	49.61	48.47	46.62	19.11	32.39	60.84	60.65	78.12	55.25	48.21	42.6	71.65	59.46	70.36	14.83	19.88	17.34	16.06	17.66	12.96	12.69	12.19	11.01	28.95	34.22	39.78	7.19	3.76	0	40.28	39.71	39.75	22.29	19.05	28.24	30.19	18.5	20.74
BCAN	0	0	0.04	0	0	0	7.68	9.55	7.35	5.88	7.39	7.03	8.46	9.94	1.08	5.97	0.15	0	0	0.36	0	0	0	0	0.08	0.06	0	0	0	0.24	0.09	0.1	0.21	0.22	0.3	0.61	0.63	0.09	0	0	5.67	6.02	5.75	14.85	14.4	9.99	17.04	16.06	14.12
BCAP29	15.58	18.59	25.49	17.71	16.71	18.88	12.82	13.13	9.81	16.49	12.07	11.56	14.87	17.66	28.6	24.12	8.42	9.75	6.59	8.79	14.09	7.05	4.19	11.28	17.13	18.56	18.76	22.89	14.24	16.23	19.7	25.19	29.65	17.96	16.75	20.43	15.67	23.73	18.28	29.12	13.81	13.14	12.27	13.56	14.25	10.99	10.14	12.45	11.27
BCAP31	393.89	384.86	344.05	396.83	400.72	383.12	434.82	445.22	441.05	395.9	427.26	410.26	404	332.81	237.04	389.55	297.18	299.07	290.86	148.33	151.33	166.71	492.48	418.17	391.72	533.7	523.85	489.7	483.24	468.21	534.51	537.36	555.29	606.86	463.48	438.38	265.73	268.29	50.31	54.08	497.93	472.99	474.84	215.21	197.12	179.69	171.97	201.3	182.62
BCAR1	33.58	42.05	34.5	45.62	32.24	30.38	61	59.32	59.83	48.01	51.87	59.79	46.27	44.68	15.63	35.92	59.77	74.19	72.02	57.93	79.61	53.79	37.01	61.88	56.58	76.06	79.38	87.49	74.84	76.97	73.05	72.95	91.39	83.88	55.16	58.07	34.07	47.94	2.03	0	21.28	25.71	22.98	26.97	29.08	28.25	45.22	25.54	26.35
BCAR3	57.41	56.47	56.48	63.92	60.34	64.7	34.01	39.31	41.48	30.61	33.35	35.95	34.68	32.69	30.41	41.29	19.57	22.11	19.95	23.84	20.69	13.77	2.78	35.85	33.1	58.83	57.66	60	74.87	68.82	51.57	59.84	90.2	78.66	59.14	54.88	8.65	44.14	3.81	0	11.19	12.82	14	34.22	32.44	29.6	30.82	27.17	25.41
BCAR4	0	0	0	0	0.44	0	0	0	0	0	0	0	0	0	0	0	0.12	0	0.17	0	0	0	0	0	0	0	0	0	0	0	0	0	0.17	0	0	0	0.3	0	0	0	0	0	0	0	0	0	0	0.54	0
BCAS1	9.02	9.87	9.01	7.61	9.56	6.91	2.95	2.76	3.57	2.14	2.68	3.13	4.53	3.73	4.03	1.6	12.96	5.94	10.31	2.48	3.37	7	0.89	6.2	6.13	0	0.21	0.06	2.34	2.34	3.17	2.37	0.5	0.3	1.27	2.58	0.97	0.65	2.56	0	4.36	2.77	3.36	0.45	0.21	0.21	0.92	2.03	1.66
BCAS2	51.78	58.89	77.88	49.76	51.55	44.88	35.29	36.33	25.71	46.51	38.98	35.4	52.52	48.78	75.22	39.13	32.59	40.41	32.52	40.43	26.85	48.95	5.65	47.07	41.07	46.42	41.86	47.72	40.62	44.62	78.08	98.31	85.32	70.9	83.43	92.96	52	91.53	28.87	0	44.77	47.22	48.23	77.31	73.55	86.87	73.92	95.97	80.48
BCAS3	14.65	13.9	13.74	12.04	12.27	11.18	19.11	21.56	21.89	19.83	18.7	21.05	28.94	30.93	24.29	18.02	15.4	12.96	16.66	24.07	34.32	19.11	8.42	22.36	26.6	12.66	15.19	13.88	5.44	7.02	5.22	4.82	7.44	6.86	9.13	9.29	19.05	3.61	1.24	0	23.21	19.66	15.18	29.33	28.06	24.1	34.76	28.71	25.97
BCAS4	14.02	16.93	14.11	13.29	9.32	11.6	34.5	35.73	30.47	32.19	33.86	35.62	35.73	48.78	19.02	43.01	21.83	30.28	23.98	32.66	17.74	11.71	59.45	33.93	33.83	31.16	24.73	27.56	15.67	12.59	14.17	11.09	13.46	11.54	11.44	10.18	5.93	3.89	0	0	18.61	17.32	13.79	9.5	12.96	11.44	6.88	11.89	7.65
BCAT1	1.94	2.39	2.79	1.55	1.91	2.02	2.38	1.93	2.2	2.04	1.17	1.84	5	4.27	4.3	5.79	6.69	7.94	6.26	4.21	4.76	6.8	0.65	2.1	2.78	6.32	4.58	7.54	1.38	1.85	3.15	4.85	4.85	3.6	2.77	2.24	7.04	5.32	0	3.34	7.12	8.15	7.6	3.16	2.95	3.36	4.37	3.79	3.75
BCAT2	36.2	40.79	32.56	39.3	35.01	38.56	104.46	98.75	99.02	77.45	88.15	90.7	88.02	94.24	47.44	111.92	61.19	66.05	76.23	61.08	65.41	44.69	185.48	107.85	101.13	50.44	58.25	53.5	49	48.41	50.14	50.97	55.48	46.19	41.78	36.84	37.96	20.05	0.7	0	61.54	72.06	71.68	42.15	44.63	41.85	66.91	59.56	57.47
BCCIP	101.7	102.99	120.49	97.08	99.62	107.88	98.89	92.34	83.51	118.05	107.04	107.3	112.3	125.85	191.02	114.48	139.09	116.79	125.92	138.07	120.88	138.09	43.52	122.56	120.75	163.96	151.95	186.18	92.21	96.23	118.69	113.51	101.9	99.92	100.74	108.85	52.61	86.11	22.07	18.42	133.06	124.96	120.7	193.35	206.6	176.56	185.78	188.5	194.71
BCDIN3D	3.92	3.92	3.83	3.5	2.22	3.42	2.71	2.77	2.25	3.25	2.57	3.33	3.03	3.53	3.06	1.02	4.78	7.51	4.88	7.4	4.19	10.83	1.89	7.26	7	7.07	5	5.74	1.24	2.01	2.55	3.13	2.9	2.44	2.7	3.73	0.67	1.89	0.34	0	1.45	1.48	1.64	4.09	5.68	3.09	5.08	4.31	5.09
BCDIN3D-AS1	0.07	0.08	0.1	0.08	0	0.11	1.32	1.23	1.17	1.32	0.97	1.45	0.9	1.95	1.21	3.87	1.31	1	1.34	2.22	0.75	1.71	1.19	2	1.6	0.89	1.12	0.91	0	0.3	0.46	0.38	0.32	0.4	0.24	0.74	0.46	0.22	0	42.61	1.46	0.85	1.03	2.42	1.38	1.39	1.44	0.42	2.51
BCHE	1.09	0.52	1.41	0.69	0.8	0.5	0.22	0	0.31	0.24	0.33	0.11	0.47	1.37	1.97	0.45	34.46	30.95	25.26	45.61	38.11	55.71	0	0.53	0.21	0.39	0.15	0.18	0.33	0.16	0.85	0.67	0.51	0.14	1.15	0.78	3.43	1.08	0	0	2.31	0.98	1.28	0.64	1.16	0.29	0.65	0.66	0.59
BCKDHA	36.5	41.31	34.89	44.92	37.72	34.64	109.98	108.77	102.99	92.21	101.89	101.22	117.9	114.79	51.53	67.24	65.32	77.89	77.67	63.34	79.68	58.06	133.74	125.49	139.38	85.45	107.3	89.94	36.75	30.05	26.74	26.86	28.18	26.91	29.74	31.51	38.89	28.32	3.73	8.82	132.64	132.62	135.48	97.35	105.25	127.55	128.51	120.18	108.51
BCKDHB	10	8.9	12.03	7.86	11.04	8.63	11.85	10.48	8.98	12.38	11.28	12.28	10.33	12.35	11.45	6.58	13.11	7.08	10.3	7.29	12.37	4.67	0.65	9.64	11.84	7.96	5.67	8	8.74	9.96	11.29	14.38	12.9	13.31	17.41	12.17	6.49	1.51	0.47	0	11.58	11.95	14.46	5.63	6.02	5.17	7.67	8.46	6.09
BCKDK	38.17	41.31	38.76	50.58	35.62	39.84	49.58	49.51	48.17	39.95	45.94	50.88	45.48	39.16	22.41	55.41	34.13	42.4	39.17	28.09	43.67	35.3	60.71	44.05	42.91	41.25	47.53	42.86	65.95	56.32	46.11	46.49	55.94	58.49	42.09	42.39	47.63	38.47	2.54	14.4	37.11	32.52	35.47	28.65	36.78	33.51	29.77	35.84	33.92
BCL10	16.18	17.84	19.01	13.57	19.12	15.79	5.99	6.34	6.01	7.26	5.59	6.74	12.72	9.3	12.73	14.3	16.7	17.8	15.6	64.24	43.24	41.13	3.46	8.71	9.92	26.41	21.89	26.48	21.62	17.38	24.98	27.68	39.05	26.9	21.42	27.75	14.88	37.29	8.2	0	17.29	19.13	18.39	129.67	135.05	137.68	130.24	132.96	148.23
BCL11A	3.06	3.28	4.64	3.26	3.11	3.34	0.02	0.04	0	0.02	0	0	0	0.06	0	0	0	0	0	0	0	0	0.07	0	0	0.04	0.15	0.05	3.6	3.27	1.19	1.95	1.61	1.76	1.93	2.16	1.3	0.54	3.29	3.33	0.2	0	0	0.33	0	0.15	0.11	0	0
BCL11B	1.88	3.12	2.84	2.03	2.22	1.7	1.04	1	0.99	0.84	0.62	0.79	1.62	0.57	0.76	1.27	0.58	0.49	0.68	1.82	2.47	1.68	0.19	1.31	1.81	0.44	0.23	0.33	4	3.42	2.55	3.08	3.29	2.32	3.66	5.42	0.85	2.25	1.55	0	1.31	0.81	1.07	1.49	1.98	2.09	2.09	2.53	1.73
BCL2	0.39	0.3	0.48	0.4	0.34	0.09	0.72	0.62	0.95	0.56	0.58	0.89	1	1.1	0.89	0.52	0.9	0.81	0.71	0.54	0.92	1.04	0.14	0.34	0.61	0.27	0.28	0.17	0.57	0.55	0.33	0.1	0.36	0.6	0.49	0.7	2.89	3.6	3.66	0	0.3	0.5	0.72	0.98	0.56	1.02	0.84	0.93	1.24
BCL2A1	2.74	2.83	6.48	19.17	19.93	19.12	16.52	16.63	12.31	30.11	29.53	22.47	7.09	9.64	23.04	13.54	9.98	11.41	10.33	12.08	17.27	14.66	12.94	16.67	11.49	172.2	135.6	186.71	2.69	2.57	2.63	5.46	9	9.19	1.74	4.25	122.93	207.92	7639.33	5301.04	14.63	19.08	19.87	165.67	163.23	158.37	117.63	86.82	110.9
BCL2L1	169.1	163.02	168.93	186.64	169.21	177.37	186.83	195.85	208.15	186.93	212.22	226.6	163.22	146.74	89.42	121.66	384.76	414.77	390.27	348.08	331.4	281.92	71.24	216.54	218.58	240.22	249.59	243.28	90.42	96.43	86.36	97.21	96.36	84.99	78.47	74.22	94.53	107.63	9.97	0	309.45	313.32	319.11	266.59	259.89	229.44	281.18	219.31	254.8
BCL2L10	0.65	1.68	0.45	1.67	0.99	0.91	0	0	0	0	0	0	0	0.63	0.64	0	0	0	0	0	0	0	0	0.49	0.59	0.43	0.41	0.24	2.75	4.36	2.01	2.04	2.15	1.56	2.13	3.61	0.34	0.07	0	0	0	0	0.82	0	0.8	0	1.81	1.22	1.63
BCL2L11	5.3	4.92	6.83	3.68	4.02	3.55	13.41	11.92	14.71	13.02	10.35	11.03	10.9	11.71	10.87	6.38	7.95	5.11	6.48	17.48	9.89	8.27	1.9	19.64	25.16	9.31	10.94	9.44	2.59	1.79	1.5	1.67	1.68	1.91	2.56	3.38	9.97	8.9	2.2	0	9.57	8.18	8.34	18.83	16.17	13.79	27.66	17.65	20.34
BCL2L12	5.9	8.6	7.2	9.42	8.62	6.29	61.3	65.34	59.84	52.35	58.37	60.69	73.39	69.02	10.68	39.04	11.42	12.26	15.63	25.97	17.4	15.75	87.08	53.5	45.68	28.22	33.85	32.12	24.84	26.43	15	15.84	21.76	19.13	8.23	7.23	8.83	9.68	6.6	9.37	17.41	13.24	14.43	17.71	22.03	19.67	19.06	17.37	19.29
BCL2L13	35.89	33.41	37.25	31.49	33.21	32.47	24.82	23.98	27.09	24.02	23.63	24.88	26.02	27.81	21.9	23.98	37.92	40.63	35.87	46.89	38.92	37.44	7.18	27.49	29.72	62.55	60.83	59.38	28.24	26.68	28.72	29.59	30.37	30.1	29.49	35.36	21.63	16.86	18.17	31.44	36.18	34.29	32	128.23	107.47	102.3	77.9	70.27	76.95
BCL2L14	0.49	0.11	0.21	0.33	0	0.11	0	0.19	0	0.04	0	0	0	0	0	0	0	0	0	0	0	0	0	0	0	0.1	0.19	0.11	0	0	0	0	0	0	0	0	0.57	1.74	29.39	24.53	0.49	0	0.25	0.41	0	0	0	0	0.75
BCL2L15	0.38	0.13	0.75	0.68	0.44	0.32	0.77	0.64	0.56	0.8	0.7	0.73	0.35	0.9	2	1.12	1.86	1.29	1.42	2.42	2.35	2.22	1.11	1.21	1.67	1	1.68	1.12	0.08	0.16	0.83	0.66	0.05	0.07	0.32	0.51	0.42	0.16	0	0	2.85	2.86	4.68	2.68	2.43	1.73	2.25	2.07	2.03
BCL2L2	63.26	68.71	62.46	58.18	67.79	61.17	25.41	26.15	25.64	22.49	23.07	24.15	26.09	18.26	11.26	11.22	32.83	30.33	26.83	55.69	51.36	50.09	3.27	20.14	22.75	30.67	32.9	34.06	26.81	21.76	22.53	25.24	27.33	31.4	29.16	32.8	46.17	32.69	0.93	4.41	29.63	32.13	28.88	85.4	89.01	87.22	98.29	88.04	100.57
BCL2L2-PABPN1	0	0	0	0	0	0	0	0	0	0	0	0	0	0	0	0	0	0	0	0	0	0	0	0	0	0	0	0	0	0	0	0	0	0	0	0	0	0	0	0	0	0	0	0	0	0	0	0	0
BCL3	22.14	29.61	21.65	43.37	33.87	37.93	77.39	70.65	80.57	73.99	84.81	81.97	48.8	44.7	24.36	51.42	27.62	31.86	36.23	304.49	271.51	212.35	62.98	77.5	92.59	103.54	127.21	113.55	20.7	17.03	21.06	20.5	27.28	18.22	18.59	18.57	159.33	113.06	456.44	778.97	47.2	35.67	35.72	263.65	275.3	272.43	394.94	290.72	314.97
BCL6	30.25	32.34	26.91	29.6	28.74	24.63	7.78	7.56	7.24	7.81	6.61	7.05	9.37	7.29	7.56	9.62	12.77	12.68	13.71	21.93	16.28	23.69	1.74	12.19	16.63	16.95	16.86	17.7	12.45	12.67	8.94	10.19	11.1	9.28	18.65	18.5	95.17	103.54	227.04	122.12	15.2	11.24	13.16	44.62	43.33	59.16	31.05	38.38	37.39
BCL6B	0.05	0	0	0	0	0	0	0.05	0.07	0.02	0	0	0	0	0	0	0	0	0	0	0	0	0	0	0	0	0.1	0	0	0	0	0.05	0.09	0	0.09	0	48.38	95.45	3.45	22.27	0.27	0.06	0	0.66	0.81	1.02	0.75	0.61	0.61
BCL7A	14.18	15.82	17.07	15.54	15.51	16.79	10.89	11	11.16	9.95	10.24	12.01	10.43	12.03	9.91	8.93	13.22	11.03	12.99	31.36	24	19.49	3.13	10.94	11.38	11.51	11.15	12.49	18.22	19.95	11.83	13.32	16.82	14.25	16.4	15.4	3.65	8.26	0	0	9.35	11.1	11.23	46.12	36.97	47.51	47.14	42.83	37.6
BCL7B	38.8	48.21	41.53	50.81	47.47	48.97	73.75	76.51	75.6	58.8	71.29	72.84	76.91	71.33	53.2	84.46	32.23	42.57	37.06	37.63	45.22	38.38	57.58	82.82	76.83	74.36	88.02	94.64	47.93	56.2	38.7	48.02	61.68	55.13	34.44	33	106.47	89.27	19.94	0	44.33	40.67	38.8	56.77	55.33	56.25	67.47	58.62	56.81
BCL7C	30.08	26.1	18.99	27.58	23.47	20.25	54.64	52.66	53.83	42.41	46.06	48.49	57.12	54.66	19.74	50.69	19.29	29.36	21.51	20.14	41.02	17.41	229.64	69.78	55.02	32.82	32.71	27.71	30.2	23.02	19.25	20.02	17.81	19.4	16.26	17.94	99.84	23.31	6.81	0	10.76	22.66	20.19	6.18	9.99	11.34	17.78	7.58	8.84
BCL9	14.41	14.39	13.32	12.34	14.64	12.67	6.31	5.77	4.95	5.36	6.1	7.02	8.19	6.64	4.89	5.94	5.04	5.21	4.84	6.23	11.99	8.21	1.14	7.87	9.32	6.9	8.03	6.89	8	6.56	4.08	5.48	9.29	7.22	7.22	8.07	3.24	3.63	3.05	0	5.81	3.5	3.65	6.85	5.88	7.1	9.33	8.31	7.58
BCL9L	93.43	102.65	85.01	113.75	91.4	96.43	53.47	50.7	54.06	42.47	50.25	51.5	44.82	35.61	11.18	20.16	36.97	39.2	42.44	59.87	66.4	47.71	10.83	59.89	66.76	56.51	63.19	64.22	65.02	55.26	36.61	38.81	77.95	71.64	57.3	67.74	4.59	29.71	1.15	6.12	22.49	22.4	19.94	48.48	44.72	35.27	56.06	38.72	37.41
BCLAF1	75.04	71.11	83.77	64.85	74.66	70.33	49.28	42.01	45.59	61.88	47.1	46.8	63.05	68.47	87.03	49.45	39.92	38.43	32.39	74.2	62.84	70.18	4.89	52.32	65.55	57.88	46.1	61.47	29.09	27.99	28.81	37.76	45.67	39.08	51.18	61.29	25.55	38.96	15.77	0	59.25	53.82	50.81	197.22	202.25	223.53	202.85	228.29	192.87
BCO2	2.52	1.64	3.23	2.02	2.02	2.36	0.71	1.04	0.74	1.01	0.84	0.82	0.43	0.1	1.47	1.23	2.63	3.32	2.99	1.06	0.72	1.62	0.57	0.47	1.14	2.05	1.87	1.82	0.3	0.43	0.33	0.36	0.82	0.51	0.35	0.47	1.2	1.72	0	0	4.51	2.95	2.76	2.59	3.4	3.17	2.94	4.57	1.85
BCOR	13.89	13.95	12.54	12.13	11.6	11.04	16.29	16.39	20.79	15.89	16.01	19	17.3	15.78	24.34	19.24	16.26	19.25	15.74	22.95	21.78	19.79	0.53	21.66	21.58	20.66	18.81	21.08	10.9	8.26	4.76	6.2	8.75	9.03	11.08	13.68	7.86	18.79	0	0	20.94	19.39	16.48	39.56	35.85	37.99	37.29	41.85	40.13
BCORL1	11.45	12.2	12.15	12.41	11.33	11.74	7.25	6.86	7.92	6.72	7.74	7.82	8.43	6.79	6.05	8.13	2.4	2.72	2.24	7.92	6.03	6.21	1.34	9.01	12.33	13.28	15.54	13.91	5.24	4.45	2.42	3.26	3.99	5.54	5.61	5.31	2.81	3.04	0.47	4.43	3.85	4.85	4.64	11.9	8.61	8.19	7.96	8.44	10.13
BCORP1	0	0	0	0	0	0	0.03	0	0	0	0	0	0	0	0.16	0	0	0	0	0	0	0	0	0	0	0	0	0	0	0	0	0	0	0	0	0	0.44	0.16	0	0	0	0.06	0	0	0	0	0	0	0
BCR	31.28	29.64	29.36	35.57	27.09	29.88	16.09	15.99	17.37	12.85	14.97	16.46	12.77	12.29	7.58	11.15	8.22	8.24	9.74	8.18	7.08	14.11	8	14.82	14.02	12.89	13.01	12.82	40.88	33.74	34.2	36.26	45.27	43.53	39.93	43.04	34.42	9.7	0.16	0	8.92	8.77	7.89	7.4	7.14	6.27	9.08	7.23	8.06
BCRP2	0	0	0.11	0	0	0	0.27	0	0.43	0.29	0.73	0.3	0	1.21	0.86	0	0.7	2.21	1.11	1.97	0	0	0.53	0.92	1.34	0.41	0.47	0.83	0	0.17	0	0.07	0	0	0	0	0	0	0	0	1.62	0.52	0.52	0.67	0.61	1.23	0	0.46	0
BCRP3	1.07	1.04	0.37	1.04	1.08	0.46	4.41	3.95	4.79	2.75	3.51	2.83	2.86	3.55	1.6	2.34	8.87	9.04	8.85	11.69	10.95	12.39	11.22	7.25	10.19	4.18	4.32	6.04	0	0.54	0	0	0.17	0	0.44	0	0.42	0.24	0	0	3.31	1.97	2.72	1.65	5.5	2.02	6.74	3.04	2.53
BCS1L	39.64	34.84	33.84	36.68	40.29	36.68	47.25	54.1	48.88	38.69	46.73	47.73	47.85	37.52	33.38	44.63	34.8	29.67	33.19	41.57	29.51	30.49	59.88	52.09	48.29	27.41	30.28	30.28	58.93	51.08	67.54	62.82	60.94	55.52	65.76	61.43	28.58	24.82	2.92	0	26.09	32.31	31.91	26.8	32.8	26.95	41.45	29.89	36.98
BCYRN1	0	0	0	0	0	0	0	0	0	0	0	0	0	0	0	0	0	0	0	0	0	0	0	0	0	0	0	0	0	0	0	0	0	0	0	0	2.48	0	0	0	0	0	0	0	0	0	0	0	0
BDH1	7.03	5.78	5.48	6.05	8.28	8.7	3.15	2.96	3.92	2.68	3.53	2.15	5.44	2.88	1.5	4.23	1.1	1.51	1.52	0.5	2.28	1.94	2.7	3.4	4.25	1.74	1.91	1.76	16.95	14.12	12.75	13.12	9.65	8.09	9.1	9.73	1.36	2.08	0	0	3.31	3.17	3.05	3.21	2.08	1.47	3.75	1.74	2.95
BDH2	23.82	22.36	21.05	19.1	24.2	19.2	9.82	8.78	8.37	10.02	9.58	10.39	6.36	8.15	9.73	5.69	9.71	6.16	8.91	9.21	13.31	11.3	5.25	9.55	10.18	5.7	8.16	4.11	15.77	15.95	21.06	20.92	14.32	14.05	16.63	18.77	44.62	9.77	3.41	0	7.41	9.44	10.35	5.35	5.1	5.15	5.65	4.61	5.66
BDKRB1	3.04	3.07	2.93	3.21	1.33	4.71	3.48	4.56	3.46	3.87	4.78	4.75	4.86	3.2	1.3	0.84	3.82	4.89	5.51	6.98	4.44	6.71	6.31	5.23	8.28	7	7.71	7.68	7.7	4.11	4.28	3	3.65	3.42	1.43	3.89	13.46	30.77	8.43	0	4.3	2.89	2.76	7.14	3.79	5.46	12.17	6.98	10.4
BDKRB2	7.74	6.19	8.63	7.97	8.6	7.45	16.99	17.17	18.59	18.66	20.63	21.37	21.67	22.34	9.8	11.15	16.91	16	16.05	53.63	33.99	25.82	4.18	28.25	35.24	20.59	25	20.65	8.52	8.02	7.08	7.38	6.93	8.09	10.66	12.98	20.37	43.76	6.09	0	21.41	20.58	24.84	125.7	108.49	106.92	149.15	121.89	100.65
BDNF	1.65	1.63	1.11	1.52	1.53	1.61	8.15	7.92	7.39	7.82	8.38	9.56	6.14	7.27	11.54	7.46	6.51	10.5	6.83	12.8	12.62	11.11	2.21	12.99	13.18	8.65	7.73	7.89	0.68	0.74	1.21	0.75	0.81	0.5	0.53	1.53	0.83	2.09	0	0	12.9	10.33	11.45	11.45	11.61	10.68	13.18	13.74	15.54
BDNF-AS	1.93	3.38	3.58	2.52	3.49	2.54	0.05	0.08	0.11	0.07	0.09	0.18	0.26	0.25	0.25	0	0.31	0	0.38	0.25	0.86	0.97	0	0	0.11	0.08	0.48	0	1.07	0.68	0.79	0.51	0.51	0.31	1.11	1.41	2.49	0.18	0	0	0	0.27	0.11	0.35	0.31	1.59	0.94	0.48	1.27
BDP1	12.4	14.71	17.03	12.28	15.26	13.83	9.55	8.32	8.06	10.62	8.08	8.22	11.56	13.93	23.78	13.06	20.4	19.2	15.6	38.54	40.5	44.04	0.17	10.76	12.98	12.74	9	12.04	5.01	4.57	3.75	5.79	10.73	9.53	9.74	13.86	3.13	4.97	3.61	0	21.91	21.48	18.26	49.66	41.8	42.65	57.23	55.08	58.05
BEAN1	0.27	0.83	0.19	0.6	0.62	0.39	4.8	4.86	4.66	3.85	4.01	4.78	3.72	2.69	2.43	3.55	0.66	0.91	1.47	1.22	0.69	0	0.87	4.43	3.87	7.02	11.32	7.79	0.14	0	0.42	0.23	0.24	0.37	0.56	0.23	0.63	0.16	0	0	0.67	1.35	1.12	3.06	3.03	3.32	3.03	1.73	1.79
BECN1	131.33	121.03	134.31	116.04	131.7	133.26	73.89	73.92	80.13	72.12	76.62	76.75	78.09	91.3	62.24	60.33	203.1	204.23	182.28	136.18	142.24	144.46	32.5	105.03	122.26	145.1	136.23	156.8	47.38	40.46	35.66	46.03	56.58	60.32	64.08	65.5	38.82	27.76	7.27	0	124.04	129.9	114.54	63.01	67.94	62.85	69.65	67.26	66.38
BEGAIN	0.14	0	0.1	0.08	0	0.11	2.82	2.66	2.45	2.74	2.12	2.8	3.04	1.68	0.42	0.83	0.39	1.44	0.84	0.21	0	0	1.15	2.73	2.61	1.5	1.49	1.68	0.3	0.14	0.22	0.12	0.06	0.26	0.35	0	0.26	0.45	0	0	2.46	1.2	1.54	2.63	2.92	2.68	1.79	1.21	1.61
BEND2	0	0	0	0	0	0	0	0	0	0	0	0	0	0	0.12	0	0	0	0	0	0	0	0	0	0	0	0	0	0	0	0	0	0	0	0	0	0.06	0.04	0	0	0	0	0	0	0	0	0	0	0
BEND3	2.18	2.56	3.48	3.11	2.94	2.51	2.65	2.09	2.24	1.86	2.13	2.49	3.5	3.13	2.32	3.35	2.34	2.13	2.11	2.42	2.35	2.32	0.42	2.85	2.34	1.42	1.09	1.59	2.62	3.14	1.88	2.25	3.19	3.95	3.59	3.95	1.76	2.37	0	0	1.85	2.5	1.57	2	2.36	2.7	2.73	2.2	2.71
BEND3P3	0	0.04	0	0.11	0.11	0.06	2.25	1.91	1.88	2.24	1.81	2.73	3.25	2.28	1.45	1.32	0	0	0	0	0	0	0	0	0	0	0	0	0.82	0.72	0.5	0.53	1.02	1.46	2.23	4.11	0.15	1.53	0	0	1.76	2.61	1.64	8.88	8.19	8.63	10.12	10.06	7.19
BEND4	0	0	0	0	0	0	0	0.02	0	0	0	0	0	0	0.06	0.13	0	0	0	0	0	0	0	0	0	0.11	0	0.05	0	0.04	0.07	0.02	0	0.04	0.04	0	0.04	0.07	0	0	0	0.05	0	0.27	0.08	0.16	0.06	0.12	0.49
BEND5	0	0	0	0	0.12	0.04	0	0	0	0	0	0	0.31	0	0	0	0	0	0	0	0	0	0	0	0.14	0	0	0	0	0	0	0	0.22	0	0	0	5.96	4.25	0	0	0	0	0	0	0	0	0	0	0
BEND6	0.35	0.39	0.15	0.31	0.08	0.21	1.45	0.69	1.67	0.95	1.1	1.12	2.14	2.06	3.88	1.23	1.46	1.42	1.14	0.63	1.43	0.81	0.56	1.42	1.33	1.27	0.93	1.26	0.15	0.28	0.22	0.12	0.34	0.38	0.58	0.47	0.25	0.08	0	0	0.69	1.99	0.89	0.86	0.26	0.79	0.59	0.6	0.26
BEND7	6.26	6.1	7.81	5.96	6.8	5.56	7.74	7.73	8.42	7.49	6.93	6.43	9.42	9.23	14.9	12.86	4.71	6.56	4.48	6.11	4.51	11.23	3.27	7.76	7.92	7.82	4.19	8.56	4.5	2.86	2.06	2.43	4.14	2.72	4.36	5.33	8.88	16.47	0	0	3.49	3.8	3.7	12.32	11.2	8.98	16.06	12.26	7
BEST1	0.9	0.75	0.1	0.91	0.95	0.4	0.42	0.37	0.1	0.56	0.51	0.44	0.23	0.33	0.78	1.31	0.23	0	0.41	0.23	0	0	0	0.17	0.31	0.45	0.57	1.44	0.16	0.46	0.47	0.39	1.08	0.54	1.11	1.26	3.93	4.04	6.11	37.15	0.37	0.39	0.57	0.31	0	0.28	0.21	0	0
BEST2	0	0	0.21	0	0	0	0	0	0.13	0.04	0.05	0	0	0	0.15	0.58	0.24	0	0	1.8	0	6.9	0	0	0	0	0.19	0	0	0	0.15	0	0.09	0.36	0.98	0	0	0	0	0	0	0.21	0.13	3.26	1.85	2.99	4.73	2.25	1.5
BEST3	0	0.13	0	0.13	0	0	1.53	1.64	1.42	0.99	0.93	0.78	1.45	1.92	0.71	0.69	2.55	0.8	1.29	0	1.21	0	0.38	1.34	1.13	5.62	3.16	4.95	0	0.48	0.18	0	0.57	0.43	0.2	0	0	0.54	0	0	0	0.75	0.45	5.85	3.1	1.34	1.99	1.68	1.35
BEST4	0	0	0.44	0.3	0.1	0.35	0.15	0.63	0.24	0.24	0.19	0.33	0	0	0	0	0.9	0	0.83	0.55	0	0	0	0	0.37	0.09	0.17	0	0	0.18	0.14	0	0.28	0.5	0.15	0	0.57	0.52	0	0	0	0.48	0.81	0.75	0.34	0.34	1.02	0.78	0.69
BET1	5.93	6.96	9.05	7.74	7.47	7.61	17.06	19.42	16.71	23.57	17.33	17.75	22.67	23.45	40.77	22.21	14.48	18.56	13.8	23.88	18.51	21.67	3.32	18.88	23.18	22.69	24.44	23.59	13	14.92	16.61	23.51	19.87	13.25	21.92	24.5	9.46	14.56	4	0	13.6	16.21	17.63	25.39	26.11	34.36	35.13	34.35	30.9
BET1L	44.64	42.57	47.71	48.12	45.01	45.22	43.06	44.03	40.66	35.82	41.71	40.05	39.98	37.81	12.89	21.83	43.69	44.26	44.7	54.36	56.73	45.64	11.43	44.95	46.46	44.02	51.31	44.56	51.43	56.46	41.71	44.36	50.46	54.43	52.22	42.6	42.56	42.71	6.61	0	46.33	42.86	44.8	54.1	58.92	48.88	49.59	51.56	54.31
BEX1	0	0.25	0	0.25	0	0.17	0	0	0	0	0	0	0	0	0	0	0	0	0	0	0	0	0	0	0	0	0	0	0	0	0	0.38	0.39	1.21	1.1	2.23	10.24	7.85	15.48	18.31	0	0	0	0	0.83	0	0	0	0
BEX2	13.28	12.57	7.01	9.58	6.72	6.85	4.16	4.56	4.53	1.94	2.64	2.64	4.91	4.15	3.01	2.35	3.09	6.8	1.46	2.43	4.12	2.33	1.62	5.45	6.02	7.3	4.97	7.04	3.42	2.85	3.44	3.82	2.19	1.83	4.31	3.38	11.28	13.09	7.03	0	2.99	6.98	5.38	23.98	23.3	20.48	20.29	18.84	31.95
BEX4	41.48	39.7	52.22	50.23	41.52	37.09	2.08	1.52	2.05	1.83	1.3	1.02	0.94	1.37	0.69	0	1.14	0	1.54	1.87	3.17	3.58	1	2.44	2.53	5.61	7.65	6.29	24.35	20.38	27.94	24.81	25.91	20.21	23.98	27	75.26	46.03	9.91	0	2.3	3.25	2.36	7.63	10.41	13.42	13.43	13.61	11.7
BEX5	0	0.76	1.11	0.25	1.04	0.35	0	0	0	0	0	0	0	0	0	0	0	0	0	0	0	0	0	0	0	0	0	0	0	0	0	0	0.1	0	0	0	18.36	3.84	0	0	0	0.24	0	0	0	0	0	0	0
BFAR	74.62	68.11	67.95	67.92	70.81	69.03	80.29	78.08	83.76	75.8	74.4	82.11	85.17	87.21	79.99	71.39	92.83	94.93	87.88	114.56	107.92	110.56	13.9	79.48	73.98	66.4	72.74	66.07	53.76	43.64	36.92	42.84	70.12	65.12	53.53	52.99	26.93	37.88	5.45	20.63	90.58	91.3	90.93	133.66	134.81	131.11	123.79	125.91	129.8
BFSP1	4.82	5.38	6.3	4.58	5.35	4.24	8.18	8.56	8.21	7.91	8.21	8.41	13.13	18.26	20.33	12.05	15.48	12.8	14.59	9.08	9.68	13.95	4.58	8.16	8.78	6.15	5.89	6.12	3.11	4.18	3.62	4.15	3.33	3.28	3.55	2.6	6.21	1.07	0	0	16.62	9.68	11.82	3.54	6.43	3.89	6.99	10.01	7.81
BFSP2	0	0	0	0	0	0	0	0	0	0	0	0	0	0	0	0	0	0	0	0	0	0	0	0	0	0	0	0	0	0	0	0	0	0	0	0	0	0.04	0	0	0	0	0	0	0	0	0	0	0
BGLAP	0	0	0	0	0	0	0.19	0	0.45	0	0.18	0	0	0	0	0	0	0	0.31	0	0	0	0	0	0	0	0	0	2.17	0	0.53	0.29	0	0	0	0	2.12	0.1	0	0	0	0	0	2.79	0	1.28	0	0	0
BGN	0	0.26	0	0	0	0	0	0	0	0	0	0	0.24	0.23	0.23	0.9	0	0	0	0	0	0	0	0	0	0	0	0	0	0	0	0.07	0	0	0	0	482.87	51.58	187.24	294.52	1.15	0	0	0	0	0	0	0	0
BHLHA15	0.54	0	0	0	0	0.1	0.3	0	1.08	0	0.43	0.39	0.83	0.8	0	0	0	0	0.25	0	0	0	0	0.61	1.47	2.73	2.57	2.75	0	0	0	0.47	0.24	0.49	0.45	0	0.14	1.15	0	0	0	0.57	0.34	1.11	1.01	0	1.52	2.3	0
BHLHA9	0	0	0	0	0	0	0	0	0	0	0	0	0	0	0	0	0	0	0.24	0	0	0	0	0	0	0.27	0	0	0	0	0	0	0	0	0	0	0	0	0	0	0	0	0	0	1.01	0	0	0	0
BHLHB9	4.06	4.21	5.19	3.17	3.52	3.63	6.41	6.3	5.57	7.06	6.03	5.75	5.98	6.9	6.93	5.57	4.19	2.9	3.68	5.47	5.86	3.87	0.85	5.82	6.11	8.08	5.36	6.79	0	0	0	0	0	0	0	0	1.19	0.52	0	0	4.26	4.77	4.62	7.26	6.24	7.02	4.95	6.77	7.94
BHLHE22	0	0	0	0	0	0	0.03	0	0	0.02	0	0	0	0	0	0	0	0	0	0	0	0	0	0	0	0.06	0	0.06	0	0	0	0	0	0	0	0	1.92	0.37	0.65	4.62	0	0	0	0	0	0.21	0	0.16	0
BHLHE23	0	0	0	0	0	0	0	0	0	0	0	0	0	0	0	0	0.11	0	0	0	0	0	0	0	0	0	0	0	0	0	0	0	0	0	0	0	0	0	0	0	0	0	0	0	0	0	0	0	0
BHLHE40	425.32	449.76	431.13	465.02	484.73	475.46	230.99	240.13	256.16	230.63	256.78	262.04	183.82	176.67	226.45	215.18	136.41	141.3	137.4	306.71	263.64	247.79	12.08	179.05	206.51	270.75	292.89	269.69	232.74	228.87	202.04	210.04	316.82	297.99	254.99	279.74	441.43	297.18	49.78	51.56	214.79	204.53	194.19	1209.25	1504.59	1819.44	1436.71	1828.26	1536.51
BHLHE40-AS1	0.25	0	0	0	0.19	0.06	0.09	0.24	0.43	0.25	0.21	0.18	0	0.24	0.37	0.95	0.15	0.55	0.3	0.98	0	0	0	0.37	0.33	0.33	0.31	0.37	0.35	0.66	0	0.35	0.43	0	0.27	0.55	0.17	0.32	0	0	0	0.43	0.31	0.67	0.31	0.92	0	0.46	0
BHLHE41	9.51	11.34	9.05	9.25	9.27	7.04	0.59	0.35	0.87	0.51	0.26	0.29	0.15	0.52	0.38	1.17	0.62	0.68	0.5	23.96	16.99	25.05	0	0.45	0.14	0.71	0.29	0.68	1.18	0.92	1.64	1.17	2.63	2.01	2.16	1.86	3.29	3.56	1.76	8.32	2.24	1.38	1.6	83.96	85.92	106.26	86.68	114.06	94.74
BHMT	0	0	0	0	0	0	0	0	0	0	0	0	0	0	0.23	0	0	0	0	0	0	0	0	0	0.1	0	0	0	0	0	0	0	0	0	0	0	0.16	0.02	0	0	0	0.08	0	0.31	0	0	0	0	0
BHMT2	0	0	0.05	0.43	0	0	0	0	0	0	0	0	0	0	0	0	0	0	0	0	0	0	0	0	0	0	0	0	0.33	0	0.12	0	0	0	0	0	2.94	0.73	2.71	0	0	0	0.1	0	0	0	0	0	0
BICC1	4.25	2.45	4.15	4.36	4.33	4.29	45.87	40.74	47.69	48.69	49.29	52.32	36.03	37.2	38.58	24.58	38.46	41.42	37.09	41.03	32.41	45.14	0.45	55.96	59.55	37.67	32.57	37.72	1.7	1.06	2.11	2.01	3.59	3.16	2.76	4.91	0.34	1.19	0.41	0	43.8	45.36	42.26	48.8	39.55	39.52	49.54	48.9	50.02
BICD1	12.06	10.52	11.21	10.98	11.35	9.75	8.77	8.55	8.24	7.6	8.9	9.02	12.43	10.26	10.25	9.69	9.08	12.67	8.06	12.27	7.67	14.27	0.61	11.73	10.57	14.68	11.31	13.24	6.15	7.6	6.09	5.08	10.7	7.29	7.86	13.3	2.36	2.37	0	0	7.96	11.1	8.11	12.99	12.41	15.76	15.46	12.01	13.57
BICD2	78.32	87.1	82.47	75.69	68.95	72.65	28.31	26.82	28	24.68	27.83	29.77	25.87	21.78	23.82	23.95	29.91	27.75	28.58	27.02	30.24	20.91	3.23	26.84	27.22	32.39	29.28	32.09	67.6	66.82	64.98	75.09	65.44	62.45	83.29	87.94	11.85	16.8	1.72	0	28.3	24.31	24.24	29.43	29.82	26.5	31.28	34.29	29.55
BID	21.55	21.12	22.02	32.47	28.13	29.65	60.07	61.94	72.63	60.53	60.62	64.17	51.39	48.2	47.6	67.18	51.74	37.73	52.97	37.32	45.5	47.46	45.45	66.75	56.73	79.52	87.05	76.28	30.97	36.23	42.36	39.86	32.22	25.95	35.38	33.95	32.42	68.14	44.69	72.07	49.24	52.83	54.71	37.64	38.78	41.77	37.87	37.61	41.88
BIK	11.67	15.66	12.13	21.03	17.53	18.98	2.32	2.73	3.67	2.68	3.11	2.45	2.41	2.33	0.3	1.15	5.95	5.35	4.84	9.53	0	2.29	1.28	2.23	1.08	13.55	13.16	16.07	19.76	30.05	27.7	25.4	25.21	19.73	13.37	9.29	4.21	4.07	0	0	4.9	3.74	3.52	9.75	8.87	6.71	9.42	3.93	11.21
BIN1	6.1	6.9	5.79	7.51	5.95	5.6	41.52	38.04	39.08	33.35	38.53	40.14	77.3	64.53	52.3	43.48	52.73	48.66	54.58	38.79	30.32	31.37	57.65	50.47	47.02	31.4	35.26	31.82	17.83	14.59	11.73	11.61	9.87	10.91	9.36	9.38	38.51	41.17	1.97	0	27.26	28.23	28.55	16.36	18.35	14.37	21.59	14.9	20.17
BIN2	0.16	0	0	0	0	0	0.09	0	0.21	0.25	0.13	0.41	0	0.24	0.12	0	0.3	1.63	0.22	0	0	0	0	0.18	0.55	0	0	0.27	0	0	0	0	0.03	0	0	0.27	15.99	10.9	49.5	79.52	0.4	0.34	0.2	0.33	0	0.3	0.45	0	0.3
BIN3	34.56	37.06	36.25	29.31	38.85	35.6	33.87	36.56	35.75	30.24	33	33.57	30.67	29.47	34.49	22.13	28.77	25.64	31.14	50.36	46.15	29.67	37.88	30.09	32.93	41.52	47.95	45.12	31.83	36.77	36.23	34.92	33.45	35.72	19.95	18.92	60.63	36.62	8.36	0	34.02	30.08	33.52	66.16	63.98	64.95	63.75	71.56	70.16
BIRC2	13.48	17.77	29.27	20.53	15.92	15.19	24.08	21.21	16.73	30.11	22	24.54	27.98	28.64	58.19	43.54	31.31	42.31	30.06	52.22	50.21	42.33	4.04	23.52	26.03	42.73	36.56	41.09	15.23	15.53	26.35	31.22	38.2	30.26	35.93	48.73	29.9	146.22	43.45	41.38	30.76	34.76	33.26	153.76	153.45	168.65	168.61	187.27	167.19
BIRC3	2.89	2.69	3.94	10.12	9.87	9.1	21.71	18.44	20.09	32.51	21.67	22.45	22.09	20.99	46.46	30.79	32.41	42.57	27.11	76.01	54.57	59.13	3.16	17.1	16.6	100.87	85.33	104.44	0.54	0.63	1.02	1.47	4.36	2.42	3.93	4.86	16.6	244.43	71.37	32.82	32.46	35.09	37.8	191.13	193.69	196.76	223.24	196.57	204.67
BIRC5	10.54	10.33	10.24	10.51	10.23	9.7	141.33	154.17	150.04	140.29	145.85	146.58	169.61	162.11	114.04	163.42	8.83	12.21	9.42	14.07	11.55	11.33	197.73	177.1	157.57	69.25	65.98	74.17	20.81	21.05	9.38	11.36	18.7	18.85	4.22	2.02	1.49	0.5	1.75	0	19.02	24.94	16.38	7.74	12.66	13.06	13.71	14.74	13.09
BIRC6	15.85	20.3	19.63	17.62	17.97	15.97	18.23	13.91	17.27	17.86	14.17	14.44	25.86	25.13	28.64	23.82	25.98	25.79	21.81	31.71	30.58	31.94	0.53	22.33	24.09	30.69	23.38	26.69	10.75	9.9	8.78	10.52	15.9	16.76	15.31	18.02	3.8	10.38	1.27	0	34.49	34.22	30.71	51.79	52.72	49.95	51.91	48.2	52.33
BIRC7	0	0.16	0.2	0	0	0.11	13.04	13.71	15.1	11.87	10.39	14.25	4.72	4.35	2.52	1.64	20.97	23.75	24.85	36	38.82	45.56	8.16	7.93	7.46	4.25	4.28	5.23	0	0	0	0	0	0	0.23	0	0.8	0.26	0	0	11.14	9.46	13.05	15.02	22.58	20.14	24.41	13.56	17
BIRC8	0	0	0	0	0	0	0	0	0	0	0	0	0	0	0	0	0	0	0	0	0	0	0	0	0	0	0	0	0	0	0	0	0	0	0	0	0	0	0	0	0	0	0	0	0	0	0	0	0
BIVM	3.33	2.65	3.9	2	2.99	2.55	3.38	3.17	2.77	3.68	2.34	3.54	5.17	3.91	6.34	6.26	2.12	4.58	2.56	2.89	2.31	3.92	0.64	4.21	4.46	1.99	1.18	2.61	4.32	5.95	8.35	9.21	7.86	4.92	9.78	12.13	8.86	3.74	2.3	0	1.4	3.09	4.02	2.79	1.06	1.92	3.32	3.21	2.99
BIVM-ERCC5	0	0	0	0	0	0	0	0	0	0	0	0	0	0	0	0	0	0	0	0	0	0	0	0	0	0	0	0	0	0	0	0	0	0	0	0	0	0	0	0	0	0	0	0	0	0	0	0	0
BLCAP	107.97	126.36	113.31	114.2	115.01	113.68	36.91	35.86	36.11	30.86	33.07	35.51	52.07	43.25	18.65	33.17	140.16	136.99	133.18	158.91	133.21	124.21	18.94	43.06	45.17	44.99	41.14	45.64	191.3	183.79	180.87	179.87	162.5	179.86	168.31	158.47	57.13	46.77	0.53	0	65.86	71.65	71.29	59.55	74.7	66.4	88.1	71.29	81.47
BLID	0	0	0.77	0.25	0	0	0	0	0	0.19	0.23	0	0	0	0	0	0	0	0.2	0	0	0	0	0	0	0.22	0	0	0	0	0	0	0	0	0	0	0	1.21	0	0	0	0	0	0	0	0.84	0	0	0
BLK	0	0	0	0	0	0	0.24	0.43	0.29	0.16	0.15	0.26	0	0.11	0	0	0	0	0	0	0	0	0	0	0	0	0.14	0	0	0	0	0	0	0	0.12	0	0	0.66	0	0	0	0.08	0	0	0	0	0	0.41	0
BLM	1.25	1.58	1.71	0.78	1.29	1.61	20.77	19.67	17.27	26.68	21.42	22.18	25.15	23.18	38.64	28.16	0.92	1.12	0.49	1.13	0.85	1.45	7.25	23.39	23.1	12.28	9.02	12.58	5.66	5.99	2.27	2.69	2.9	2.19	1.44	2.23	0.56	0.78	0	0	3.71	4.38	2.49	4.96	3.89	4.39	3.26	5.19	4.72
BLMH	32.16	33.69	31.06	21.22	28.11	27.66	56.64	54.3	60.55	61.46	56.1	63.81	60.76	53.03	71.43	65.3	48.34	48.23	48.21	55	49.18	53.91	37.2	62.91	63.27	51	41.69	46.7	32.74	27.09	22.68	23.57	24.31	28.48	26.63	20.92	33.65	32.74	6.56	6.21	58.78	56.79	52.56	49.7	38.73	42.77	48.18	43.9	46.57
BLNK	21.7	23.66	23.86	14.82	14.71	13.5	0.07	0.24	0	0	0.06	0.18	0	0	0	0	0.59	0	0.98	0	1.23	4.19	0	0	0	0.12	0	0	5.89	5.37	9	9.97	2.52	3.28	10.93	8.9	3.32	2.99	0.7	0	0.6	0.38	0.92	1.49	0	0.91	0.68	0.68	0.91
BLOC1S1	20.44	18.82	16.06	12.22	8.59	17.86	31.19	35.15	27.53	29.1	33.16	26.02	23.77	30.12	4.85	24.61	11.55	17.54	30	5.87	3.32	22.53	92.63	35.15	29.58	10.13	19.74	12.45	18.63	21.04	15.15	8.67	10.73	7.65	11.23	6.53	35.37	16.6	173.78	214.45	24.1	22.17	27.65	18.67	15.76	18.35	16.36	12.89	11.04
BLOC1S1-RDH5	0	0	0	0	0	0	0	0	0	0	0	0	0	0	0	0	0	0	0	0	0	0	0	0	0	0	0	0	0	0	0	0	0	0	0	0	0	0	0	0	0	0	0	0	0	0	0	0	0
BLOC1S2	35.88	41.93	43.72	32.96	32.21	34.78	46.23	46.33	35.2	53.5	40.14	41.15	49.53	49.72	59.59	46.09	140.54	129.88	119.81	159.14	163.81	191.15	11.37	43.38	44.45	56.57	51.95	56.46	34.35	39.52	66.8	69.34	64.65	51.52	58.56	58.75	38.91	40.33	18.23	11.76	139.23	151.99	149.86	192.76	196.78	196.18	209.51	196.26	217.13
BLOC1S3	10.73	12.05	9.47	11.16	11.35	11.83	15.99	19.55	15.1	13.7	15.61	15.11	21.61	16.03	5.89	14.91	9.73	11.35	11.05	15.18	16.43	14.36	11.77	15.65	16.49	16.1	15.96	15.9	13.97	10.5	7.27	7.87	13.94	13.77	8.43	6.86	7.92	6.63	6.8	0	5.06	7.91	7.43	24.9	18.54	20.92	19.63	16.15	20.14
BLOC1S4	8.16	9.65	8.53	13.83	7.11	9.12	26.24	23.24	33.09	23.57	25.64	24.14	19.61	20.39	6.28	12.98	38.24	28.39	40.32	48.03	73.31	55.78	8.77	21.76	22.53	18.92	18.32	20.49	15.5	19.78	41.35	42.18	26.23	23.09	33.62	24.46	12.7	16.87	5.04	0	17.75	21.83	23.26	21.33	17.54	20.5	26.99	28.39	31.3
BLOC1S5	0	0	0	0	0	0	0	0	0	0.03	0	0	0	0	0	0	0	0	0	0	0	0	0	0	0	0	0	0	0	0	0	0	0	0	0	0	0	0	0	0	0	0	0	0	0	0	0	0	0
BLOC1S5-TXNDC5	0	0	0	0	0	0	0	0	0	0	0	0	0	0	0	0	0	0	0	0	0	0	0	0	0	0	0	0	0	0	0	0	0	0	0	0	0	0	0	0	0	0	0	0	0	0	0	0	0
BLOC1S6	23.74	25.35	30.78	21.76	20.34	22.95	17.18	15.73	14.84	18.92	13.88	15.02	20.32	19.91	30.73	23.65	19.52	23.81	17.58	36.49	36.52	37.98	1.09	16.66	18.12	22.16	19.54	23.57	18.77	24.83	25.61	29.37	34.51	28.63	35.72	38.04	24.72	25.76	3.09	3.99	22.7	21.05	22.22	37.48	39.12	47.12	46.49	47.36	48.7
BLVRA	72.44	61.03	66.66	62.49	72.81	65.94	123.45	133.77	132.18	142.43	120.57	131.33	133.68	118.29	123.58	109.37	129.22	114.03	121.57	84.73	97.62	98.64	138.55	118.87	111.3	84.8	90.7	66.92	71.75	78.73	107.7	99.61	70.8	82.86	74.18	54.89	99.44	99.7	66.48	14.08	134.19	129.02	145.48	83.34	98.05	73.26	81.62	88.95	80.53
BLVRB	191.28	204.09	173.88	221.8	166.62	175.15	831.23	803.77	813.98	667.16	791.98	726.98	612.43	664.8	321.23	483.29	818.87	784.39	910.35	530.83	626	594.57	1168.74	652.23	614.4	639.79	752.4	650.08	164.05	175.82	174.18	156.77	127.31	168.13	163.98	160.6	147.04	117.75	30.54	18.06	622.37	690.81	702.92	312.58	365.02	317.29	356.88	298.24	247.87
BLZF1	35.46	37.46	44.66	35.93	40.73	40.63	16.95	15.41	18.48	26.99	19.78	20.44	19.9	23.66	30.58	18.54	26.92	24.23	20.09	32.66	37.51	22.64	0.39	15.08	20.96	46.3	40.59	45.79	48.34	49.7	63.3	74.68	73.1	57.37	66.25	82.58	4.53	14.77	14.71	6.73	29.87	27.16	26.85	101.82	97.13	81.74	64.59	62.42	69.63
BMF	1.85	1.64	0.76	1.44	1.55	0.79	4.08	4.55	4.51	2.97	3.67	3.09	2.56	1.67	2.32	1.47	1.83	0.57	1.14	1.9	1.72	2.91	0.61	1.89	2.06	1.99	2.23	1.75	0.45	0.68	0.2	0.33	0.11	0.15	0.21	0.14	5.21	13.4	0	6.93	1.45	2.21	2.19	10.86	10.97	12.34	19.86	16.78	14.91
BMI1	0.44	0.43	0.35	0.37	0.45	0.23	1.65	1.64	1.11	1.63	1.69	1.66	2.21	2.7	0.25	0	0.89	0	0.55	1.51	2.28	1.29	0.09	1.38	0.68	0.95	1.27	1.63	0.71	0.34	0.43	0.29	0.36	0.5	0.73	0.75	0.38	0.71	0	0	0.55	0.47	0.21	0.46	0	0.63	0.47	0	0.42
BMP1	103.73	109.81	92.39	109.24	92.41	95.62	66.27	61.52	66.77	52.23	59.22	63.32	50.42	46.07	27.19	36.14	117.8	131.42	136.27	63.09	68.06	68.39	24.61	55.81	57.68	64.02	75.01	67.05	114.64	105.88	80.26	77.09	95.54	96.36	93.16	93.53	33.44	11.77	2.34	0	57.1	60.61	63.12	48.56	41.58	38.93	57.67	46.7	51.61
BMP10	0	0	0	0	0	0	0	0	0	0	0	0	0	0	0	0	0	0	0	0.36	0	0	0	0	0	0.12	0	0	0	0	0	0	0.16	0.22	0	0	0	0.04	0	0	0	0	0	0	0	0	0	0	0
BMP15	0	0	0	0	0	0	0	0	0	0	0	0	0	0	0	0	0	0	0	0	0	0	0	0	0	0	0	0	0	0	0	0	0	0	0	0	0	0.09	0	0	0	0	0	0	0	0	0	0	0
BMP2	7.95	8.86	11.25	15.39	15.15	15.7	3.29	4	3.14	3.32	3.08	3.45	0	0.27	0.27	0.71	2.46	3.69	2.64	5.3	4.96	7.72	0.2	1.92	1.4	6.11	7.15	6.57	4.77	6.02	8.68	9.04	22.32	16.72	7.9	9.56	13.98	46.22	30.72	75.16	5.71	5.74	4.09	24.92	24.24	25.84	16.31	18.06	17.88
BMP2K	23.8	24.89	24.12	20.34	22.47	21.67	8.64	7.94	8.79	9.14	7.73	8.87	8.03	9.53	11.97	6.4	12.89	12.6	11.38	15.36	20.19	13.33	0.71	10.27	10.89	17.89	14.38	18.87	10.96	11.88	10.15	10.92	20.79	20.69	13.11	14.71	4.78	4.61	3.83	0	14.39	13.14	10.04	18.02	14.34	13.85	15.2	15.24	16.79
BMP3	0.3	0.15	0.21	0.04	0.19	0.09	0	0	0	0	0	0	0	0	0	0	0	0	0	0	0	0	0	0	0	0	0	0	0	0.07	0.05	0	0	0.06	0.16	0.11	0.4	0.27	0	0	0	0	0	0	0	0	0	0	0
BMP4	4.15	4.15	4.34	2.06	2.89	2.63	17.84	18.62	17.97	18.98	17.87	21.75	12.34	13.37	9.48	20.4	34.49	37.67	36.65	41.82	32.42	46.81	6.17	25.16	30.48	20.47	21.4	18.25	1.86	1.33	2.21	2.64	3.57	3.17	0.9	2.2	6.92	5.39	3.18	0	24.89	26.89	32.67	32.34	22.86	26.78	25.1	26.35	19
BMP5	0	0	0	0	0	0	0	0	0	0	0	0	0	0	0	0	0	0	0	0	0	0	0	0	0	0	0	0	0	0	0	0	0	0	0	0	6.69	1.99	0	0	0	0	0	0	0	0	0	0	0
BMP6	0.31	0.62	0	0.27	0.35	0.28	22.08	22.3	20.07	22.13	19.73	20.63	8.07	7.53	10.03	6.46	13.71	10.81	14.78	19.09	24.54	20.65	1.19	10.42	16.24	24.17	26.08	21.03	1.05	0.37	0.48	0.58	0.64	1.12	0.71	0.83	6.1	6.05	0.72	0	14.93	18.44	17.22	20.48	19.31	19.72	21.02	21.47	19.54
BMP7	0.9	0.89	0.63	0.26	0.49	0.32	0.45	0.33	0.81	0.39	0.52	0.45	1.44	1.32	1.2	3.03	1.13	0.96	1.28	0.57	0.48	2.73	0.15	0.96	0.45	0.71	0.45	0.43	0	0.1	0	0.08	0.14	0.09	0.31	0.63	0.61	4.8	0.55	0	0.23	1.09	0.66	0.58	0.53	0.53	0.66	0.8	0.89
BMP8A	0.1	0	0.09	0.08	0	0.03	2.06	1.9	1.48	1.48	1.51	2.22	1.86	1.3	0.51	0.59	0.15	0	0	0.41	0	0	0	0.15	0.09	0	0	0.04	0.29	0.21	0.21	0.06	0.21	0.31	0.28	0.23	2.3	0.44	0	0	0.34	0.5	0.65	1.53	1.39	0.89	1.33	0.67	0.51
BMP8B	0.15	0.17	0.07	0.06	0	0.04	8.4	9.67	9.67	8.06	7.64	8.75	6.49	5.37	3.33	5.32	1.62	0.34	1.93	1.22	3.63	0.59	0.74	7.89	8.75	3.37	2.6	3.14	0.43	0	0.39	0.31	0.35	0.18	0.25	0.51	0.6	0.18	0	0	4.76	4.1	4.06	2.7	3.03	1.91	2.13	3.02	2.49
BMPER	0.23	0.04	0.42	0.21	0.39	0.32	2.93	3.48	3.17	4	4.1	4.62	2.67	2.07	3.18	3.1	0.33	0.26	0.45	1.03	0	0	0.06	1.37	1.76	3.63	3.9	3.86	0.16	0.31	0.18	0.49	0.25	0.28	0.25	0.38	8.38	21.52	0.22	9.41	1.69	3.07	2.8	14.2	14.75	15.75	8.29	9.16	9.04
BMPR1A	10.68	10.8	11.08	10.49	12	8.33	22.05	19.27	19.04	24.88	20.95	22.09	23.61	23.8	35.24	30.69	17.44	13.51	14.93	19.97	21.53	21.92	0.42	18.05	24.41	21.04	16.4	19.65	8.84	8.53	9.01	9.16	9.73	9.64	11.97	13.42	2.57	2.04	0.92	0	13.81	17.7	17.8	20.97	18.48	16.46	23.43	27.61	22.08
BMPR1B	2.71	3.45	3.71	2.13	2.97	2.14	8.2	6.84	8.15	9.5	7.63	7.54	11.01	8.25	12.07	8.82	8.82	11.61	9.03	19.88	15.46	22.67	1.77	8.22	12.53	6.96	5.55	5.62	1.61	2.02	2.78	3.35	3.3	2.8	2.83	3.8	0.29	0.55	0	0	12.42	12.32	14.29	22.73	23.49	27.46	22.23	22.03	26.76
BMPR2	18.46	20.49	21.55	18.25	19.55	18.12	11.16	10.65	11.25	10.92	8.47	9.63	13.46	12.23	17.25	14.02	14.19	14.96	13.75	15.34	17.3	17.56	0.66	11.77	14.26	16.78	13.34	16.23	9.14	8.71	9.52	12.55	19.65	13.79	16.29	26.99	27.03	13.98	7.91	0	18.55	17.73	15.74	15.85	12.99	14.18	13.06	10.81	13.98
BMS1	38.74	33.52	37.62	34.45	39.41	39.98	29.27	26.77	33.23	32.79	31.56	31.36	28.98	31.38	46.74	34.9	31.36	30.32	25.34	36.19	28.89	33.8	11.83	27.16	32.97	50.35	41.28	49.55	27.3	26.55	22.24	24.6	31.6	31.35	28.1	27.4	12.91	17.66	0.41	3.92	32.56	31.77	27.93	44.38	42.92	46.18	45.2	54.07	48
BMS1P4	6.24	5.98	3.94	5.18	6.29	4.96	4.19	2.98	6.07	4.56	4.8	5.12	4.16	4.02	4.08	3.98	5.21	3.95	3.71	5.58	2.99	10.15	0.16	3.52	4.24	5.6	4.08	5.39	1.66	1.18	2.58	2.86	1.91	2.3	4.02	1.96	0.91	1.74	0	0	5.79	3.69	3.6	10.01	12.02	9.19	8.46	10.23	13.26
BMX	0.08	0.08	0.16	0.08	0.26	0.06	0	0	0	0.03	0	0	0	0.11	0	0	0	0	0	0	0	0	0	0	0	0	0	0	0	0	0.24	0.07	0	0.14	0.37	0.25	5.92	5.44	0	0	0	0	0	0	0	0	0	0	0
BNC1	103.04	87.61	100.17	91.82	100.41	104.57	0.02	0	0.05	0	0.06	0.12	0	0	0	0	0	0	0	0	0.42	0	0	0	0.06	0.41	0.39	0.37	88.15	70.73	68.52	85.17	152.57	139.59	108.75	129.96	0.06	0.34	0	0	0	0	0.05	0	0.15	0.15	0	0.23	0
BNC2	0.1	0.1	0	0.07	0.09	0.02	1.45	1.31	1.37	1.6	1.39	1.51	0.59	0.83	1.28	0.69	1.36	1	1.23	2.23	1.51	1.54	0.14	1.73	1.75	3.78	3.26	3.6	0	0.03	0.02	0.04	0.17	0.11	0.05	0.1	1.33	0.81	0	0	2.56	1.46	1.58	4.31	3.42	4.24	3.89	3.94	4.86
BNIP1	14.25	10.93	12.73	10.69	15.04	13.22	20.24	19.88	22.24	21.3	19.6	23.16	21.75	18.81	30.18	31.17	18.32	26.08	17.49	37.57	33.4	22.34	18.91	19.1	21	25.72	27.93	23.11	21.14	16.54	22.41	17.53	17.3	15.62	12.73	15.94	16.1	28.93	0.86	0	11.76	16.07	13.97	49.41	54.35	58.76	68.59	71.16	61.72
BNIP2	79.13	73.03	84.29	60.49	78.68	68.51	48.81	44.64	37.69	61.28	48.65	53.06	63.53	67.02	82.54	51.48	58.85	59.12	47.71	110.44	79.46	99.52	2.68	49.2	55.51	77.1	71.53	86.8	45.86	42.79	57.4	73.08	92.25	68.82	68.39	89.83	45.92	44.99	19.76	0	56.39	67.48	69.94	157.75	171.03	189.67	181.65	202.17	192.44
BNIP3	189.11	167.05	188.2	164.87	182.23	185.43	148.3	159.82	157.66	194.04	176	187.49	83.9	100.5	115.03	69.78	110.58	97.16	97.05	95.3	108.23	83.87	26.34	71.65	84.34	187.44	180.57	153.51	190.98	173.14	184.2	198.79	200.62	178.19	261.31	281.3	39.4	206.31	91.06	19	385.01	404.25	433.95	313.36	430.97	529.49	341.75	515.48	482.58
BNIP3L	54.46	63.42	91.89	52.89	58.62	57.53	80.48	69.4	66.33	98.9	78.46	72.04	47.41	46.02	66.9	57.87	48.22	47.89	38.39	32.68	28.99	39.12	7.38	46.5	68.3	94.7	88.58	86.4	39.05	41.3	49.03	51.73	58.21	42.91	71.53	80.64	85.92	158.37	78.06	54.03	137.11	134.27	139.16	174.03	205.87	241.26	161.95	213.36	197.17
BNIPL	7.25	7.4	8.14	5.78	8.05	7.34	0.25	0.17	0.47	0.15	0.19	0.39	0.27	0.52	0	0.52	0.16	0	0	0	0	0	0.29	0.4	0.24	0.09	0.5	0	6.77	6.99	7.57	8.16	3.27	1.44	7.15	6.82	1.97	2.36	0	0	0	0	0.34	0.73	0.33	1	0.74	0.75	0.33
BOC	1.54	1.18	1.14	1.8	1.62	0.69	2.71	2.38	3.21	2.54	3.25	3.02	2.82	1.88	1.45	2.31	1.24	0.89	1.24	2.26	0.9	1.02	0.78	4.17	2.46	2.79	3.85	2.73	2.71	2.14	1.3	1.44	1.8	1.2	2.32	1.62	2.35	0.76	0	0	2.18	1.57	1.62	1.81	1.32	1.99	1.23	2.62	1
BOD1	41.32	41.5	44.81	41.76	40.29	44.16	82.1	77.22	74.44	75.02	78.08	77.49	79.57	70.18	76.3	57.32	78	69.79	67.07	100.91	92.3	87.05	38.81	74.46	71.48	89.18	77.57	90.05	25.37	20.52	31.68	35.7	32.58	25.65	32.57	31.62	50.9	59.51	10.51	8.28	77.95	74.43	80.61	108.37	107.88	103.96	114.01	105.24	103.85
BOD1L1	30.61	27.27	33.27	26.8	31.07	27.84	17.57	15.42	18.28	18.18	16.58	17.97	23.23	27.72	37.63	16.39	26.06	20.08	21.35	32.27	32.25	32.72	1.34	21.19	22.66	26.61	23.11	24.72	14.41	14.36	9.53	10.79	15.91	16.67	16.13	17.08	3.96	6.77	0.95	0	31.5	28.2	25.06	53.99	43.13	45.51	58.26	46.57	46.92
BOD1L2	0	0	0	0	0	0	0	0	0	0	0	0	0	0	0	0	0	0	0	0	0	0	0	0	0	0	0	0	0	0	0	0	0	0	0	0	0	0	0	0	0	0	0	0	0	0.22	0	0	0
BOK	19.8	24.01	17.56	26.38	19.08	25.45	28.79	30.66	28.82	23.38	30.38	30.28	19.49	19.45	3.75	18.41	12.2	15.03	12.22	11.02	12.47	15.78	28.7	21.21	18.84	23.05	23.04	21.77	51.86	52.18	40.2	43.04	35.82	35.53	34.42	34.66	8.3	6.73	2.92	0	9.59	10.03	11.32	14.15	13.13	11.9	14.67	15.47	12.47
BOK-AS1	0	0.25	0.16	0	0	0	0.5	0	0	0.1	0.24	0.33	0.69	0.33	0.67	0	0.41	0	0.2	0	0	0	0	0	0.31	0.23	0	0	0	0	0	0	0.39	0	0	0	0	0	0	0	0	0	0	0.92	0	0.85	0	0	0
BOLA1	5.92	4.89	4.28	7.28	3.53	5.53	55.35	50.92	55.18	43.13	46.27	44.4	49.48	48.75	19.65	51.12	27.17	23.69	28	33.67	20.17	22.82	55.83	46.98	28.02	21.18	19.16	15.08	20.03	21.75	23.53	23.04	12.48	18.68	20.23	13.23	19.67	12.66	5.1	0	20.61	23.03	21.74	28.81	16.37	23.95	19.02	14.91	18.22
BOLA2	0	0	0	0	0	0	0	0	0	0	0	0	0	0	0	0	0	0	0	0	0	0	0	0	0	0	0	0	0	0	0	0	0	0	0	0	0	0	0	0	0	0	0	0	0	0	0	0	0
BOLA2B	0	0	0	0	0	0	0	0	0	0	0	0	0	0	0	0	0	0	0	0	0	0	0	0	0	0	0	0	0	0	0	0	0	0	0	0	0	0	0	0	0	0	0	0	0	0	0	0	0
BOLA3	80.82	68.65	73.14	70.63	65.31	76.67	217.75	253.35	254.07	251.88	247.3	236.74	214.96	273.12	237.75	235.72	178.88	172.86	169.67	161.95	208.53	171.63	217.64	275.28	219.39	201.62	205.74	204.1	152.11	182.51	159.81	149.23	157.06	137.18	100.23	105.71	64.07	44.2	53.95	61.25	130.33	129.39	137.22	86.83	102.48	74.08	99.66	76.76	106.49
BOLA3-AS1	0.82	0.61	0.89	0.86	0.89	0.82	2.04	1.75	2.42	1.76	1.84	2.09	2.5	2.08	2.04	1.86	0.67	0	0.5	0.14	0	0.53	0.66	1.75	1.49	0.55	0.52	1.13	1.16	1.29	1.06	1.02	1.82	1.41	0.9	1.07	1.23	1.15	1.06	0	0.9	0.62	1.04	1.31	0.51	2.06	1.02	1.42	1.21
BOLL	0	0	0	0	0	0	0	0	0	0.03	0.03	0	0	0	0	0	0	0	0	0	0	0	0	0	0	0.2	0	0	0	0	0	0.06	0	0	0	0	0.41	0.2	0	0	0	0.07	0	0.54	0.49	0.5	0	0	0.5
BOP1	8.19	8.34	6.04	9.42	8.34	10.68	25.34	27.83	25.78	20.66	27.1	26.17	24.02	21.92	12.36	15.15	17.83	17.55	18.91	12.57	19.32	20.04	13.08	29.85	24.74	17.68	20.35	20.43	66.94	68.42	63.22	60.93	54.27	60.55	46.46	46.74	1.06	2.12	0	0	13.25	12.99	9.71	8.09	5.59	6.23	8.82	8.71	6.84
BORA	6.08	6.2	7.06	5.07	5.72	3.72	8.66	7.98	6.76	11.78	8.91	7.91	12.37	11.75	14.46	13.73	1.69	0.88	1.18	2.76	4.01	0.76	2.21	12.84	10.05	10.86	7.95	10.33	5.7	4.77	4.27	5.41	5.83	4.74	4.53	6.58	2	2.14	0	0	2.59	1.86	1.25	5.37	4.15	4.93	4.39	4.08	5.44
BPESC1	0	0	0	0	0	0	0	0	0	0	0	0	0	0	0	0	0	0	0	0	0	0	0	0	0	0	0	0	0	0	0	0	0	0	0	0	0.08	0	0	0	0	0	0	0	0	0	0	0	0
BPGM	47.39	46.2	56.25	81.97	101.66	94.38	30.5	31.17	29.29	36.38	33.07	30.72	26.66	27.26	35.49	25.78	18.99	23.62	22.92	23.23	24.18	38.07	7.79	33.4	32.3	51.66	43.95	47.54	38.02	31.23	38.39	48.82	68.09	55.93	37.28	32.07	14.3	74.34	30.51	42.45	29.01	27.45	29.94	40.12	46.46	41.46	43.46	41.98	38.46
BPHL	16.7	14.95	16.53	14.28	13.89	18.6	23.51	23.25	24.74	22.92	23.77	23.45	24.55	18.38	16.49	12.63	31.4	27.17	35.04	13.98	27.42	25.06	25.28	23.27	20.9	13.08	12.93	11.17	17.97	15.04	15.08	15.55	15.29	15.52	15.3	18.68	7.28	2.06	0	0	36.25	26.99	27.41	12.71	8.47	10.11	14.73	12.58	12.47
BPI	0	0.11	0	0	0	0	0	0	0	0	0	0	0	0	0	0	0	0	0	0	0	0	0	0	0	0	0	0	0	0	0	0	0.09	0	0	0	2.66	0.55	12.87	8.3	0	0	0	0	0	0	0	0	0
BPIFA1	4.48	4.6	2.87	5.16	6.81	6.16	0.1	0	0	0	0	0	0	0	0	0	0.33	0	0	0	0	0	0	0	0	0	0	0	0	0	0.56	0	0.78	2.93	3.84	1.2	0	1.03	0	0	0	0	0	0	0	0	0	0	0
BPIFA2	0.91	0	0.38	0.8	0.42	0.62	0	0	0	0	0	0.13	0	0	0	0	0.11	0	0.49	0	0	0	0.29	0	0	0	0	0	0	0	0	0	0	0	0.3	0	0.38	0.38	0	0	0	0	0.46	0	0	0	1.52	0	0
BPIFA3	0	0	0	0	0	0	0	0	0	0	0	0	0	0	0	0	0	0	0	0	0	0	0	0	0	0	0	0	0	0	0	0	0	0	0	0	0	0	0	0	0	0	0	0	0	0	0	0	0
BPIFA4P	0	0	0	0	0	0	0	0	0	0	0	0	0	0	0	0	0	0	0	0	0	0	0	0	0	0	0	0	0	0	0	0	0	0	0	0	0	0	0	0	0	0	0	0	0	0	0	0	0.6
BPIFB1	0.33	0.49	0.08	0.37	0.25	0.21	0.37	0.54	0	0.14	0.12	0.16	0	0.32	0	0.64	1.29	0	2.7	1	2.25	2.55	0.36	0.25	0.75	0.11	0.21	0	0	0	0	0	0.43	0.2	0	0	25.56	10.07	0	18.2	0.55	1.04	1.82	0.45	0.41	0.83	1.54	0	0.42
BPIFB2	0	0	0	0	0	0	0	0	0	0	0	0	0	0	0	0	0	0	0	0	0	0	0	0	0	0	0	0	0	0	0	0	0	0	0	0	0	0	2.87	0	0	0	0	0	0	0	0	0	0
BPIFB3	0	0	0	0	0	0	0	0	0	0	0	0	0	0	0	0	0.08	0	0	0	0	0	0	0	0	0	0	0	0	0	0	0	0	0	0	0	0	0	0	0	0	0	0	0	0	0	0.34	0	0
BPIFB4	0	0.1	0	0.1	0	0	0	0	0	0	0	0	0	0	0	0	0.05	0	0	0	0	0	0	0	0	0	0	0	0	0	0	0	0.04	0.16	0	0	0	0	0	0	0	0.09	0	0	0	0	0	0	0
BPIFB6	0	0	0	0	0	0	0	0	0	0	0	0	0	0	0	0	0	0	0.25	0	0	0	0	0	0	0	0	0	0	0	0	0	0	0	0	0	0	0	0	0	0	0	0	0	0	0.53	0	0	0
BPIFC	0	0	0	0	0	0	0	0	0	0	0	0	0	0	0	0	0	0	0	0	0	0	0	0	0	0	0	0	0	0	0	0	0.13	0	0.16	0.65	0.15	0.03	0	0	0	0	0	0	0	0	0	0	0
BPNT1	52.49	47.74	48.36	50.45	52.53	53.65	29.06	27.03	26.55	29.43	28.1	28.61	26.61	25.34	20.04	23.55	30.09	32.19	31.91	16.06	20.65	33.65	13.54	26.61	28.78	37.41	30.39	36.44	31.07	30.43	36.19	38.56	32.63	37.35	31.42	40.36	8.97	3.3	5.17	0	41.18	39.3	41.19	14.6	18.4	17.05	20.12	22.22	24.11
BPTF	31.27	31.71	33.72	29.48	30.16	29.5	18.26	14.44	18.13	17.78	15.19	16.1	24.11	26.49	39.03	25.19	15.81	16.97	15.64	21.53	15.98	17.27	1.81	21.64	22.21	19.75	15.32	19.93	11.53	10.71	8.74	10.19	16.66	16.47	15.37	19.26	4.99	6.24	0.61	1.45	21.65	20.91	18.09	32.32	29.78	28.86	35.99	34.16	35.37
BPY2	0	0	0	0	0	0	0	0	0	0	0	0	0	0	0	0	0	0	0	0	0	0	0	0	0	0	0	0	0	0	0	0	0	0	0	0	0	0	0	0	0	0	0	0	0	0	0	0	0
BPY2B	0	0	0	0	0	0	0	0	0	0	0	0	0	0	0	0	0	0	0	0	0	0	0	0	0	0	0	0	0	0	0	0	0	0	0	0	0	0	0	0	0	0	0	0	0	0	0	0	0
BPY2C	0	0	0	0	0	0	0	0	0	0	0	0	0	0	0	0	0	0	0	0	0	0	0	0	0	0	0	0	0	0	0	0	0	0	0	0	0	0	0	0	0	0	0	0	0	0	0	0	0
BRAF	9.78	9.9	10.61	8.4	9.1	8.77	5.87	4.4	4.55	6.01	5.09	5.86	5.54	8.21	11.14	5.29	6.68	5.69	5.75	22.84	17.23	18.75	0.63	5.26	6.52	9.33	6.4	8.11	11.29	10.24	8.57	10	16.82	11.87	17.84	20.86	2.66	11.57	15.09	0	5.45	6.47	4.61	18.1	21.54	21.01	24.13	21.32	24.73
BRAP	23.9	24.61	22.58	20.94	22.36	25.7	14.62	14.02	15.43	17.22	15.64	16.63	18.56	17.57	21.21	22.82	17.83	23.57	16.45	20.59	20.25	18.55	6.31	15.85	17.51	19.04	16.31	18.93	16.23	16.81	17.97	19.3	21.02	17.61	19.82	18.03	9.79	11.01	4.94	0	20.07	20.71	17.09	26.34	30.29	31.99	40.39	43.99	34.74
BRAT1	6.28	9.48	7.07	9.97	5.18	6.3	50.04	52.83	52.62	40.14	47.32	54.36	50.12	42.42	7.58	40.69	24.1	27.85	26.26	21.4	35.02	16.15	65.86	52.38	43.3	24.2	23.14	20.39	27.1	28.52	28.42	27.38	22.45	22.31	20.28	22.12	7.83	4.38	0	0	22.29	15.93	14.6	9.9	9.48	8.85	12.96	8.63	7.19
BRCA1	6.83	5.5	8.51	4.64	6.19	5.98	36.98	33.41	36.2	42.57	37.03	40.63	41.56	49.6	62.49	42.19	2.86	2.28	2.11	2.85	3.8	1.56	4.63	37.83	41.52	21.65	16.19	19.83	12	8.76	3.47	4.52	6.97	6.38	4.96	5.22	0.7	0.44	0	0	7.53	8.67	6.71	7.5	7.7	5.22	7	5.27	5.62
BRCA2	0.72	0.99	1.28	0.71	0.75	0.62	3.09	2.79	2.31	3.98	2.45	2.37	4.15	4.38	7.4	4.01	0.49	0.23	0.44	0.86	0.51	0.58	0.14	4.17	4.68	2.91	2.2	2.99	1.32	1.16	0.52	0.64	0.89	0.55	1.02	0.73	0.09	0.18	0.49	0	1.08	1.69	1	3.65	2.07	2.34	1.6	1.43	1.65
BRCC3	42.19	40.71	47.65	33.26	42.63	40.53	35.57	37.61	34.86	47.19	35.34	37	41.12	49.44	57.4	37.77	41.36	43.76	35.63	30.35	39.47	42.39	3.48	37.35	40.49	36.36	37.42	40.66	27.81	23.19	25.55	27.23	27.65	29.07	26.64	34.23	6.65	5.38	3.43	0	54.09	67.46	55.99	38.16	34.7	37.48	36.27	39.7	42.77
BRD1	12.27	14.72	17.57	18.04	13.64	12.51	15.88	15.2	14.75	13.84	12.9	14.77	13.68	12.53	14.1	16.28	11.63	9.43	11.84	20.77	22.93	18.6	0.27	16.04	16.4	13.29	12.22	15.41	18.34	17.48	17.44	16.33	15.91	17.11	17.64	21.14	13.72	11.56	2.46	3.49	9.63	11.38	10.38	27.11	21.49	23.76	25.11	24.83	21.26
BRD2	227.12	216.27	198.5	210.36	223.51	224.63	94.64	95.34	95.55	86.2	92.93	92.79	98.74	109.85	109.42	87.43	103.15	115.71	103.93	221.7	173.14	165.62	24.25	105.1	109.08	115.68	113.95	121.76	169.74	149.37	104.63	111.64	155.75	146.85	145.54	152.8	120.85	189.25	32.19	12.02	99.19	93.32	77.74	292	278.69	254.38	310.92	275.58	265.84
BRD3	10.84	11.19	11.72	12.42	9.31	9.99	17.88	18.31	20	16.05	17.37	20.06	21.07	17.27	17.87	18.07	9.37	8.65	7.97	13.09	5.17	7.8	3.91	25.92	26.71	15.64	15.36	14.55	12.74	13.37	9.12	9.81	12.54	9.96	11.99	15.03	5.14	3.27	0	0	9.51	9.45	9.21	8.3	9.94	10.54	9.34	9.65	9.29
BRD4	28.59	32.45	29.39	29.32	26.14	27.76	20.36	19.54	20.12	16.42	17.14	19.49	23.57	20.57	16.76	17.38	12.25	14.04	12.79	33.31	28.47	22.24	4.87	20.09	23.47	22.79	21.24	22.47	20.17	19.38	12.81	13.28	26.71	24.4	18.16	20.39	22.37	26.14	5.02	0	14.76	16.61	12.87	46.89	46.14	48.93	56.77	46.71	43.87
BRD7	108.34	99.06	94.64	89.91	107.16	109.97	70	68.21	79.42	84.35	81.11	79.1	86.17	109.81	116.93	76.6	68.37	51.03	58.84	79.13	55.4	73.15	27.67	69.09	74.7	79.69	68.17	82.59	46.94	40.9	45.34	46.83	41.52	40.2	45.74	48.73	38.13	40.86	7.64	20.34	74.37	70.84	66.08	127.48	110.68	106.44	109.63	134.56	106.41
BRD7P3	0	0	0	0	0	0	0	0	0	0	0	0	0	0	0	0	0	0	0	0	0	0	0	0	0	0	0	0	0	0	0	0	0	0	0	0	1.2	0.12	0	0	0	0	0	0	0	0	0	0	0
BRD8	41.95	42.86	40.38	33.96	39.28	36.48	58.93	60.8	67.28	55.06	60.09	63.33	70.96	74.24	83.4	52.06	46.55	45.95	45.61	75.54	72.64	78.69	9.11	64.53	61.45	51.3	48	48.28	21.68	18.2	23.24	26.06	18.99	20.59	19.82	21.38	20.92	18.89	3.53	0	40.58	39.38	34.44	87.81	85.95	90.86	103.87	102.63	90.41
BRD9	34.4	34.03	32.52	36.22	37	35.9	26.03	25.51	25.8	25.14	24.89	25.95	22.68	23.26	22.96	18.99	25.98	16.26	25.92	28.57	20.99	28.67	11.07	19.01	20.03	29.8	26.63	27.79	32.65	29.39	27.87	27.82	32.94	34.66	30.11	37.51	42.47	29.81	1.24	0	19.98	25.97	22.78	35.19	29.61	29.89	39.24	38.75	33.17
BRDT	0	0	0	0	0	0	0	0	0	0	0	0	0	0	0	0	0	0	0	0	0	0	0	0	0	0	0	0	0	0	0	0	0.02	0	0	0	0.11	0.03	0	0	0	0	0	0	0	0	0	0	0
BRE-AS1	0	0	0.32	0.63	0.66	0.22	1.22	1.13	1.98	0.85	1.32	1.17	0.35	0.17	0.69	1.34	1.06	0.77	1.04	22.44	15.24	9.29	1.11	2.85	1.09	0.46	1.96	0.65	0	0	0	0	0	0.21	0.19	0	75.31	18.24	20.01	0	0.57	1.33	1.17	20.72	31.25	29.81	30.49	19.5	27.72
BREA2	0.57	1.06	0.66	0.42	0.66	0.87	1.07	0.75	0.76	1.84	1.1	1.53	1.75	0.84	0	0	1.05	3.87	1.38	0.57	1.95	0	1.85	1.29	1.04	0.58	0	0.65	2.03	2.32	1.48	0.82	1.08	3.46	1.89	1.28	0.3	0.29	0	0	0.94	2	0.24	3.13	0.71	1.44	4.81	1.62	2.88
BRF1	10.9	13.31	12.18	14.69	11.15	9.74	27.99	26.96	31.02	24.46	25.73	31.1	27.62	24.29	12.24	16.81	18.86	17.92	22.2	21.88	21.22	12.68	15.53	32.39	30.03	20.67	19.5	21.72	19.97	18.8	16.87	17.09	15.75	14.22	13.3	18.95	7.6	5.25	0.34	0	18.27	17.39	16.64	15.87	12.06	10.43	18.89	13.41	13.29
BRF2	14.38	15.61	15.6	17.93	14.69	13.61	16.17	17.62	18.55	13.24	15.01	14.43	15.69	12.62	7.4	16.1	14.14	19.3	17.51	23.8	22.39	22.04	7.68	14.61	12.69	13.9	16.28	16.22	21.65	22.37	25.78	25.85	27.95	27.46	20.4	25.55	8.3	16.68	2.22	0	23.57	19.52	22.16	35.2	28.8	27.28	27.72	32.4	25.19
BRI3	163.35	158.21	162.33	144.28	154.32	138.98	125.24	142.23	148.85	102.9	134.15	104.43	117.59	118.08	59.72	110.32	110.29	146.96	147.83	105.41	113.63	169.63	213.5	76.83	87.15	145.94	134.78	119.74	209.56	223.65	298.36	258.37	296.33	274.86	237.73	181.6	415.08	329.35	293.1	410.08	80.76	105.62	127.49	105.88	103.32	110.51	101.28	97.89	96.5
BRI3BP	28.09	24.46	18.74	17.8	25.08	19.58	48.6	43.19	57.14	45.14	45.18	47.3	39.42	35.41	19.98	16.65	13	8.12	16.06	13.12	21.51	22.6	13.57	41.7	43.93	20.57	19.98	28.13	9.26	8.82	6.55	9.32	6.99	9.26	11.39	9.07	0.94	1.27	0	0	16.36	18.63	15.86	11.11	11.22	11.89	9.67	10.65	9.08
BRICD5	1.8	3.21	1.63	2.19	1.66	2.75	17.61	16.31	19.34	11.9	16.04	16.67	13.74	10.88	2.42	9.45	9.62	12.17	14.04	8.14	11.05	2.08	26.43	13.82	7.59	5.08	5.13	7.31	5.36	4.01	2.52	2.95	3.45	3.59	3.56	5.44	5.7	2.07	0	0	5.35	4.92	3.89	0.74	1.35	3.39	3.53	1.53	2.72
BRIP1	0.77	0.65	0.88	0.6	0.65	0.68	6.92	5.78	5.15	9.04	6.88	6.48	6.5	7.55	12.45	6.69	0.82	0.63	0.7	2.47	0.72	0.81	0.23	5.65	7.35	5.3	4.27	5.78	2.44	1.99	1.24	1.35	1.6	1.61	1.16	1.02	0.19	0.28	0.27	0	2.32	1.65	1.82	5.1	5.68	3.88	4.39	2.85	3.71
BRIX1	58.21	64.77	91.79	60.58	64.15	65.53	78.5	78.69	62.78	109.57	91.74	86.26	102.92	131.79	202.1	156.52	123.05	142.68	101	204.54	136.47	183.28	30.03	95.64	102.73	117.99	99.49	125.06	59.54	69.51	95.61	98.33	83.04	67.56	79.53	93.46	42.39	111.11	43.53	133.24	112.53	110.52	101.65	293.42	301.26	308.46	330.12	398.43	356.91
BRK1	215.01	227.18	240.57	198.2	213.54	225.52	302.04	286.84	286.06	315.98	282.28	276.57	289.83	282.45	272.72	322.15	262.99	207.09	247.51	267.37	223.64	256.78	247.39	276.66	266	285.82	265.13	252.82	258.56	273.56	294.11	298.28	319.84	338.75	326.82	300.38	392.18	349.12	230.42	263.7	305.06	282.91	287.69	322.02	358.34	350.82	345.05	391.15	369.81
BRMS1	71.72	88.04	78.11	73.52	66.58	70.45	122.4	129.79	130.29	107.38	123.3	126.26	117.78	106.45	71.87	84.91	94.77	103.78	87.38	96.16	96.97	83.46	318.12	143.16	132.62	100.33	107.11	108.32	146.77	152.05	167.72	163.8	129.3	137.11	129.9	116.93	83.73	54.35	3.89	22.06	83.31	82.69	82.21	63.65	57.37	64.95	71.8	61.74	64.1
BRMS1L	15.7	17.84	25.68	14.06	19.43	13.46	14.43	12.72	9.43	16.21	12.38	12.14	17.69	20.54	32.36	22.26	16.35	28.26	13.5	20.34	24.76	37.36	1.06	17.22	21.76	11.68	13.11	17.3	6.71	7.28	8.79	11.13	12.06	9.72	16.09	16.49	13.21	5.31	0.85	0	16.71	17.35	16.24	21.71	24.67	18.53	26.91	24.56	28.29
[truncated: 20,121 more rows]

## Sheet: S1B
Table S1B. Indicated GSEA analysis across samples from GSE147507
[truncated: 742 more rows]

## Sheet: S1C
Table S1C. Normalized expression (TPM) of all genes across Ferret samples from GSE147507
[truncated: 32,058 more rows]

## Sheet: S1D
Table S1D. Normalized expression (TPM) of all genes across samples from SRP257667
[truncated: 26,292 more rows]

[truncated: 1 more sheets: S1E]
