# Supplementary material for: SARS-CoV2 drives JAK1/2-dependent local and systemic complement hyperactivation
Source: Res Sq. 2020 Jun 9:rs.3.rs-33390. Preprint. [Version 1] doi: 10.21203/rs.3.rs-33390/v1 (PMC7336704; doi:10.21203/rs.3.rs-33390/v1)
Supplement: Supplement 2 [file TableS2.xlsx]

## Sheet: S2
Table S2. List of CD46 and C3aR target genes curated experimentally and from literature, respectively
CD46 activated/repressed targets in Heathy Donor (HD) CD4 T cellsstimulated with CD3CD46 vs. CD3					C3aR activated targets in CD11c+cells *		Interferon alpha/beta signaling genes (Reactome: R-HSA-909733)
Genes	p-value	Fold-Change	Fold-Change		IFIT30		IFI35
SNORA5A	7.52258e-06	-2.3125	Down		CXCL16		IP6K2
MXD4	3.34142e-07	-2.21158	Down		SOCS1		OAS1
KLHL24	5.35342e-07	-2.16798	Down		IRF4		SAMHD1
LDLRAP1	1.1747e-08	-2.11458	Down		CDH1		TYK2
TCP11L2	5.27569e-08	-2.11434	Down		CXCL9		OAS3
FAM65B	4.31342e-08	-1.97175	Down		CFB		OAS2
PIK3IP1	1.96744e-08	-1.90728	Down		STAT2		PTPN6
MGAT4A	1.37802e-07	-1.90268	Down		IRF7		STAT1
P2RY8	1.31641e-08	-1.89621	Down		CX3CR1		IRF6
TOB1	1.1455e-06	-1.8767	Down		STAT1		IFIT3
DHRS13	1.53149e-05	-1.86775	Down		F11R		IFIT2
SSH2	4.04244e-07	-1.82091	Down		CD74		IFNA6
SNORD48	0.000281426	-1.81472	Down		ITGB7		IFNA8
SNORA48	0.0026566	-1.81335	Down		IFIT3		EGR1
KCNA3	3.35092e-07	-1.8133	Down		IFIT2		IRF1
C12orf47	4.90888e-07	-1.79694	Down		CCL5		IRF3
CCDC28A	3.22376e-07	-1.79105	Down		CD22		IFI6
SNORD67	1.17505e-06	-1.79066	Down		KLRD1		IRF5
SEMA4C	4.87704e-06	-1.79018	Down		RGS1		BST2
GRAMD1A	6.56041e-06	-1.78807	Down		RGS2		XAF1
SNORA79	9.42951e-05	-1.78322	Down		SOCS6		RSAD2
CABC1	4.19173e-06	-1.77508	Down		CIITA		OASL
LFNG	4.68267e-08	-1.77256	Down		CCL22		RNASEL
PIK3CD	8.49684e-06	-1.76815	Down				IFNA21
CDK5R1	1.54284e-07	-1.76688	Down		* List is from Figure 6E (PMC5727192)		IRF4
PCMTD1	1.42395e-07	-1.75331	Down				HLA-F
UNC84B	1.24478e-07	-1.74951	Down				IRF8
C16orf30	4.38347e-07	-1.74211	Down				IFITM3
STMN3	1.88965e-05	-1.7395	Down				IFNAR1
SC5DL	1.77379e-05	-1.73367	Down				IFNA5
BNIP3L	5.0937e-07	-1.72813	Down				IFNA16
PPAPDC2	7.49171e-07	-1.72789	Down				MX1
LOC728661	8.12177e-09	-1.72259	Down				IFNAR2
CDKN2D	2.72079e-09	-1.72099	Down				ADAR
LOC100128156	3.21154e-06	-1.71908	Down				JAK1
SLC9A3R1	3.25684e-06	-1.7172	Down				GBP2
CCND3	0.000241174	-1.71648	Down				ABCE1
BTN3A1	2.09837e-06	-1.71644	Down				IFI27
C1orf56	2.45815e-05	-1.70641	Down				IRF2
BCL11B	3.81416e-08	-1.69882	Down				STAT2
RNF125	4.10069e-07	-1.69856	Down				IFNB1
SNORA22	0.000151534	-1.69316	Down				ISG20
LOC728070	5.65828e-05	-1.68296	Down				PTPN11
APOL3	2.10332e-08	-1.6702	Down				MX2
GPC2	0.000207897	-1.6699	Down				SOCS3
LOC641914	1.75542e-06	-1.66504	Down				USP18
MGEA5	2.71835e-06	-1.66331	Down				IFITM2
PIM2	2.28175e-06	-1.65612	Down				SOCS1
RNY3	1.1943e-06	-1.65058	Down				IRF7
TSC22D3	8.86302e-11	-1.64154	Down				IFIT1
BTN3A2	1.49297e-09	-1.63717	Down				IFITM1
FGD3	2.47787e-05	-1.6368	Down				IFNA10
KLF13	2.85768e-06	-1.63483	Down				ISG15
FYB	2.56825e-07	-1.633	Down				IFNA2
LOC651309	2.81277e-05	-1.62776	Down				PTPN1
GIMAP2	3.66585e-05	-1.62142	Down				IFNA1
STK36	1.0875e-05	-1.61762	Down				PSMB8
ACTN1	5.57434e-05	-1.61543	Down				HLA-C
LOC643811	1.16702e-07	-1.612	Down				HLA-E
NLRC3	1.04735e-06	-1.61045	Down				HLA-G
NET1	5.94512e-08	-1.60801	Down				HLA-H
C7orf59	5.97739e-06	-1.6077	Down				HLA-B
AKTIP	4.47184e-06	-1.60669	Down				HLA-A
CYTH1	0.000523221	-1.602	Down				IRF9
RNU4-1	0.000146957	-1.59785	Down				IFNA7
CDC42SE1	6.20318e-07	-1.59612	Down				IFNA14
FLI1	0.000350069	-1.59591	Down				IFNA13
PSIP1	6.14635e-06	-1.59519	Down				IFNA17
RASGRP2	1.14062e-07	-1.59379	Down				IFNA4
NUB1	1.657e-06	-1.593	Down
ARID4A	8.7409e-10	-1.58861	Down
SNORA5B	2.05912e-05	-1.58698	Down
PIK3R5	2.76246e-06	-1.57911	Down
KLF2	9.46283e-06	-1.57563	Down
STK38	0.000114334	-1.57561	Down
SNORD108	5.8358e-09	-1.57446	Down
FLJ38969	2.20969e-08	-1.57391	Down
CDC25B	2.6023e-07	-1.57143	Down
LOC647089	1.53008e-05	-1.56929	Down
RNU4-2	0.00109804	-1.56664	Down
YPEL2	1.909e-05	-1.56508	Down
KLF3	4.01533e-06	-1.56182	Down
ERCC5	3.01757e-05	-1.55932	Down
MBNL2	2.33667e-08	-1.55695	Down
EEF2K	0.000196547	-1.55614	Down
KIAA1370	2.5891e-08	-1.55554	Down
FGF9	0.000155668	-1.55288	Down
FLT3LG	6.31704e-06	-1.55124	Down
FLNB	4.90228e-06	-1.55095	Down
TRABD	0.000101867	-1.55052	Down
BIRC2	6.65836e-06	-1.54833	Down
CDC14A	1.69568e-07	-1.54633	Down
KLHL22	2.32396e-05	-1.5461	Down
MICB	0.000155313	-1.5414	Down
UBA7	6.94961e-05	-1.53758	Down
FLOT2	0.000247833	-1.53592	Down
ITGB7	0.000684076	-1.53056	Down
EVL	4.75024e-05	-1.53044	Down
TACC3	1.65301e-07	-1.52849	Down
ACSS1	0.000556713	-1.52732	Down
AUTS2	3.53164e-07	-1.52712	Down
SNORD102	5.4272e-05	-1.52701	Down
PSCD4	3.16514e-05	-1.52585	Down
PTPN4	2.56871e-05	-1.52059	Down
EDAR	3.55372e-06	-1.51853	Down
CTDSP2	0.000187528	-1.51808	Down
RBM33	0.000133207	-1.5177	Down
PRMT2	3.81668e-08	-1.51451	Down
YPEL3	0.000116458	-1.51427	Down
ARL6IP5	8.13988e-06	-1.51042	Down
SASH3	2.64662e-05	-1.50989	Down
C1orf63	4.74866e-06	-1.50634	Down
LOC100132184	4.05002e-05	-1.5055	Down
ANKRA2	1.84367e-05	-1.50544	Down
NBPF8	0.000111367	-1.50528	Down
GLRX	3.26897e-05	-1.5032	Down
EPHA4	2.56458e-05	-1.50252	Down
FLJ10489	0.0350563	-1.50252	Down
NPAL3	3.62871e-06	-1.50228	Down
SCARB2	2.83778e-05	-1.50134	Down
PUS7	1.3247e-05	1.50651	Up
HSPE1	1.53443e-05	1.50813	Up
PPAT	2.42471e-06	1.51022	Up
SRGN	5.02266e-07	1.51115	Up
HIVEP3	1.15249e-07	1.5121	Up
C7orf40	4.17975e-07	1.51217	Up
EIF1	7.79506e-06	1.51458	Up
EBI2	1.48257e-07	1.51552	Up
NFATC1	2.4371e-08	1.5171	Up
PAK1IP1	1.139e-06	1.52138	Up
EIF3C	1.65084e-05	1.52239	Up
SRFBP1	9.21463e-05	1.52262	Up
LOC100134816	2.30492e-06	1.5235	Up
LOC643550	9.37424e-07	1.5257	Up
ETF1	2.80246e-06	1.52656	Up
CCL4L2	4.33336e-08	1.52701	Up
C6orf66	3.0237e-07	1.5275	Up
LOC100129322	9.3158e-06	1.52797	Up
HSPH1	0.000282601	1.53292	Up
SIAH2	0.000106061	1.53416	Up
C14orf156	0.000102849	1.53558	Up
C13orf15	3.43799e-05	1.53748	Up
VIL2	5.21708e-08	1.53925	Up
TNFRSF1A	0.00041882	1.54049	Up
C2orf42	7.687e-06	1.54497	Up
FOSB	3.14663e-07	1.54549	Up
CYCSP52	2.34707e-06	1.5458	Up
NUP88	3.58445e-05	1.54701	Up
PPTC7	1.72981e-05	1.54919	Up
MAPRE2	0.00286884	1.54935	Up
FBLN7	1.70014e-07	1.54969	Up
MRPL17	0.000170169	1.54991	Up
ASNS	7.75451e-06	1.5619	Up
NARS	1.22816e-06	1.56299	Up
CD109	1.33556e-08	1.56545	Up
NAB2	2.31706e-06	1.56564	Up
NOP10	6.50523e-07	1.56769	Up
MAK16	1.10309e-06	1.56798	Up
TOR1AIP1	3.42655e-06	1.56992	Up
LOC647150	2.66136e-06	1.57157	Up
PPAN	6.33402e-08	1.5717	Up
M6PR	0.00235755	1.57319	Up
MIR221	2.4746e-07	1.5737	Up
KCTD12	1.8629e-09	1.5743	Up
NDUFV2	4.43406e-07	1.57523	Up
DUSP6	2.2065e-10	1.57755	Up
EGR3	3.68154e-07	1.57861	Up
MRTO4	9.58183e-07	1.57866	Up
OBFC2A	1.30516e-05	1.57931	Up
ITGAV	4.90367e-06	1.57949	Up
URB2	2.22161e-07	1.58106	Up
C10orf2	6.11828e-07	1.58364	Up
PER2	9.81779e-08	1.58475	Up
FOSL1	4.92665e-08	1.58568	Up
DCTPP1	1.83315e-05	1.58585	Up
NFKB1	2.04086e-06	1.58764	Up
CCL4	2.61256e-05	1.58841	Up
DNTTIP2	0.000102535	1.59069	Up
LUZP1	3.96614e-06	1.59266	Up
LOC646197	1.68093e-05	1.59321	Up
PHF6	9.34278e-08	1.5949	Up
ISG20L1	0.000234143	1.59684	Up
DUSP2	0.00076112	1.59798	Up
NAMPT	4.04188e-07	1.59879	Up
HIF1A	3.33643e-09	1.60306	Up
SLC25A19	5.17722e-07	1.60533	Up
MINPP1	9.15703e-07	1.6065	Up
GPR183	2.66609e-05	1.60681	Up
MATK	2.61404e-11	1.60949	Up
AEN	2.54576e-07	1.61136	Up
KIAA0020	9.21304e-05	1.61161	Up
KIAA0889	4.67763e-07	1.61209	Up
LOC729779	2.7299e-10	1.61238	Up
PAICS	1.206e-10	1.61535	Up
TOMM34	2.79344e-05	1.61798	Up
HK2	6.45708e-07	1.61854	Up
CPD	0.000274067	1.62051	Up
CIRH1A	0.000140358	1.62318	Up
GPR171	5.19476e-06	1.62622	Up
IFNGR2	5.82629e-06	1.62705	Up
RRP15	2.64784e-06	1.62748	Up
PFKP	1.36071e-06	1.63227	Up
LOC653980	5.95244e-08	1.6325	Up
SDCBP	1.64173e-07	1.63517	Up
LOC100133477	9.13126e-08	1.63857	Up
C13orf25	4.90269e-05	1.64063	Up
TOMM40	3.83255e-07	1.64122	Up
PELI1	7.16577e-07	1.64168	Up
SLA	1.13179e-09	1.64418	Up
CRY1	6.58011e-08	1.64565	Up
CCL4L1	1.23614e-05	1.64868	Up
WDR12	6.66593e-08	1.65032	Up
CEBPB	7.25677e-05	1.6545	Up
THBS1	3.7303e-05	1.65622	Up
LOC100134393	0.000396009	1.65789	Up
EVI2A	4.06436e-05	1.65908	Up
CLIC1	5.87113e-07	1.66068	Up
HNRNPAB	1.01886e-07	1.66139	Up
ADORA2A	4.96909e-07	1.66222	Up
KDM6B	5.23811e-05	1.66346	Up
IL13	5.9811e-05	1.66442	Up
C21orf71	1.77319e-08	1.66461	Up
BMI1	0.0015019	1.66515	Up
PNO1	1.92058e-05	1.66631	Up
MYC	2.56197e-07	1.66707	Up
DUSP18	7.89196e-08	1.66753	Up
ZNF593	3.78053e-07	1.66812	Up
LOC100130009	5.41882e-07	1.6742	Up
SRPK1	5.85822e-06	1.67679	Up
GPR65	2.2874e-09	1.6785	Up
TFRC	2.52896e-07	1.67966	Up
SYNJ2	3.72554e-07	1.68098	Up
GTPBP4	5.11944e-06	1.68708	Up
LDLR	8.76574e-06	1.69044	Up
PPRC1	2.14567e-09	1.69935	Up
MRPS17	4.74223e-08	1.69974	Up
F5	4.51366e-06	1.70003	Up
NAB1	2.64674e-05	1.70184	Up
TNFSF8	4.17107e-07	1.70713	Up
CBLB	1.62209e-06	1.7095	Up
BTG3	3.4255e-09	1.70975	Up
POU2AF1	2.07759e-09	1.71228	Up
NR4A2	4.63409e-07	1.71427	Up
PKM2	8.34857e-08	1.71433	Up
SFPQ	0.000225309	1.71898	Up
IFNAR2	1.1696e-08	1.72044	Up
SACS	1.43183e-09	1.72324	Up
MAT2A	4.15784e-06	1.727	Up
KLF10	2.00496e-11	1.72753	Up
ACRC	5.0845e-05	1.72941	Up
EGR1	4.98787e-08	1.73854	Up
LOC440043	8.30229e-08	1.73884	Up
AARS	9.52621e-07	1.74108	Up
SOX8	7.44378e-10	1.74115	Up
SFXN1	0.00012796	1.74478	Up
REL	5.58194e-09	1.74504	Up
NOLC1	1.33287e-07	1.74878	Up
GNPDA1	3.67163e-06	1.752	Up
MARS	2.62442e-10	1.75261	Up
MIRH1	3.2469e-05	1.75355	Up
LTBP4	9.54878e-09	1.75467	Up
TAGAP	6.62552e-07	1.75494	Up
C6orf114	4.20133e-08	1.75809	Up
NXT1	3.58251e-07	1.75847	Up
YES1	2.89955e-07	1.76735	Up
TMEM88	4.03675e-07	1.77146	Up
NP	4.68958e-07	1.77955	Up
HSP90AB1	8.29142e-07	1.78354	Up
EBNA1BP2	6.30314e-09	1.78359	Up
ABCE1	5.91296e-07	1.78379	Up
ACSL4	2.26663e-09	1.7856	Up
WDR43	2.69243e-06	1.78938	Up
KIF21A	3.06923e-06	1.79637	Up
ADO	3.68197e-06	1.79828	Up
YARS	3.75668e-05	1.8013	Up
RRS1	2.1917e-05	1.80669	Up
EIF2C2	0.00015695	1.80808	Up
TRAF1	5.58466e-07	1.8143	Up
GPAA1	2.10507e-05	1.82381	Up
KLF9	6.67729e-08	1.83026	Up
LOC650803	6.72414e-05	1.83413	Up
HAVCR2	3.57782e-06	1.83414	Up
CCDC86	1.11487e-07	1.83564	Up
DDX21	1.5102e-05	1.83586	Up
CREM	6.87667e-07	1.83913	Up
CAMSAP1	8.46952e-07	1.84269	Up
GPT2	9.66636e-06	1.85457	Up
GFOD1	1.96881e-09	1.85534	Up
OTUD4	2.3435e-10	1.85551	Up
RGS16	5.61107e-09	1.87362	Up
MPZL3	5.97122e-06	1.87992	Up
SPAG9	1.63461e-14	1.88028	Up
LOC729608	4.6997e-05	1.88361	Up
IRF4	7.27183e-06	1.88472	Up
MAP2K3	4.70284e-09	1.8868	Up
PKIA	4.0086e-10	1.88745	Up
NOP16	4.45399e-09	1.88895	Up
NFIL3	9.111e-09	1.89346	Up
ENO1	7.43909e-07	1.89382	Up
RPF2	2.19723e-07	1.89777	Up
LOC729780	3.49053e-05	1.91507	Up
IL5	1.97314e-13	1.91898	Up
C10orf54	2.77641e-08	1.92236	Up
IL3	1.02833e-08	1.92285	Up
EMP1	3.27741e-09	1.93211	Up
EZH2	3.83135e-09	1.93661	Up
SLC1A5	3.43414e-10	1.93944	Up
NR4A3	1.06718e-12	1.94448	Up
NME1	1.21111e-10	1.94611	Up
MPZL2	4.44584e-17	1.97062	Up
FABP5L2	2.38304e-10	1.97601	Up
CCL20	4.50524e-10	1.98396	Up
SLC3A2	2.17024e-10	1.98408	Up
TARS	7.01834e-10	1.99755	Up
HSPC111	6.72657e-08	1.99813	Up
ZFR2	4.52764e-11	1.99872	Up
PTPN22	9.13349e-10	2.00127	Up
MYB	1.76285e-10	2.00402	Up
SLAMF1	4.06425e-10	2.00521	Up
FABP5L3	2.50015e-07	2.01746	Up
GARS	4.53224e-09	2.04362	Up
FABP5	2.25757e-11	2.05498	Up
SPRY1	2.36771e-11	2.07506	Up
STARD4	1.3075e-09	2.08361	Up
GADD45A	2.90868e-11	2.08504	Up
DUSP5	3.51208e-07	2.09155	Up
NCRNA00152	9.96915e-12	2.09289	Up
TUBA1C	3.06253e-11	2.09325	Up
AXUD1	3.29131e-08	2.10106	Up
SLC7A1	2.68618e-11	2.10165	Up
PHLDB1	2.12975e-11	2.11258	Up
MGC4677	5.70616e-13	2.15786	Up
LOC100128809	2.26706e-06	2.1675	Up
C17orf96	7.50902e-09	2.19466	Up
PRNP	6.75861e-09	2.22647	Up
SGK1	1.60946e-09	2.26627	Up
CSF2	4.55502e-13	2.28336	Up
LOC650832	2.07107e-08	2.32604	Up
CD40LG	2.65757e-09	2.36921	Up
TMEM49	4.54818e-09	2.3774	Up
SGK	6.31298e-11	2.38255	Up
IFNG	1.44613e-08	2.40327	Up
JARID2	1.8149e-12	2.4264	Up
PMAIP1	7.28935e-13	2.4484	Up
EGR2	4.29575e-11	2.44958	Up
NDFIP2	7.29633e-11	2.51597	Up
GEM	1.48398e-13	2.51963	Up
LOC387934	1.9283e-09	2.53259	Up
SERPINE2	1.09629e-08	2.56435	Up
TRIB1	1.50855e-10	2.58267	Up
LRRC8B	8.2969e-13	2.60034	Up
SERTAD1	3.60193e-10	2.62115	Up
FASLG	6.05989e-13	2.71083	Up
CD69	7.56592e-12	2.80047	Up
PSAT1	7.51509e-13	2.81227	Up
CHSY1	4.2225e-08	2.90224	Up
MIR21	2.81083e-09	2.9597	Up
PRDM8	4.00346e-09	3.00102	Up
PHLDA1	5.13622e-16	3.28016	Up
SLC7A5	1.21309e-11	3.68685	Up
MIR155HG	1.28888e-12	3.78287	Up
GFI1	7.89701e-15	3.80655	Up
BCL2A1	1.48588e-13	3.97931	Up
IER3	4.07857e-12	5.1748	Up
