# Supplementary material for: SARS-CoV2 drives JAK1/2-dependent local and systemic complement hyperactivation
Source: Res Sq. 2020 Jun 9:rs.3.rs-33390. Preprint. [Version 1] doi: 10.21203/rs.3.rs-33390/v1 (PMC7336704; doi:10.21203/rs.3.rs-33390/v1)
Supplement: Supplement 3 [file TableS3.xlsx]

## Sheet: S3A
Table S3A. Differentially expressed genes in NHBE and A549 cells after SARS-CoV2 infection
NHBE SARS-CoV2 vs. Mock (FC>1.5 , FDR<0.05)					A549 SARS-CoV2 vs. Mock (FC>1.5 , FDR<0.05)
Gene	logFC	P-Value	FDR(q-value)		GNames	logFC	PValue	FDR
RPL13AP5	3.80198	0	0		RNA5-8S5	12.1063	0	0
CCL20	3.18452	0	0		MX1	5.05994	0	0
SPRR2D	3.05131	0	0		IFI6	4.34378	0	0
SAA2	2.48989	0	0		IFIT1	4.23816	0	0
CXCL8	2.35532	0	0		ISG15	3.80516	0	0
SAA1	2.1621	0	0		IRF9	2.1679	0	0
S100A8	1.94932	0	0		PARP9	2.02361	0	0
SPRR2A	1.8802	0	0		OAS1	1.55258	0	0
ICAM1	1.87424	0	0		OAS3	1.37777	0	0
INHBA	1.87288	0	0		STAT1	1.31428	0	0
TNFAIP3	1.60445	0	0		CXCL5	0.768978	0	0
KRT6B	1.5266	0	0		MTRNR2L2	0.593703	0	0
SOD2	1.50334	0	0		HELZ2	1.47352	2.60834e-302	2.07922e-299
C3	1.50246	0	0		IRF7	3.22247	2.09533e-293	1.55892e-290
CXCL1	1.47436	0	0		PLSCR1	1.07461	5.97267e-231	4.16593e-228
SERPINA3	1.43549	0	0		EIF2AK2	1.21672	4.75206e-228	2.94628e-225
TNIP1	1.27349	0	0		SAT1	0.70131	3.31914e-216	1.85208e-213
S100A9	1.12481	0	0		DTX3L	1.37109	6.77712e-213	3.43785e-210
IL1B	1.08673	0	0		DDX58	1.74789	4.66052e-211	2.26137e-208
IER3	0.959503	0	0		C1R	0.859966	5.80577e-153	2.31401e-150
KRT15	-0.953193	0	0		TRIM14	1.13007	1.17801e-149	4.3822e-147
ZC3H12A	1.69815	0	0		DDX60	2.28789	2.17774e-147	7.83987e-145
MX1	2.64716	6.24486e-308	2.9769e-305		LAP3	0.983323	1.45788e-140	4.78528e-138
CSTB	0.678125	6.01027e-304	2.74569e-301		PARP14	0.884123	5.44406e-135	1.68766e-132
IVL	1.08278	1.80146e-297	7.90046e-295		C1S	0.731743	1.4283e-130	4.1947e-128
SLC6A14	1.19451	4.38776e-284	1.85029e-281		RNU1-13P	3.40765	9.23153e-129	2.64164e-126
CFB	1.75837	4.9835e-281	2.02367e-278		IFI35	1.16046	3.55777e-113	9.68408e-111
IFI27	3.04407	8.26525e-271	3.23644e-268		SP100	0.934576	4.88694e-113	1.29853e-110
LCN2	0.706193	4.62906e-255	1.7501e-252		LGALS3BP	0.62698	1.71116e-107	4.34013e-105
IL1A	1.077	2.0378e-249	7.44747e-247		CXCL8	0.731749	3.45613e-104	8.38487e-102
RHCG	1.33812	1.77435e-246	6.27546e-244		IFIT3	1.9969	2.22854e-95	4.9741e-93
OAS3	1.39221	8.1896e-240	2.80596e-237		C3	0.666079	2.37051e-88	4.80999e-86
HBEGF	1.31803	3.21961e-231	1.06969e-228		PTGS2	0.643106	4.20288e-86	8.37574e-84
SERPINB2	0.788754	2.74984e-223	8.86744e-221		HERC6	1.46391	5.53683e-82	1.06536e-79
TNFAIP2	1.47995	1.2505e-222	3.91728e-220		IFIH1	1.75946	5.20989e-76	8.94497e-74
G0S2	0.855202	9.3089e-216	2.83508e-213		PNPT1	0.642869	2.76421e-72	4.60427e-70
LIF	1.28433	1.54546e-212	4.57958e-210		SAMHD1	1.00573	1.00503e-70	1.64943e-68
IL36G	2.89335	1.16081e-210	3.34923e-208		DDX60L	0.977785	5.61035e-67	8.46102e-65
NFKBIA	0.878731	4.72529e-207	1.32841e-204		RAP1GAP	-0.67278	8.92962e-67	1.31124e-64
C15orf48	1.25035	2.7045e-206	7.41304e-204		SAMD9	1.58449	1.15916e-63	1.54002e-61
IL32	1.25802	8.21079e-205	2.19569e-202		IFIT5	0.972226	5.01478e-62	6.43275e-60
TUBA1C	0.591883	1.91247e-190	4.76554e-188		CFB	1.15758	6.32752e-62	8.02445e-60
TGM2	0.723923	3.18032e-186	7.74868e-184		IFI27	3.72512	2.83116e-59	3.29122e-57
BCYRN1	-0.723702	3.07986e-183	7.34078e-181		SYNE1	-0.593056	3.31869e-58	3.70365e-56
MMP9	2.17534	8.00355e-178	1.86704e-175		PARP12	0.858833	5.41325e-51	4.87193e-49
GPNMB	-0.837174	1.4768e-163	3.23832e-161		SP110	1.29807	4.37022e-49	3.78075e-47
IFITM3	0.803888	9.35003e-159	2.01007e-156		PCNA-AS1	-0.833	6.91869e-47	5.76214e-45
OAS2	1.327	6.21918e-152	1.31129e-149		MMD	0.585831	1.07416e-46	8.87973e-45
CXCL2	1.52743	7.0366e-150	1.45565e-147		UBE2L6	0.752614	1.96146e-46	1.60955e-44
NFKB2	0.976232	5.79715e-149	1.17704e-146		UAP1L1	-0.81555	1.22905e-45	9.86777e-44
IRF9	1.27239	9.19734e-144	1.83345e-141		TYMP	0.723438	4.03982e-44	3.06696e-42
TUBB3	0.65527	2.88345e-143	5.64538e-141		CP	0.752571	1.87811e-43	1.37893e-41
NFKBIZ	1.00482	9.89399e-143	1.90312e-140		OSGIN1	-0.663864	7.68913e-43	5.57212e-41
IFI6	2.61289	1.52293e-138	2.83006e-136		CFH	0.736824	2.82251e-42	1.98108e-40
SERPINB1	0.752681	2.99356e-122	4.97294e-120		BCYRN1	0.852102	9.15075e-42	6.38265e-40
PLAT	1.43262	1.00547e-120	1.62118e-118		NDUFC2-KCTD14	1.18668	4.94245e-41	3.36328e-39
CXCL5	3.42327	1.6248e-113	2.5449e-111		PDK4	0.644953	5.36153e-40	3.51969e-38
BPGM	0.962651	1.23407e-111	1.87921e-109		LOC102724238	-8.29249	8.15293e-37	4.8656e-35
KYNU	0.754812	1.04756e-107	1.55209e-105		CCL20	1.0222	1.84297e-35	1.02838e-33
SESN3	-0.817718	3.10142e-103	4.35949e-101		PARP10	2.00325	3.607e-35	2.00269e-33
BIRC3	1.61925	2.89683e-100	3.97011e-98		NUCB2	0.610039	3.87406e-34	2.0203e-32
IFI44L	2.57909	3.18955e-100	4.31732e-98		RNVU1-19	3.89374	5.58652e-34	2.87307e-32
MINOS1-NBL1	-1.46016	1.31364e-98	1.71461e-96		CXCL2	0.694192	1.03373e-33	5.19661e-32
IL6	2.99623	7.49663e-96	9.34012e-94		USP18	0.905631	1.28619e-33	6.408e-32
CXCL3	2.52617	3.99402e-92	4.81214e-90		C19orf66	0.784045	1.41476e-33	7.01722e-32
EFNA1	0.725273	9.25447e-92	1.10289e-89		FGA	0.63724	3.11359e-33	1.49774e-31
MXRA5	-0.957945	2.26734e-91	2.64459e-89		OASL	2.75067	4.05501e-33	1.94223e-31
SERPINB13	-0.789575	6.4898e-91	7.48992e-89		HERC5	0.898727	1.52749e-32	7.13257e-31
DTX2	0.680553	5.47773e-89	6.12835e-87		RPPH1	1.98959	1.81171e-31	7.86718e-30
CSF3	5.09769	1.56377e-88	1.73184e-86		TRIM34	1.082	1.55983e-29	6.1949e-28
PDZK1IP1	2.43738	2.08522e-83	2.19831e-81		CXCL3	0.649505	4.56308e-28	1.69183e-26
MAFF	1.12663	1.21321e-82	1.26682e-80		STEAP1	0.694651	7.66863e-25	2.46634e-23
DUSP4	0.664892	1.8304e-81	1.87556e-79		REC8	1.65997	1.38438e-24	4.41421e-23
MAF	-0.897867	1.63876e-77	1.66364e-75		IFITM1	4.10262	1.53743e-24	4.87434e-23
TGM1	0.803574	1.61109e-74	1.60582e-72		DANCR	-0.589525	2.72148e-23	7.99255e-22
TFCP2L1	-0.636758	2.63158e-73	2.53093e-71		COL1A1	-0.657791	3.07373e-23	9.00338e-22
SERF2-C15ORF63	-9.54002	1.12232e-72	1.06078e-70		RMRP	1.29521	3.42244e-22	9.33849e-21
SMTN	0.62848	5.61239e-72	5.21476e-70		APOL1	0.726015	2.10074e-21	5.38949e-20
MIR6723	-1.44413	9.10022e-72	8.31457e-70		KRT4	-1.12113	6.15826e-21	1.54463e-19
OAS1	1.69296	2.15474e-70	1.95244e-68		SNAP25	0.666818	1.24551e-20	3.02829e-19
CALML3	-0.907302	2.01508e-67	1.78172e-65		IFITM3	0.902125	5.20593e-20	1.21038e-18
IRAK2	1.65169	4.4028e-67	3.86178e-65		SERF1A	-0.941209	7.26087e-20	1.66389e-18
SULT1A3	3.02325	5.07809e-63	4.15494e-61		BIVM-ERCC5	0.678444	3.64263e-17	6.85527e-16
FEZ1	0.669821	5.79073e-62	4.63428e-60		FGG	0.988747	3.93709e-17	7.38452e-16
ALOX15B	0.586221	7.28647e-62	5.78905e-60		EHF	0.685121	7.02522e-17	1.28107e-15
IFITM10	-1.53907	3.67177e-61	2.85513e-59		FILIP1	0.615404	2.1014e-16	3.64723e-15
STC1	0.759054	2.71507e-60	2.08168e-58		BCL2A1	0.834025	6.55813e-16	1.08267e-14
THBD	-1.01723	4.66355e-60	3.55078e-58		STX16-NPEPL1	-0.875612	7.15104e-16	1.16846e-14
SPRR2E	3.68248	4.6315e-59	3.50206e-57		IFI16	1.28744	7.65201e-16	1.24666e-14
ZBED2	0.640155	5.33597e-59	4.0071e-57		INO80B-WBP1	-1.62501	8.05068e-16	1.3078e-14
FOSL1	0.605925	3.04546e-58	2.25611e-56		NUPR1	-0.910596	2.11908e-15	3.34025e-14
KRT4	1.10308	3.49122e-58	2.56897e-56		AMDHD2	-0.604577	3.9084e-15	6.05802e-14
XDH	0.764625	9.53447e-58	6.87736e-56		PHF11	0.85054	1.10901e-14	1.63928e-13
OLFML2A	-0.990177	1.17102e-57	8.39154e-56		CCDC18	0.623275	1.16562e-14	1.71388e-13
HEPHL1	1.31298	1.45707e-56	1.02406e-54		SERPINA3	0.61209	2.59937e-13	3.381e-12
PARP9	0.692221	1.63095e-56	1.13896e-54		FGB	0.585667	8.85549e-13	1.08601e-11
EHD1	0.646089	1.46072e-55	1.00726e-53		DDIT3	-0.62231	1.17315e-12	1.40929e-11
S100P	0.762619	4.75018e-55	3.23484e-53		NECAB2	-1.09611	9.96467e-12	1.07967e-10
KRT23	0.672645	4.99021e-55	3.37733e-53		FAM95C	-0.685532	1.02354e-11	1.10793e-10
XAF1	2.08797	1.7203e-54	1.14312e-52		GBP3	0.782515	1.1222e-11	1.20537e-10
PLSCR1	0.934438	1.23201e-53	7.99276e-52		TRIM6-TRIM34	0.880556	2.40649e-11	2.48441e-10
CCNG1	-0.925323	1.08155e-52	6.81498e-51		CEMP1	-0.629552	3.09849e-11	3.1407e-10
TSC22D3	-0.715503	7.91937e-52	4.93341e-50		HLA-F	0.835396	4.94704e-11	4.92058e-10
C1QTNF1	1.81563	1.72749e-50	1.06083e-48		BLOC1S5-TXNDC5	0.808451	5.91492e-11	5.83647e-10
ALDH3A1	-0.676471	2.78851e-50	1.69851e-48		GGT8P	-0.586075	1.47086e-10	1.37133e-09
NEDD9	0.603348	5.50861e-50	3.31848e-48		LINC00342	-0.748958	4.19868e-10	3.68664e-09
EDN1	1.09063	2.46372e-49	1.46806e-47		NOSTRIN	0.595378	6.01109e-10	5.19224e-09
MMP1	0.774748	1.19334e-48	6.99665e-47		MNS1	0.604325	3.9468e-09	3.06089e-08
PLAUR	0.719051	6.92024e-47	3.911e-45		NPIPA5	1.33552	5.55375e-09	4.19633e-08
TBC1D3C	-3.08858	7.80649e-47	4.38925e-45		DYX1C1-CCPG1	0.592756	3.34157e-08	2.26975e-07
ARHGAP5	-0.59093	1.44154e-46	8.02288e-45		HORMAD1	0.630801	1.96645e-07	1.1856e-06
IFITM1	1.71758	1.44741e-45	7.89524e-44		LOC103021295	1.86464	2.80659e-07	1.65547e-06
PGLYRP4	1.70779	4.65974e-45	2.50438e-43		RAB4B-EGLN2	-0.816462	3.47539e-07	2.01378e-06
BCL2A1	2.2402	2.13309e-44	1.12982e-42		PVRIG	-0.767126	5.97091e-07	3.32015e-06
AP3S1	-0.663423	2.81793e-44	1.48537e-42		PLA2G4C	-0.711577	8.38956e-07	4.56052e-06
COL8A1	0.66339	1.05798e-43	5.44585e-42		LOC100190986	-0.700353	1.64719e-06	8.4869e-06
CSF2	3.13653	1.15665e-43	5.92596e-42		CCL5	0.591629	3.30863e-06	1.62519e-05
MX2	2.46159	2.25506e-42	1.11372e-40		PRRT2	-0.615211	3.82712e-06	1.85376e-05
RPS10-NUDT3	-2.30245	4.78705e-42	2.34309e-40		MSANTD3-TMEFF1	0.59504	4.80506e-06	2.28578e-05
RHOF	0.81952	1.57151e-40	7.36327e-39		SAA1	1.18662	6.60786e-06	3.07778e-05
TP53INP1	-0.611976	2.03491e-40	9.49393e-39		LINC01468	0.784909	1.24483e-05	5.4608e-05
SLITRK6	-0.635637	2.86333e-40	1.31354e-38		SHH	-0.807818	1.43343e-05	6.23669e-05
DRAM1	0.642869	5.35831e-39	2.41763e-37		DMC1	0.833212	1.50493e-05	6.50465e-05
NPIPA7	8.12337	2.33449e-37	1.00769e-35		SERPINI1	0.693884	1.70837e-05	7.27686e-05
PDGFB	1.04161	5.88105e-37	2.51874e-35		BCRP3	-0.675928	2.51504e-05	0.000103495
LOC102724550	1.49766	6.94123e-37	2.96123e-35		ATP6V1G2-DDX39B	-0.840449	2.52036e-05	0.000103637
ADRB2	0.644244	1.23034e-36	5.16835e-35		EAF2	0.805956	8.11055e-05	0.00030111
IL6R	-0.618798	1.42775e-34	5.59066e-33		RBP7	0.814979	0.000188037	0.000644105
RHOV	0.648093	1.10422e-33	4.23309e-32		ODF3B	0.585312	0.000255224	0.000852018
IFI44	0.942337	1.31413e-33	5.00283e-32		MSMP	-0.613983	0.000539674	0.00166421
ATP5J2-PTCD1	1.2374	2.40151e-33	9.04817e-32		GCAT	-0.671676	0.000603827	0.0018442
VTCN1	-1.15458	3.39353e-33	1.26985e-31		CRABP2	0.616226	0.000672445	0.00202989
PI3	1.86742	1.8537e-32	6.77467e-31		GAL	-0.5895	0.000718002	0.0021534
SAA2-SAA4	2.00675	2.77308e-32	1.0101e-30		C6orf52	0.964134	0.000770373	0.00229508
HCAR3	0.600942	2.92048e-32	1.06027e-30		BEX2	-0.86831	0.000921119	0.00269172
OTUB2	0.661682	5.94332e-32	2.1295e-30		PI3	1.06731	0.000929568	0.00271286
TYMP	0.908087	6.98568e-32	2.49482e-30		MIR6723	0.658616	0.00100816	0.00291706
CXCL14	-1.5055	1.20071e-31	4.23297e-30		FAM86B3P	-0.652501	0.00134053	0.00376454
HELZ2	1.04355	1.55687e-31	5.4535e-30		LINC01003	-0.677625	0.00150058	0.00416683
SOCS3	1.01781	2.77779e-31	9.57727e-30		LINC01484	-1.51311	0.0019186	0.00518818
PCDH7	-0.668623	1.06496e-30	3.60377e-29		C19orf71	-0.614899	0.00317441	0.00807901
BCL3	0.762837	1.07171e-30	3.61544e-29		SNORA73B	2.2876	0.00418404	0.0102782
NCCRP1	0.587636	1.08092e-30	3.63532e-29		MIR3648-1	-1.29844	0.0113722	0.0248398
ADAM8	1.02366	1.13957e-30	3.82088e-29		MIR3648-2	-1.29844	0.0113722	0.0248398
ANKRD12	-0.64202	1.87424e-29	6.06171e-28		CHKB-AS1	0.791403	0.0138906	0.0295951
PARP12	0.749568	1.91609e-29	6.16072e-28		OR7E14P	-0.611355	0.0147955	0.0312723
CDC42EP2	0.742524	2.77991e-29	8.83447e-28		WFDC21P	0.6791	0.0187737	0.0384501
SEPP1	-0.982156	2.33292e-28	7.06579e-27		LOC730202	-0.662907	0.0251063	0.0493807
PTCD1	-1.11895	3.907e-28	1.1736e-26
HMGN5	-0.587817	2.72762e-27	7.93253e-26
VAV3	-0.652254	4.08785e-27	1.17945e-25
MYLK	-1.46962	2.0792e-26	5.78588e-25
SCOC	-0.619512	6.7648e-26	1.84961e-24
IFIT3	0.713144	1.99854e-25	5.34439e-24
RAB30	-0.808704	3.48356e-25	9.22555e-24
IFIT1	0.916851	7.38712e-25	1.91925e-23
PROS1	-0.698533	3.75047e-24	9.43124e-23
IKBKE	0.655879	2.56802e-23	6.18809e-22
IPO11-LRRC70	2.51526	1.32339e-22	3.06758e-21
SPRR1A	0.828294	1.37803e-22	3.1875e-21
BMP2	0.740471	1.59936e-22	3.6839e-21
GPR75-ASB3	-1.43808	1.92945e-22	4.41637e-21
PBX1	-0.611784	4.32315e-22	9.69305e-21
SLC25A37	0.655909	6.73129e-22	1.48197e-20
MMGT1	-0.698163	1.82863e-21	3.9006e-20
NUDT4P1	-1.01526	2.05857e-21	4.37407e-20
MYEOV	1.48907	2.41001e-21	5.10103e-20
IFIH1	0.649169	3.3256e-21	6.97168e-20
GULP1	-0.931263	4.59488e-21	9.48743e-20
NCF2	0.602996	4.91455e-21	1.00905e-19
FAM178A	-0.654352	8.26797e-21	1.66943e-19
DNAJB4	-0.661755	9.34774e-21	1.88052e-19
METTL7A	-0.954032	1.17443e-20	2.35402e-19
SAMHD1	0.749931	9.8971e-19	1.76442e-17
RND1	1.4605	2.47237e-18	4.3027e-17
TLR2	0.867687	2.48633e-18	4.32014e-17
IRF7	1.53106	3.373e-18	5.82387e-17
TNF	1.94105	3.6141e-18	6.23034e-17
SULT1A4	-1.04086	4.34491e-18	7.43175e-17
PRDM1	0.669775	4.69415e-18	8.00414e-17
C2orf54	1.06133	5.57781e-18	9.42298e-17
CYP27B1	1.12801	5.66336e-18	9.55277e-17
KRT24	1.90289	1.22514e-17	2.02296e-16
EPSTI1	1.1288	1.38674e-17	2.27949e-16
EPHA4	-0.785485	5.98748e-17	9.36472e-16
ZNF117	-0.80702	7.22736e-17	1.12398e-15
LYPLAL1	-0.959702	8.66183e-17	1.34136e-15
CXCL6	1.9515	1.13272e-16	1.73938e-15
EFCAB7	-0.817192	1.34675e-16	2.04229e-15
ZCCHC10	-0.625298	1.36871e-16	2.07273e-15
HOOK1	-0.640605	1.37786e-16	2.08371e-15
CYP2B7P	-0.951714	1.43933e-16	2.17068e-15
BST2	1.39568	1.72795e-16	2.58814e-15
RNF139	-0.920371	2.0646e-16	3.07976e-15
SAMD9L	0.643968	2.07878e-16	3.0967e-15
IRF2BPL	-0.744457	2.12734e-16	3.15618e-15
PFDN4	-0.605202	2.27974e-16	3.35712e-15
FGF1	-0.81701	5.69633e-16	8.164e-15
GNRHR2	-1.46675	7.41449e-16	1.05301e-14
POU2F2	0.747208	9.96581e-16	1.39547e-14
RAB15	-0.74362	1.1098e-15	1.5461e-14
SPTLC3	-0.677728	1.35866e-15	1.87612e-14
SLC35F5	-0.592904	1.5334e-15	2.10944e-14
RPL17-C18orf32	1.14401	1.59006e-15	2.18464e-14
TCN1	-0.715661	1.68798e-15	2.31338e-14
C1R	0.888433	1.86817e-15	2.54758e-14
SPRY4	0.689072	2.91861e-15	3.91193e-14
C1S	0.75598	3.65921e-15	4.87479e-14
PTAR1	-0.589631	5.30164e-15	6.98643e-14
S100A7	4.22698	6.12693e-15	8.02898e-14
CRCT1	1.14379	6.15963e-15	8.05897e-14
RELB	0.823406	1.30876e-14	1.66658e-13
LRMP	-0.986542	2.08898e-14	2.6086e-13
LY6D	-0.639672	3.86344e-14	4.71702e-13
S100A12	1.39581	5.93347e-14	7.06347e-13
TNFRSF6B	0.781567	7.34339e-14	8.66663e-13
C8orf4	1.14478	1.77802e-13	2.04342e-12
GALNT4	-0.845775	1.99869e-13	2.29222e-12
MAP3K8	1.07131	2.03455e-13	2.3309e-12
KIF20B	-0.636422	2.14968e-13	2.45256e-12
IL7R	0.845775	2.3673e-13	2.68408e-12
CES1	0.981768	5.66357e-13	6.19714e-12
USP1	-0.672748	5.68688e-13	6.21645e-12
PTPRZ1	-0.712319	7.63777e-13	8.24217e-12
WNT4	0.713779	1.21228e-12	1.28173e-11
WFDC21P	2.19563	1.26007e-12	1.32969e-11
TRIM47	0.721292	1.38723e-12	1.45966e-11
TRIML2	1.32276	1.66306e-12	1.74486e-11
CYP4F3	-1.07882	1.85775e-12	1.94354e-11
CALML3-AS1	-0.80627	2.67441e-12	2.7481e-11
MCOLN3	-0.610327	3.14282e-12	3.21136e-11
IFT74	-0.612895	4.9973e-12	5.01284e-11
TROVE2	-0.691764	5.09564e-12	5.10682e-11
TLCD1	0.627709	7.00378e-12	6.93672e-11
RBM14-RBM4	-1.60006	9.18737e-12	9.01794e-11
NME1-NME2	1.05125	1.08432e-11	1.05301e-10
ARL2-SNX15	1.18537	2.08072e-11	1.96833e-10
MMP13	0.879416	2.13508e-11	2.01108e-10
TMEM135	-0.617506	2.79697e-11	2.59661e-10
CDRT1	0.830646	3.31989e-11	3.06134e-10
LCA5	-0.594143	4.05481e-11	3.70475e-10
LTB	1.59104	4.54608e-11	4.12952e-10
BLOC1S5	-1.40942	4.77803e-11	4.32587e-10
PSMB9	0.960853	5.00451e-11	4.51973e-10
TINCR	-0.621745	5.65522e-11	5.06982e-10
DTD2	-0.62895	6.22091e-11	5.5362e-10
PMF1-BGLAP	-0.927502	6.37433e-11	5.66814e-10
PRKACB	-0.65803	8.3528e-11	7.35584e-10
BLNK	-0.591276	8.58737e-11	7.53818e-10
DUOX2	0.659527	8.80991e-11	7.72117e-10
SLAMF9	0.586331	9.71705e-11	8.46882e-10
EXTL2	-0.879392	1.14718e-10	9.90368e-10
TSEN15	-0.792468	1.64762e-10	1.40252e-09
PHEX	-0.712599	2.3075e-10	1.93421e-09
FLG-AS1	-0.855585	2.44395e-10	2.04234e-09
LOC101926898	-0.66479	3.90552e-10	3.18935e-09
ACER2	-0.598108	4.09358e-10	3.332e-09
C1D	-0.710763	4.15628e-10	3.38052e-09
CORO1A	0.67139	5.23502e-10	4.20489e-09
HMMR	-0.62295	8.71841e-10	6.79863e-09
EYA1	-0.721803	1.12098e-09	8.61882e-09
PRSS3	0.726816	1.182e-09	9.0689e-09
ABHD13	-0.671043	1.20972e-09	9.26216e-09
TMEM60	-0.705167	1.97108e-09	1.47615e-08
OSBP2	0.62545	2.0264e-09	1.51551e-08
RELT	0.778468	2.04823e-09	1.5308e-08
ISG15	0.891676	3.09125e-09	2.27467e-08
SERPINB4	0.965996	3.19516e-09	2.34954e-08
ZNF518A	-0.586765	3.24999e-09	2.38347e-08
SGPP2	0.784834	3.35627e-09	2.45813e-08
LGALS9	0.874456	3.95302e-09	2.87026e-08
MSTO2P	-0.799124	4.04821e-09	2.93549e-08
NFKBIE	0.599338	4.50891e-09	3.24807e-08
HYAL1	0.735	5.76232e-09	4.09715e-08
SENP7	-0.667297	7.7019e-09	5.39231e-08
BCL2L11	-0.619588	1.02477e-08	7.0354e-08
GPR176	0.595671	1.05222e-08	7.20582e-08
PP14571	0.938012	1.16776e-08	7.94747e-08
LOC80078	-0.629531	1.28926e-08	8.73097e-08
MSLN	0.757875	1.73518e-08	1.1523e-07
DBP	-0.687849	1.91143e-08	1.26323e-07
GCNT4	-0.840506	2.61995e-08	1.70475e-07
ZNF813	-0.603865	3.17333e-08	2.04181e-07
FRRS1	-0.672134	3.55009e-08	2.27621e-07
HHLA2	-0.881403	3.85355e-08	2.45356e-07
MLPH	-0.592629	4.25493e-08	2.68882e-07
MAB21L3	-0.717701	4.7834e-08	2.99516e-07
HSH2D	0.789534	5.21528e-08	3.23785e-07
LOC100294145	-0.597059	6.83264e-08	4.17111e-07
TMEM171	0.755988	7.30939e-08	4.44976e-07
HSD17B3	-0.860747	9.38789e-08	5.63376e-07
DXO	0.59709	9.4407e-08	5.65926e-07
FNDC4	0.603772	9.90712e-08	5.91621e-07
MRGPRX3	1.10016	1.22245e-07	7.19428e-07
MAD2L1	-0.676635	1.24976e-07	7.33137e-07
ZNF493	-0.806372	1.31754e-07	7.7125e-07
PPP1R3C	-0.630794	1.72754e-07	9.978e-07
KGFLP1	-0.642041	3.36414e-07	1.86473e-06
CISD2	-0.593687	3.5032e-07	1.93789e-06
SULT2B1	0.740229	3.57099e-07	1.96943e-06
NDC80	-0.709028	3.84823e-07	2.11065e-06
HSD17B2	0.765691	3.85762e-07	2.11475e-06
RAD54B	-0.853634	5.05907e-07	2.74321e-06
LYRM5	-0.860446	6.63041e-07	3.52963e-06
BIK	0.620977	6.79794e-07	3.60933e-06
CDKN2C	-0.623974	6.98482e-07	3.69959e-06
IGFL1	1.13541	7.73278e-07	4.06629e-06
CEP44	-0.636322	8.31671e-07	4.34504e-06
TGIF2-C20orf24	0.896497	9.13506e-07	4.74902e-06
GSTA4	-0.589966	9.20582e-07	4.77901e-06
TGFB3	-0.728153	9.67348e-07	5.00047e-06
SASS6	-0.660893	9.72801e-07	5.02393e-06
ZP3	0.672439	1.1049e-06	5.62923e-06
LENG9	0.935823	1.21302e-06	6.143e-06
RNF122	0.668822	1.33331e-06	6.69648e-06
LMBRD2	-0.631905	1.40008e-06	7.00933e-06
CAPN12	0.603926	1.48933e-06	7.42564e-06
IFI35	0.905514	1.55023e-06	7.6943e-06
RAET1L	0.677391	1.61659e-06	8.00191e-06
SPC25	-0.629636	1.66683e-06	8.22832e-06
ASB2	0.59992	1.77952e-06	8.74132e-06
PID1	0.812038	2.67212e-06	1.27103e-05
ZNF354B	-0.646458	3.52646e-06	1.64805e-05
SLC16A13	0.643743	4.07039e-06	1.88144e-05
RMRP	1.36146	4.18663e-06	1.92867e-05
HSF4	-1.01529	4.72985e-06	2.16165e-05
ZNF180	-0.649018	6.23312e-06	2.78209e-05
CENPA	-0.953424	7.20725e-06	3.18245e-05
RASD2	-0.593796	8.2356e-06	3.60604e-05
FAM231D	0.742198	8.29236e-06	3.62799e-05
LINC00113	-1.88512	8.33209e-06	3.64247e-05
RRP7BP	0.604283	8.88953e-06	3.87534e-05
DDX28	0.649698	9.16824e-06	3.98102e-05
SMIM19	-0.625801	1.16676e-05	4.9795e-05
ITGB3BP	-0.750915	1.60622e-05	6.71646e-05
RPS14P3	-1.0043	1.69456e-05	7.05625e-05
LOC113230	-0.816835	1.8081e-05	7.5034e-05
TMEM117	-0.610355	2.07414e-05	8.4949e-05
SCNN1B	-0.59538	2.08717e-05	8.53236e-05
KCNG1	0.830167	2.18262e-05	8.87952e-05
LGALS7	-1.219	2.60844e-05	0.00010494
BORA	-0.659216	2.76213e-05	0.000110768
DHX58	0.620153	3.48857e-05	0.000137092
ABCA11P	0.902026	3.56055e-05	0.00013962
HES4	-0.87048	3.88802e-05	0.000151057
ZG16B	0.792355	4.14201e-05	0.000160187
PSMG4	0.731549	4.2749e-05	0.000164861
CAPS	-0.819081	4.7948e-05	0.000183312
SLC25A19	0.696218	4.99611e-05	0.000190067
CELP	-1.09781	5.61784e-05	0.000212027
ZNF138	-0.622481	6.79291e-05	0.000252895
TTLL11	0.597389	7.62726e-05	0.000281567
CENPH	-0.758709	7.93102e-05	0.000291798
ATG16L2	0.729125	8.77074e-05	0.000320328
UPK2	0.904673	0.000102318	0.000368776
CCDC122	-0.657065	0.000103194	0.000371566
SLX4IP	-0.655261	0.00011493	0.000409921
LOC100507577	-0.677403	0.000117562	0.000418356
PBLD	-0.648095	0.000148864	0.000518307
RPPH1	0.981797	0.00015385	0.000534307
PDF	-0.693538	0.000154139	0.000535117
CIDECP	0.708318	0.000164631	0.000567616
BPIFA1	0.852424	0.000207238	0.000698694
FOXQ1	-0.676318	0.000215139	0.000723108
RWDD2A	0.689503	0.00026536	0.00087317
SNORA81	-2.66671	0.000278188	0.000910465
SDHAP3	-0.954163	0.000331557	0.00107012
PMS2P4	-1.05731	0.000360102	0.00115612
AMTN	0.590261	0.000370673	0.00118659
PSORS1C3	0.942776	0.000377773	0.00120685
IMPA2	-0.615829	0.000490908	0.00153342
FAM86C2P	-0.663584	0.000563473	0.00173631
DTWD1	-0.610312	0.000746801	0.00223775
UBD	0.669066	0.000767281	0.00229274
LOC101927755	-1.63941	0.000808293	0.00240166
MIR4461	-1.62201	0.000829231	0.00245522
LIPT1	-0.896529	0.000829868	0.00245645
SENP8	-0.720309	0.000942213	0.00275258
SPON2	-0.633093	0.00095491	0.00278818
RGCC	-0.7389	0.00113812	0.00326231
LYSMD2	-0.652061	0.00126339	0.00358857
LOC101927765	-1.0638	0.00131863	0.00373191
PRR15	-0.632089	0.00136781	0.00385817
SMPDL3A	-0.60309	0.00168356	0.00465186
LOC646626	-0.758721	0.00184401	0.00505822
KLK12	0.823986	0.00192331	0.00525733
NRSN2-AS1	-0.751292	0.00209584	0.00568937
C2orf27A	-0.842307	0.00252899	0.00673823
CCNO	-0.626373	0.0028038	0.00737367
URGCP-MRPS24	-0.653873	0.00284743	0.00747945
WARS2-IT1	-0.599684	0.00375608	0.00956957
MT1G	-0.721706	0.00378175	0.0096202
ZBTB12	-0.599977	0.00427146	0.0107168
C4orf47	-0.676149	0.0047126	0.0116872
TCEAL7	-0.651473	0.0051677	0.0126442
PPAN-P2RY11	-0.7829	0.0053636	0.0130536
SNHG21	-1.20206	0.0055934	0.0135447
FABP6	0.694261	0.00585218	0.014074
GCSHP3	-0.769937	0.0081039	0.0186427
CCDC74A	-0.618679	0.0106816	0.0237648
SLC16A1-AS1	0.713807	0.0121262	0.0265372

## Sheet: S3B
Table S3B. STAT1 and RELA bound regions in genes differently regulated by SARS-CoV2 in NHBE cells
RELA peaks near SARS-CoV2 up-regulated gene					RELA peaks near SARS-CoV2 down-regulated gene					STAT1 peaks near SARS-CoV2 up-regulated gene					STAT1 peaks near SARS-CoV2 up-regulated gene
Chr	Start	End	Nearest Gene		Chr	Start	End	Nearest Gene		Chr	Start	End	Nearest Gene		Chr	Start	End	Nearest Gene
chr3	50346707	50347856	HYAL1		chr4	30429325	30430324	PCDH7		chr6	31913614	31913884	CFB		chr17	19657269	19657530	ALDH3A1
chr2	230298299	230300098	PID1		chr8	72332899	72333998	EYA1		chr3	146261153	146261598	PLSCR1		chr5	115177318	115177518	AP3S1
chr6	106439380	106440829	PRDM1		chr8	72273649	72275048	EYA1		chr20	36751298	36751742	TGM2		chr1	164494085	164494440	PBX1
chr10	30799045	30800494	MAP3K8		chr20	52883600	52884899	PFDN4		chr14	94576800	94577142	IFI27		chr15	50148022	50148307	DTWD1
chr19	49046325	49047274	SULT2B1		chr5	74332587	74333736	GCNT4		chr21	42824317	42824587	MX1		chr3	93692707	93692882	PROS1
chr10	104126995	104128794	NFKB2		chr1	100221898	100222847	FRRS1		chr6	11319455	11319671	NEDD9		chr4	30539090	30539322	PCDH7
chr4	74563675	74564824	CXCL8		chr4	30173775	30174724	PCDH7		chr6	106244054	106244529	PRDM1		chr10	93432097	93432572	PPP1R3C
chr1	153018648	153019647	SPRR2D		chr10	98030895	98032094	BLNK		chr20	62318037	62318607	TNFRSF6B		chr4	30868649	30868855	PCDH7
chr3	99261607	99264206	COL8A1		chr5	141977337	141978386	FGF1		chr6	160112118	160112530	SOD2		chr4	30759110	30759238	PCDH7
chr2	31663149	31664398	XDH		chr1	63988448	63989797	EFCAB7		chr4	74969789	74970269	CXCL2		chr1	62891971	62892095	USP1
chr5	62421437	62422336	IPO11-LRRC70		chr1	184020348	184021797	TSEN15		chr3	122282881	122283446	PARP9		chr6	1309514	1309989	FOXQ1
chr3	111338407	111341106	ZBED2		chr1	184129098	184130247	TSEN15		chr12	7167471	7168030	C1S		chr18	11952104	11952579	IMPA2
chr6	106228680	106230729	PRDM1		chrX	106929777	106930626	TSC22D3		chr20	6991106	6991515	BMP2		chr1	108086805	108086988	VAV3
chr2	230289849	230291598	PID1		chr5	142069887	142070936	FGF1		chr12	102329873	102330340	DRAM1		chr5	132361812	132362287	ZCCHC10
chr17	7943790	7945339	ALOX15B		chr20	10427350	10430449	SLX4IP		chr14	24630107	24630704	IRF9		chr9	99101915	99102390	HSD17B3
chr6	11315830	11317229	NEDD9		chr2	99770149	99772148	LIPT1		chr17	76349110	76349354	SOCS3		chr3	123526608	123527083	MYLK
chr11	102664905	102665754	MMP1		chr14	32544754	32548753	ARHGAP5		chr5	35884186	35884523	IL7R		chr1	164616417	164616892	PBX1
chr3	99004857	99005856	COL8A1		chr16	79435895	79437094	MAF		chr3	146262228	146262589	PLSCR1		chr18	11980131	11980606	IMPA2
chr6	11277230	11278429	NEDD9		chr16	79040645	79043594	MAF		chr17	41158659	41158950	IFI35		chr1	62852274	62852749	USP1
chr11	102126805	102127654	BIRC3		chr4	175204075	175206124	CEP44		chr9	124738141	124738436	TTLL11		chr1	116652187	116652662	MAB21L3
chr3	111303307	111306156	ZBED2		chr4	141221125	141222324	SCOC		chr5	159593216	159593573	FABP6		chr1	164409421	164409896	PBX1
chr7	139758641	139763340	PARP12		chr20	52813200	52815149	PFDN4		chr17	25902136	25902517	LGALS9		chrX	106985195	106985670	TSC22D3
chr1	206629698	206631097	IKBKE		chr21	29063598	29064647	LINC00113		chr19	6723089	6723537	C3		chr1	85492885	85493360	MCOLN3
chr4	74782575	74783674	CXCL1		chr10	93411745	93414044	PPP1R3C		chr16	89988166	89988391	TUBB3		chr1	108115265	108115740	VAV3
chr3	99306807	99310406	COL8A1		chr16	23334195	23335694	SCNN1B		chr17	76356063	76356423	SOCS3		chr5	68485229	68485704	CENPH
chr19	46718875	46737724	IGFL1		chr4	120987525	120988824	MAD2L1		chr20	36773212	36773581	TGM2		chr6	52860174	52860649	GSTA4
chr6	106209930	106211929	PRDM1		chr1	51442348	51445447	CDKN2C		chr19	10381426	10382023	ICAM1		chr15	50148141	50148616	DTWD1
chr17	39068740	39073339	KRT23		chr19	45003625	45005174	ZNF180		chr6	29520543	29520759	UBD		chr10	93412099	93412574	PPP1R3C
chr19	45237875	45239124	BCL3		chr16	79221695	79222944	MAF		chr22	39636984	39637230	PDGFB		chr1	63988683	63989158	ITGB3BP
chr6	12275830	12280579	EDN1		chr7	29648941	29650040	PRR15		chr11	65667674	65667880	FOSL1		chr1	108169105	108169580	VAV3
chr8	23446749	23447948	SLC25A37		chr12	44447051	44448050	TMEM117		chr6	160115307	160115546	SOD2		chr20	10521064	10521539	SLX4IP
chr14	103612004	103623903	TNFAIP2		chr5	162886087	162888836	HMMR		chr2	31657786	31658061	XDH		chr6	32851539	32852014	LOC100294145
chr5	131423837	131431936	CSF2		chr14	77497304	77501203	IRF2BPL		chr22	38597913	38598154	MAFF		chr1	108234139	108234614	VAV3
chr21	45190998	45194047	CSTB		chr5	36150337	36152836	LMBRD2		chr11	615716	616191	IRF7		chr17	19656326	19656801	ALDH3A1
chr10	135091795	135093194	ADAM8		chrX	107018577	107019626	TSC22D3		chr22	39660009	39660226	PDGFB		chr2	111907449	111907924	BCL2L11
chr20	36768500	36774549	TGM2		chr11	87025855	87026804	TMEM135		chr20	49710156	49710274	KCNG1		chr15	49912974	49913449	DTWD1
chr11	65655255	65671704	FOSL1		chr1	119588748	119589797	WARS2-IT1		chr6	2842227	2842345	SERPINB1		chr5	74250131	74250606	GCNT4
chr1	153335398	153338697	S100A9		chr13	73211932	73213081	BORA		chr22	43520998	43521182	BIK		chr1	116652439	116652914	MAB21L3
chr3	146261907	146263106	PLSCR1		chr2	111924899	111927048	BCL2L11		chr20	36796349	36796824	TGM2		chr2	68289787	68290262	C1D
chr2	113620449	113622548	IL1B		chr4	30431375	30432374	PCDH7		chr19	49071847	49072322	SULT2B1		chr6	32862337	32862812	LOC100294145
chr13	43545782	43546681	EPSTI1		chr10	5586095	5591544	CALML3-AS1		chr20	62313764	62314239	TNFRSF6B		chr2	121832484	121832959	TFCP2L1
chr4	74709825	74710674	CXCL6		chr15	49912752	49913651	DTWD1		chr11	313857	314332	IFITM1		chr17	39675770	39676245	KRT15
chr3	111326957	111330556	ZBED2		chr9	99042014	99043013	HSD17B3		chr6	138132465	138132940	TNFAIP3		chr5	36150944	36151419	LMBRD2
chr6	138120780	138207679	TNFAIP3		chr18	9147595	9149444	ANKRD12		chr20	36771629	36772104	TGM2		chr1	116658086	116658561	MAB21L3
chr11	102668555	102669504	MMP1		chr19	41418275	41420424	CYP2B7P		chr2	230274441	230274916	PID1		chr2	68289996	68290471	C1D
chr6	106532730	106534729	PRDM1		chr5	142059787	142061336	FGF1		chr20	36754909	36755384	TGM2		chr14	77475211	77475686	IRF2BPL
chr5	62100187	62101286	IPO11-LRRC70		chr3	93623107	93624306	PROS1		chr1	28016818	28016942	IFI6		chr11	95185991	95186466	SESN3
chr2	230147649	230148598	PID1		chr6	52859730	52861929	GSTA4		chr10	104153660	104154135	NFKB2		chr20	10418781	10419256	SLX4IP
chr18	61548795	61550694	SERPINB2		chr21	29019448	29023997	LINC00113		chr4	74961854	74962329	CXCL2		chr1	108115472	108115947	VAV3
chr10	30735795	30736944	MAP3K8		chr6	1287180	1288229	FOXQ1		chr14	103610366	103610841	TNFAIP2		chr1	62901564	62902039	USP1
chr3	99234407	99236606	COL8A1		chr2	222792999	222794298	EPHA4		chr6	30720085	30720560	IER3		chr14	77493826	77494301	IRF2BPL
chr6	11422780	11425629	NEDD9		chr18	9135595	9138644	ANKRD12		chr2	113551688	113552163	IL1A		chr1	164494230	164494705	PBX1
chr5	148205187	148208786	ADRB2		chr16	79711745	79712694	MAF		chr20	36820103	36820578	TGM2		chr5	142092778	142093253	FGF1
chr11	102825955	102827204	MMP13		chr16	79225445	79226594	MAF		chr2	143630915	143631390	KYNU		chr4	30715973	30716448	PCDH7
chr12	7244601	7245750	C1R		chr18	61251895	61254944	SERPINB13		chr19	45256492	45256967	BCL3		chr16	79414823	79415298	MAF
chr11	125383705	125387954	FEZ1		chr5	141886187	141887636	FGF1		chr19	45248502	45248977	BCL3		chr1	116681661	116682136	MAB21L3
chr2	31634999	31639898	XDH		chr11	86710855	86711804	TMEM135		chr21	42792284	42792759	MX1		chr1	164617846	164618321	PBX1
chr6	29527130	29530779	UBD		chr12	44610801	44611950	TMEM117		chr10	30720241	30720716	MAP3K8		chr1	84569085	84569560	PRKACB
chr19	10369425	10386524	ICAM1		chr7	23275341	23276340	GPNMB		chr6	11414741	11415216	NEDD9		chr9	72374574	72375049	PTAR1
chr5	148156037	148157336	ADRB2		chrX	22078127	22082026	PHEX		chr6	11207299	11207774	NEDD9		chr1	164580862	164581337	PBX1
chr6	106582330	106583679	PRDM1		chr6	80254430	80255429	LCA5		chr1	155096974	155097449	EFNA1		chrX	106974974	106975449	TSC22D3
chr6	12286430	12292879	EDN1		chr16	79018095	79024144	MAF		chr6	12277663	12278138	EDN1		chr6	52860390	52860865	GSTA4
chr2	228685999	228688548	CCL20		chr1	184081448	184082547	TSEN15		chr11	65076406	65076881	CDC42EP2		chr19	15740133	15740608	CYP4F3
chr3	101603257	101604606	NFKBIZ		chr4	103789525	103791474	CISD2		chr6	11270515	11270990	NEDD9		chr10	93392917	93393392	PPP1R3C
chr12	49607301	49608200	TUBA1C		chrX	3262727	3266976	MXRA5		chr19	6720565	6721040	C3		chr6	1267381	1267856	FOXQ1
chr5	148184737	148185786	ADRB2		chr21	29159098	29160047	LINC00113		chr5	159615685	159616160	FABP6		chr1	164527669	164528144	PBX1
chr9	124725564	124726563	TTLL11		chr14	76320754	76323403	TGFB3		chr14	35843479	35843954	NFKBIA		chr6	80175008	80175483	LCA5
chr2	143353799	143354998	KYNU		chr1	78469598	78471947	DNAJB4		chr1	155077347	155077822	EFNA1		chr7	29645814	29646289	PRR15
chr12	123197701	123202100	HCAR3		chr8	72018199	72019348	EYA1		chr17	77038314	77038789	C1QTNF1		chr11	66383560	66384035	RBM14-RBM4
chr6	44230080	44234029	NFKBIE		chr20	10443050	10445249	SLX4IP		chr3	101568040	101568515	NFKBIZ		chr13	108880024	108880499	ABHD13
chr9	130909614	130912263	LCN2		chr9	99101764	99102663	HSD17B3		chr11	64645852	64646327	EHD1		chr15	72447466	72447941	SENP8
chr11	69084955	69089954	MYEOV		chrX	106919827	106920976	TSC22D3		chr22	31451435	31451910	SMTN		chr1	184020555	184021030	TSEN15
chr9	33763414	33766213	PRSS3		chr13	73062282	73063181	BORA		chr2	143631822	143632297	KYNU		chrX	106985408	106985883	TSC22D3
chr6	31542080	31551279	TNF		chr5	162861087	162862236	CCNG1		chr17	76339677	76340152	SOCS3		chr6	80173384	80173859	LCA5
chr20	36737950	36739149	TGM2		chr1	116652048	116655597	MAB21L3		chr1	948486	948961	ISG15		chr12	89852969	89853444	GALNT4
chr19	45240125	45254274	BCL3		chr16	79634295	79635594	MAF		chr17	73871995	73872470	TRIM47		chr1	116653759	116654234	MAB21L3
chr7	41742391	41743340	INHBA		chr1	219452298	219453547	LYPLAL1		chr9	124734665	124735140	TTLL11		chr6	1335554	1336029	FOXQ1
chr2	113729599	113731448	IL36G		chr1	116664748	116666247	MAB21L3		chrX	115515438	115515913	SLC6A14		chr11	82782593	82783068	RAB30
chr4	154604325	154606724	TLR2		chrX	22055077	22056226	PHEX		chr12	113375935	113376410	OAS3		chr13	86397898	86398373	SLITRK6
chr15	90037902	90044701	RHCG		chr18	2592495	2593394	NDC80		chr6	11318491	11318966	NEDD9		chr8	95429960	95430435	RAD54B
chr6	12296180	12297129	EDN1		chr5	132361087	132362636	ZCCHC10		chr19	45245072	45245547	BCL3		chr2	238391214	238391689	MLPH
chr6	11318130	11319379	NEDD9		chr13	42031082	42033631	RGCC		chr12	49608776	49609251	TUBA1C		chr15	72410374	72410849	SENP8
chr8	23411249	23412748	SLC25A37		chr20	13010450	13011549	SPTLC3		chr1	113500074	113500549	SLC16A1-AS1		chr2	238406552	238407027	MLPH
chr11	102856905	102858554	MMP13		chr11	87056355	87057654	TMEM135		chr9	35657630	35658105	RMRP		chr5	141977527	141978002	FGF1
chr20	44632950	44634249	MMP9		chr7	23281641	23283690	GPNMB		chr20	36759824	36760299	TGM2		chr3	123361144	123361619	MYLK
chr12	122219551	122233400	RHOF		chr4	141202725	141203774	SCOC		chr21	42818513	42818988	MX1		chr5	141873791	141874266	FGF1
chr8	29171749	29173048	DUSP4		chr4	30717925	30723074	PCDH7		chr6	106545422	106545897	PRDM1		chr14	31910745	31911220	DTD2
chr20	49741750	49742649	KCNG1		chr1	84621648	84622997	PRKACB		chr17	77013813	77014288	C1QTNF1		chr7	43944668	43945143	URGCP-MRPS24
chr15	80285552	80287751	BCL2A1		chr2	206970549	206971648	GCSHP3		chr15	41170977	41171452	RHOV		chr1	154377448	154377923	IL6R
chr4	74673925	74683474	CXCL6		chr1	934998	937147	HES4		chr17	49230667	49231142	NME1-NME2		chr10	91461528	91462003	KIF20B
chr17	7950940	7952139	ALOX15B		chr16	79691845	79692944	MAF		chr1	27998587	27999062	IFI6		chr1	154357795	154358270	IL6R
chr22	31225282	31227581	OSBP2		chr7	29645591	29646640	PRR15		chr1	28016860	28017335	IFI6		chr12	51318506	51318981	METTL7A
chr14	94491904	94495603	OTUB2		chr4	141159325	141160174	SCOC		chr11	102176961	102177436	BIRC3		chr9	127541539	127542014	OLFML2A
chr1	153071898	153073597	SPRR2E		chr15	52018302	52019201	LYSMD2		chr20	36738255	36738730	TGM2		chr14	77499571	77500046	IRF2BPL
chr1	153361848	153364147	S100A8		chr1	108114898	108116097	VAV3		chr7	134320819	134321294	BPGM
chr12	113374051	113378800	OAS3		chr2	221990249	221991348	EPHA4		chr7	41744210	41744685	INHBA
chr2	228649599	228651398	CCL20		chr13	44452832	44454581	CCDC122		chr9	130912764	130913239	LCN2
chr2	223297799	223301398	SGPP2		chr1	164577598	164578447	PBX1		chr4	74975190	74975665	CXCL2
chr6	32828180	32830029	PSMB9		chr13	42071982	42074731	RGCC		chr4	74958667	74959142	CXCL2
chr6	30709480	30722979	IER3		chr19	15751025	15752074	CYP4F3		chr2	143620355	143620830	KYNU
chr15	40210002	40213851	GPR176		chr8	72165499	72166548	EYA1		chr15	41168106	41168581	RHOV
chr5	72429487	72432036	TMEM171		chr16	79032145	79033494	MAF		chr20	36762938	36763413	TGM2
chr16	16528445	16529294	NPIPA7		chr1	100229248	100232647	FRRS1		chr4	74964912	74965387	CXCL2
chr6	31939130	31940929	DXO		chr18	11953695	11956244	IMPA2		chr20	36793658	36794133	TGM2
chr3	10214657	10221406	IRAK2		chrX	3280777	3281726	MXRA5		chr17	25887011	25887486	LGALS9
chr19	39230025	39231824	CAPN12		chr7	121646441	121647340	PTPRZ1		chr6	2846564	2847039	SERPINB1
chr18	61313895	61316044	SERPINB4		chr10	98026345	98027844	BLNK		chr20	43786609	43787084	PI3
chr4	74957875	74970574	CXCL2		chr21	28968848	28969747	LINC00113		chr2	143737425	143737900	KYNU
chr2	228630749	228631848	CCL20		chr13	73011332	73012281	BORA		chr20	44622135	44622610	MMP9
chr6	11451730	11452679	NEDD9		chr5	74390987	74391886	GCNT4		chr22	31225902	31226377	OSBP2
chr11	93733405	93734604	HEPHL1		chr3	93560257	93561156	PROS1		chr14	35839068	35839543	NFKBIA
chr14	94576404	94577553	IFI27		chr9	127572914	127575513	OLFML2A		chr11	69002352	69002827	MYEOV
chr2	230319349	230320798	PID1		chr8	95941449	95942748	TP53INP1		chr4	74974877	74975352	CXCL2
chr6	106545280	106547679	PRDM1		chr1	164628998	164630047	PBX1		chr11	320698	321173	IFITM3
chr5	150451987	150477086	TNIP1		chr1	100265798	100266997	FRRS1		chr1	153366419	153366894	S100A8
chr6	159998130	160000429	SOD2		chr11	67643805	67646604	FAM86C2P		chr17	41158796	41159271	IFI35
chr18	61308145	61309244	SERPINB4		chr1	219346798	219347747	LYPLAL1		chr20	35579041	35579516	SAMHD1
chr22	39600932	39602131	PDGFB		chrX	106974927	106976126	TSC22D3		chr6	12189741	12190216	EDN1
chr22	39608082	39611781	PDGFB		chr16	23290645	23292794	SCNN1B		chr4	189028877	189029352	TRIML2
chr11	93708505	93710754	HEPHL1		chr10	5592745	5594694	CALML3-AS1		chr7	41744418	41744893	INHBA
chr7	41856841	41857690	INHBA		chr8	143869449	143871748	LY6D		chr20	36741868	36742343	TGM2
chr1	206634698	206647097	IKBKE		chr10	93402595	93404694	PPP1R3C		chr19	49059467	49059942	SULT2B1
chr19	49058475	49061124	SULT2B1		chr1	84568748	84569797	PRKACB		chr6	11344616	11345091	NEDD9
chr6	11362230	11365329	NEDD9		chr11	82706555	82707804	RAB30		chr5	159615023	159615498	FABP6
chr20	36796250	36797699	TGM2		chr16	23344245	23345444	SCNN1B		chr17	49226440	49226915	NME1-NME2
chr11	102192355	102195504	BIRC3		chr14	77493704	77496503	IRF2BPL		chr19	49057009	49057484	SULT2B1
chr17	40249340	40250489	DHX58		chr13	72964482	72966131	BORA		chr19	49087333	49087808	SULT2B1
chr5	72414437	72419636	TMEM171		chr8	95463649	95464748	RAD54B		chr12	102285236	102285711	DRAM1
chr21	42791948	42793097	MX1		chr2	68289549	68291848	C1D		chr17	77015720	77016195	C1QTNF1
chr20	6973200	6977099	BMP2		chr16	23346595	23348244	SCNN1B		chr5	35876955	35877430	IL7R
chr12	102320451	102321500	DRAM1		chr18	11979945	11981744	IMPA2		chr12	49628137	49628612	TUBA1C
chr15	41157702	41159001	RHOV		chr10	91460645	91462144	KIF20B		chr11	73087189	73087664	RELT
chr6	11374280	11375279	NEDD9		chr1	155714948	155715947	MSTO2P		chr2	113627001	113627476	IL1B
chr7	22734291	22739140	IL6		chr13	108870282	108871881	ABHD13		chr17	27052812	27053287	TLCD1
chr11	64641205	64649654	EHD1		chr11	67571455	67575254	FAM86C2P		chr12	113430638	113431113	OAS2
chr21	45194598	45196797	CSTB		chr8	143875999	143877198	LY6D		chr17	76347426	76347901	SOCS3
chr7	76094541	76098040	DTX2		chr1	156182298	156183397	PMF1-BGLAP		chr17	15553302	15553777	CDRT1
chr5	35849837	35864036	IL7R		chr1	164599598	164600547	PBX1		chr19	45250561	45251036	BCL3
chr3	101565057	101571356	NFKBIZ		chr8	72472899	72475498	EYA1		chr4	74570212	74570687	CXCL8
chr3	99113357	99115056	COL8A1		chr1	101311048	101314297	EXTL2		chr12	122224326	122224801	RHOF
chr2	143357149	143358248	KYNU		chr6	31868430	31870929	ZBTB12		chr7	134331233	134331708	BPGM
chr11	102811255	102812354	MMP13		chr20	52823800	52825149	PFDN4		chr6	106534081	106534556	PRDM1
chr4	74569725	74576474	CXCL8		chr11	82781205	82783654	RAB30		chr4	74593799	74594274	CXCL8
chr2	143629499	143639248	KYNU		chr1	184181698	184182697	TSEN15		chr6	106320132	106320607	PRDM1
chr10	104149245	104157144	NFKB2		chr4	103810725	103811974	CISD2		chr19	10380004	10380479	ICAM1
chr12	52845601	52846700	KRT6B		chr21	28953298	28954047	LINC00113		chr11	102158667	102159142	BIRC3
chr17	6938540	6940939	SLC16A13		chr20	52873450	52874349	PFDN4		chr20	36780775	36781250	TGM2
chr6	31906530	31922429	CFB		chr6	1335480	1337079	FOXQ1		chr6	3251570	3252045	PSMG4
chr20	43801750	43804099	PI3		chr6	80163130	80163979	LCA5		chr8	23405218	23405693	SLC25A37
chr6	106484580	106485629	PRDM1		chr10	98040395	98041344	BLNK		chr12	49658266	49658741	TUBA1C
chr19	45224875	45230274	BCL3		chr6	31874180	31881879	ZBTB12		chr20	36768477	36768952	TGM2
chr12	49646551	49647450	TUBA1C		chr21	28836598	28837697	LINC00113		chr4	6697367	6697842	S100P
chr6	11442180	11443979	NEDD9		chr8	125485149	125489198	RNF139		chr22	30651905	30652380	LIF
chr10	91151395	91152944	IFIT1		chr5	162408387	162409436	CCNG1		chr6	31939895	31940370	DXO
chr4	74889275	74890374	CXCL3		chr1	164580748	164581797	PBX1		chr6	11434817	11435292	NEDD9
chr21	45200298	45204897	CSTB		chr2	132426199	132427248	C2orf27A		chr11	314058	314533	IFITM1
chr2	143399849	143401048	KYNU		chr1	116657798	116658897	MAB21L3		chr20	36781092	36781567	TGM2
chr1	22498348	22506447	WNT4		chr3	123528207	123529256	MYLK		chr17	25878804	25879279	LGALS9
chr7	76052191	76054790	ZP3		chr6	8047830	8048729	BLOC1S5		chr7	76009541	76010016	ZP3
chr11	18165505	18166854	MRGPRX3		chr7	29661891	29662990	PRR15		chr19	39198060	39198535	CAPN12
chr6	12363380	12365329	EDN1		chr19	41437775	41440124	CYP2B7P		chr11	102187971	102188446	BIRC3
chr12	49657901	49664650	TUBA1C		chr1	116694398	116695397	MAB21L3		chr2	143430618	143431093	KYNU
chr6	160109880	160119429	SOD2		chr4	30754625	30756424	PCDH7		chr1	79083146	79083621	IFI44L
chr11	102096155	102098254	BIRC3		chr11	67535455	67536654	FAM86C2P		chr6	106258315	106258790	PRDM1
chr12	58158601	58161800	CYP27B1		chr1	164428148	164429097	PBX1		chr20	36824969	36825444	TGM2
chr6	160147280	160149279	SOD2		chr21	28859748	28860647	LINC00113		chr3	101568296	101568771	NFKBIZ
chr7	41852691	41853640	INHBA		chr5	178286287	178287436	ZNF354B		chr19	45250762	45251237	BCL3
chr17	58168190	58170639	WFDC21P		chr8	72318349	72319348	EYA1		chr5	159626279	159626754	FABP6
chr19	49068075	49070524	SULT2B1		chr10	93443395	93444794	PPP1R3C		chr17	25896321	25896796	LGALS9
chr10	135088095	135090644	ADAM8		chr1	108532948	108535047	VAV3		chr5	148292476	148292951	ADRB2
chr5	131434887	131441786	CSF2		chr3	123323657	123325756	MYLK		chr11	65078874	65079349	CDC42EP2
chr14	35885154	35886253	NFKBIA		chr13	86156782	86157681	SLITRK6		chr19	45228776	45229251	BCL3
chr2	31612749	31614198	XDH		chr15	50123152	50124501	DTWD1		chr10	91111494	91111969	IFIT3
chr7	134354341	134355340	BPGM		chr10	93449445	93452044	PPP1R3C		chr6	106545621	106546096	PRDM1
chr15	41163102	41167151	RHOV		chr11	67576505	67577454	FAM86C2P		chr11	65058239	65058714	CDC42EP2
chr15	80256402	80264851	BCL2A1		chr7	23285841	23286990	GPNMB		chr10	91087607	91088082	IFIT3
chr2	228674649	228683948	CCL20		chr1	219497998	219499847	LYPLAL1		chr17	25902303	25902778	LGALS9
chr14	94425304	94427103	ASB2		chr21	29055448	29056347	LINC00113		chr11	102115740	102116215	BIRC3
chr2	230137749	230139048	PID1		chr10	98046895	98048144	BLNK		chr17	6938677	6939152	SLC16A13
chr2	143701599	143702998	KYNU		chr13	86564282	86565281	SLITRK6		chr19	45251605	45252080	BCL3
chr17	49224240	49225889	NME1-NME2		chr11	66383405	66387304	RBM14-RBM4		chr19	49092072	49092547	SULT2B1
chr3	101554757	101556706	NFKBIZ		chr20	52956950	52958149	PFDN4		chr20	36755142	36755617	TGM2
chr17	76328840	76339939	SOCS3		chr1	85740548	85743097	LOC646626		chr16	2885676	2886151	ZG16B
chr2	143588899	143594798	KYNU		chr5	74330037	74330936	GCNT4		chr11	73189693	73190168	RELT
chr20	62317750	62319049	TNFRSF6B		chr18	11993945	11996894	IMPA2		chr4	74573528	74574003	CXCL8
chr19	49054875	49055974	SULT2B1		chr3	93596757	93597856	PROS1		chr11	102139044	102139519	BIRC3
chr11	69041655	69043154	MYEOV		chr9	19404114	19405263	ACER2		chr12	113344559	113345034	OAS1
chr17	25981440	25982489	LGALS9		chr1	51433298	51440647	CDKN2C		chr19	49087532	49088007	SULT2B1
chr2	143445449	143448448	KYNU		chr21	29046148	29048497	LINC00113		chr17	76345854	76346329	SOCS3
chr14	24629954	24631003	IRF9		chr13	86303182	86303981	SLITRK6		chr17	73873147	73873622	TRIM47
chr20	36762600	36763949	TGM2		chr1	108551898	108553097	VAV3		chr11	69069119	69069594	MYEOV
chr4	74897325	74911174	CXCL3		chr4	141172025	141174924	SCOC		chr11	69064522	69064997	MYEOV
chr11	64631005	64638954	EHD1		chr8	143884499	143887298	LY6D		chr17	7960957	7961432	ALOX15B
chr19	46753675	46755374	IGFL1		chr2	122129949	122131148	TFCP2L1		chr5	61834380	61834855	IPO11-LRRC70
chr20	6858050	6858899	BMP2		chr7	121436991	121438190	PTPRZ1		chr20	36743584	36744059	TGM2
chr19	54973675	54976224	LENG9		chr4	141293925	141295374	SCOC		chr6	29528787	29529262	UBD
chr6	2825930	2827179	SERPINB1		chr12	89870701	89871850	GALNT4		chr8	29316472	29316947	DUSP4
chr7	76086741	76087490	DTX2		chrX	106972577	106973826	TSC22D3		chr14	35834815	35835290	NFKBIA
chr17	38866290	38867289	KRT24		chr4	30618275	30619674	PCDH7		chr17	25897262	25897737	LGALS9
chr1	113549998	113551397	SLC16A1-AS1		chr9	127538914	127542463	OLFML2A		chr12	113384147	113384622	OAS3
chr17	73285040	73286689	SLC25A19		chr1	84637098	84640747	PRKACB		chr10	30723201	30723676	MAP3K8
chr10	91091695	91094394	IFIT3		chr5	162767137	162767986	CCNG1		chr19	10380240	10380715	ICAM1
chr20	6905750	6907349	BMP2		chr7	121572391	121573290	PTPRZ1
chr1	183577198	183579197	NCF2		chr16	79134495	79136094	MAF
chr11	69047705	69049454	MYEOV		chrX	106968877	106969776	TSC22D3
chr6	11389180	11391029	NEDD9		chr8	72534599	72536348	EYA1
chr4	74729725	74739024	CXCL1		chr13	86373132	86373981	SLITRK6
chr10	91086945	91088344	IFIT3		chr11	82691105	82692054	RAB30
chr6	3324380	3325379	PSMG4		chr3	123526007	123527606	MYLK
chr6	12324030	12325779	EDN1		chr15	52023352	52024751	LYSMD2
chr20	36814850	36815849	TGM2		chrX	3288427	3290276	MXRA5
chr11	102866505	102868504	MMP13		chr16	78966045	78968144	MAF
chr14	35859304	35877353	NFKBIA		chr2	222460649	222461498	EPHA4
chr2	230227799	230228798	PID1		chr14	77488554	77491603	IRF2BPL
chr1	153329098	153330697	S100A9		chr8	42380749	42381748	SMIM19
chr19	39222125	39223324	CAPN12		chr15	83417802	83419951	SNHG21
chr19	44172325	44175024	PLAUR		chr14	77470054	77475253	IRF2BPL
chr4	74639325	74644224	CXCL8		chr2	189154199	189155148	GULP1
chr4	74870725	74872124	CXCL5		chr1	101349298	101350197	EXTL2
chr10	30752295	30753594	MAP3K8		chr11	67615105	67616854	FAM86C2P
chr19	42615525	42620024	POU2F2		chr21	29065198	29067847	LINC00113
chr22	39662082	39663531	PDGFB		chr13	86160432	86161381	SLITRK6
chr6	2838830	2842929	SERPINB1		chr4	30210075	30211074	PCDH7
chr4	71387175	71389424	AMTN		chr6	80279830	80280929	LCA5
chr6	3258680	3260479	PSMG4		chr2	122127599	122128698	TFCP2L1
chr3	50353907	50354856	HYAL1		chr3	123341357	123343706	MYLK
chr11	102176555	102178704	BIRC3		chr4	141175825	141178374	SCOC
chr6	106510930	106512779	PRDM1		chr15	72267652	72268601	SENP8
chr20	6809250	6810149	BMP2		chr13	42042282	42043331	RGCC
chr1	153356198	153359047	S100A8		chr5	141981987	141982936	FGF1
chr17	15533940	15534989	CDRT1		chr2	111953849	111954848	BCL2L11
chr12	113363951	113365350	OAS3		chr11	95091755	95093604	SESN3
chr11	102171355	102172654	BIRC3		chr2	222394499	222395498	EPHA4
chr19	42613825	42614674	POU2F2		chr20	10431900	10432999	SLX4IP
chr3	101609057	101610606	NFKBIZ		chr9	127580114	127581713	OLFML2A
chr5	148169687	148171886	ADRB2		chr2	121832349	121833398	TFCP2L1
chr20	49811900	49812849	KCNG1		chr1	941498	942747	HES4
chr14	35829904	35833103	NFKBIA		chr7	29602791	29605090	PRR15
chr2	230295799	230296698	PID1		chr2	222367049	222367948	EPHA4
chr6	32820130	32824079	PSMB9		chr14	76343254	76346303	TGFB3
chr11	102164205	102165454	BIRC3		chr16	79406045	79406994	MAF
chr3	10208107	10211756	IRAK2		chr7	29619141	29620290	PRR15
chr20	49707650	49708749	KCNG1		chr4	141217225	141219024	SCOC
chr5	62547637	62548586	IPO11-LRRC70		chr3	108087957	108089106	HHLA2
chr5	150483837	150485136	TNIP1		chr3	93562607	93563656	PROS1
chr1	47655348	47656697	PDZK1IP1		chr18	61270645	61272994	SERPINB13
chr17	7962290	7964139	ALOX15B		chr4	29973475	29974474	PCDH7
chr7	76008741	76010240	ZP3		chr14	76330504	76331353	TGFB3
chr5	131405787	131415336	CSF2		chr1	78442648	78446397	DNAJB4
chr1	22466698	22469247	WNT4		chr20	304500	306049	NRSN2-AS1
chr11	73189455	73190554	RELT		chr1	84554898	84556947	PRKACB
chr15	45719852	45723101	C15orf48		chr1	219383748	219384647	LYPLAL1
chr6	11229680	11234229	NEDD9		chr3	93526507	93527556	PROS1
chr11	102158055	102159554	BIRC3		chr5	141908837	141910286	FGF1
chr1	113530698	113533697	SLC16A1-AS1		chr4	30758325	30759874	PCDH7
chr20	6804600	6806349	BMP2		chr1	101299798	101302697	EXTL2
chr6	11251280	11252879	NEDD9		chr2	121908999	121910048	TFCP2L1
chr17	73864990	73866289	TRIM47		chr20	10448650	10451699	SLX4IP
chr4	189025625	189035074	TRIML2		chr20	10491950	10492849	SLX4IP
chr12	102249051	102256150	DRAM1		chrX	3300977	3303476	MXRA5
chr3	99339007	99340656	COL8A1		chr2	111877649	111881098	BCL2L11
chr10	30808145	30812894	MAP3K8		chr2	122120699	122122598	TFCP2L1
chr6	11413480	11417079	NEDD9		chr4	141229325	141230474	SCOC
chr2	230206749	230209398	PID1		chr18	11945695	11948044	IMPA2
chr11	102094305	102095254	BIRC3		chr6	8063880	8065179	BLOC1S5
chr6	12234030	12235029	EDN1		chr5	162863937	162866386	CCNG1
chr22	38597282	38601431	MAFF		chr17	19654140	19657689	ALDH3A1
chr20	36812150	36813349	TGM2		chr11	95111005	95112004	SESN3
chr8	42052399	42054748	PLAT		chr1	108229148	108232897	VAV3
chr12	52834301	52840750	KRT6B		chr11	94978005	94979004	SESN3
chr6	160120430	160127429	SOD2		chr2	121954499	121955648	TFCP2L1
chr5	159647837	159648986	FABP6		chr10	98035545	98037394	BLNK
chr20	6947100	6947999	BMP2		chr8	72268499	72269498	EYA1
chr11	102841555	102849604	MMP13		chr16	79052195	79053294	MAF
chr20	62329750	62331499	TNFRSF6B		chr19	41426425	41429074	CYP2B7P
chr2	228660099	228664848	CCL20		chr2	114559599	114560398	SLC35F5
chr19	49071325	49072274	SULT2B1		chr8	72486499	72487648	EYA1
chr2	143658549	143659798	KYNU		chr5	74346787	74350336	GCNT4
chr5	35883737	35888336	IL7R		chr5	142023337	142025336	FGF1
chr5	131420937	131423086	CSF2		chr15	52042552	52043951	LYSMD2
chr20	43811350	43812499	PI3		chr16	79083595	79084794	MAF
chr5	148173087	148175736	ADRB2		chrX	22056927	22058726	PHEX
chr8	23706049	23707148	STC1		chr4	141181175	141182124	SCOC
chr4	74973875	74977774	CXCL2		chr14	76333904	76335003	TGFB3
chr22	43495932	43497081	BIK		chr1	62901598	62903447	USP1
chr3	99221857	99225806	COL8A1		chr2	122117449	122118998	TFCP2L1
chr1	153433548	153434847	S100A7		chr18	12022995	12024394	IMPA2
chr6	12348530	12349529	EDN1		chr6	1325580	1326529	FOXQ1
chr3	111322707	111326306	ZBED2		chr8	72170049	72170998	EYA1
chr17	38883890	38884839	KRT24		chr11	94964105	94965254	SESN3
chr22	31210982	31212081	OSBP2
chr22	39616532	39618231	PDGFB
chr1	153012698	153014297	SPRR2D
chr2	143660899	143662198	KYNU
chr10	30719845	30729194	MAP3K8
chr3	111312607	111314606	ZBED2
chr3	10225607	10251406	IRAK2
chr10	104100795	104104694	NFKB2
chr15	45361202	45362751	DUOX2
chr17	76344990	76351089	SOCS3
chr8	23385399	23394098	SLC25A37
chr7	134329891	134332090	BPGM
chr14	103585804	103611003	TNFAIP2
chr4	154634625	154635674	TLR2
chr22	39647332	39652431	PDGFB
chr2	113715749	113717148	IL36G
chr7	76066891	76069890	ZP3
chr3	99409157	99410156	COL8A1
chr7	76050091	76051140	ZP3
chr17	76318690	76319939	SOCS3
chr7	76108691	76109690	DTX2
chr6	160135030	160140379	SOD2
chr17	27049140	27056689	TLCD1
chr2	230171699	230172698	PID1
chr6	11212480	11213729	NEDD9
chr7	41908341	41910890	INHBA
chr6	150346130	150347979	RAET1L
chr7	134298241	134299490	BPGM
chr19	45503175	45505974	RELB
chr2	31623999	31625848	XDH
chr5	139723887	139731886	HBEGF
chr2	113529949	113580248	IL1A
chr5	150438187	150443536	TNIP1
chr11	118808755	118810104	UPK2
chr14	95057854	95082603	SERPINA3
chr6	2813880	2821579	SERPINB1
chr11	18153555	18155954	MRGPRX3
chr14	35822704	35827303	NFKBIA
chr15	80265652	80268201	BCL2A1
chr14	20810654	20812353	RPPH1
chr3	101544657	101549856	NFKBIZ
chr17	25878540	25880789	LGALS9
chr7	76115141	76116140	DTX2
chr2	113733649	113736398	IL36G
chr3	101532207	101533356	NFKBIZ
chr4	154597425	154598824	TLR2
chr14	94431004	94433203	ASB2
chr17	73871540	73874689	TRIM47
chr8	29350949	29351848	DUSP4
chr2	230309349	230312298	PID1
chr2	113624999	113631648	IL1B
chr6	159984580	159985529	SOD2
chr6	11404280	11405379	NEDD9
chr20	44621850	44622899	MMP9
chr11	69078305	69079504	MYEOV
chr5	150433337	150437236	TNIP1
chr16	82114745	82117244	HSD17B2
chr2	143731149	143738998	KYNU
chr5	150445487	150448536	TNIP1
chr8	42062399	42068948	PLAT
chr16	55858845	55859894	CES1
chr17	26021890	26022939	LGALS9
chr6	12260430	12267329	EDN1
chr6	32835680	32836829	PSMB9
chr6	11341130	11345529	NEDD9
chr19	6720175	6723874	C3
chr17	76320940	76322389	SOCS3
chr1	79218898	79220197	IFI44
chr11	73093805	73095004	RELT
chr16	82103995	82105444	HSD17B2
chr6	11206980	11210979	NEDD9
chr3	99439607	99441206	COL8A1
chr1	22491698	22495897	WNT4
chr2	143439849	143440848	KYNU
chr19	45519275	45520824	RELB
chr10	30697495	30698544	MAP3K8
chr1	27998248	27999547	IFI6
chr10	30782795	30785344	MAP3K8
chr5	148125937	148127486	ADRB2
chr15	90028702	90029851	RHCG
chr19	45491025	45494924	RELB
chr9	33778564	33780313	PRSS3
chr11	73099255	73100904	RELT
chr19	49056775	49057924	SULT2B1
chr2	113581299	113599948	IL1B
chr5	148288937	148296436	ADRB2
chr5	35875987	35878236	IL7R
chr6	106200730	106201679	PRDM1
chr19	46757725	46763624	IGFL1
chr6	106632380	106633229	PRDM1
chr6	106549030	106550179	PRDM1
chr17	49229440	49231639	NME1-NME2
chr1	22463598	22465497	WNT4
chr2	143568999	143570648	KYNU
chr8	29274799	29276998	DUSP4
chr8	42041599	42044448	PLAT
chr12	102329401	102330950	DRAM1
chr8	42037299	42038698	PLAT
chr12	123194701	123196500	HCAR3
chr6	2806130	2811529	SERPINB1
chr6	106566980	106568379	PRDM1
chr10	30779795	30780944	MAP3K8
chr12	49258751	49260450	RND1
chr6	160097030	160105129	SOD2
chr2	143614499	143618348	KYNU
chr2	163173749	163176548	IFIH1
chr4	74788725	74789774	CXCL1
chr8	42082699	42083898	PLAT
chr6	160066330	160067979	SOD2
chr7	76073291	76075590	DTX2
chr1	155084698	155086997	EFNA1
chr16	2885495	2886744	ZG16B
chr17	76352090	76357539	SOCS3
chr4	74952525	74955574	CXCL2
chr6	2822730	2824729	SERPINB1
chr3	111345757	111347206	ZBED2
chr20	6990750	6992299	BMP2
chr16	3113745	3116744	IL32
chr5	62557787	62558936	IPO11-LRRC70
chr4	74757325	74758324	CXCL1
chr7	139732441	139735990	PARP12
chr4	74597275	74611624	CXCL8
chr20	62313300	62314699	TNFRSF6B
chr11	125373405	125376204	FEZ1
chr15	90045952	90047451	RHCG
chr1	153347098	153349847	S100A12
chr15	40125302	40126401	GPR176
chr6	11368730	11369729	NEDD9
chr2	228652849	228656048	CCL20
chr20	6863300	6864499	BMP2
chr11	102182455	102190904	BIRC3
chr2	143513699	143514798	KYNU
chr10	104158145	104159894	NFKB2
chr12	102301551	102305450	DRAM1
chr6	106206680	106208779	PRDM1
chr19	42625475	42626624	POU2F2
chr12	49275051	49277750	RND1
chr11	72523255	72526604	ATG16L2
chr22	31233582	31234881	OSBP2
chr20	6983950	6985049	BMP2
chr11	18269905	18270954	SAA2
chr11	102828405	102830204	MMP13
chr5	159657387	159660886	FABP6
chr7	92812391	92814040	SAMD9L
chr17	38170140	38172389	CSF3
chr7	134325641	134328990	BPGM
chr20	6889500	6890899	BMP2
chr19	44178475	44180524	PLAUR
chr12	102267601	102272900	DRAM1
chr20	44634950	44637849	MMP9
chr6	12369530	12372529	EDN1
chr5	35771137	35772136	IL7R
chr13	43576832	43581581	EPSTI1
chr19	49092025	49092974	SULT2B1
chr12	102288201	102289250	DRAM1
chr12	7167101	7168550	C1S
chr15	41153602	41156101	RHOV
chr2	228698799	228708648	CCL20
chr11	102871355	102873604	MMP13
chr20	35578800	35580699	SAMHD1
chr15	41170002	41172651	RHOV
chr11	69063855	69070354	MYEOV
chr17	77032240	77038489	C1QTNF1
chr1	153320798	153321947	PGLYRP4
chr3	101538457	101541806	NFKBIZ
chr12	113372201	113373200	OAS3
chr22	31476732	31478731	SMTN
chr8	23754249	23757648	STC1
chr12	7185651	7187700	C1S
chr2	31718899	31720148	XDH
chr18	61546645	61547644	SERPINB2
chr6	160015380	160017229	SOD2
chr2	31650899	31654148	XDH
chr6	12249230	12252879	EDN1
chr6	106516980	106518329	PRDM1
chr1	152954798	152957097	SPRR1A
chr9	124706664	124707663	TTLL11
chr6	106217580	106218579	PRDM1
chr2	31560099	31561398	XDH
chr8	23654299	23657198	STC1
chr4	74583325	74596774	CXCL8
chr22	31456882	31459481	SMTN
chr2	31607199	31608398	XDH
chr20	36801400	36802549	TGM2
chr19	39189125	39190474	CAPN12
chr11	125377405	125380304	FEZ1
chr2	143622949	143627198	KYNU
chr5	141703637	141705386	SPRY4
chr22	31240732	31241681	OSBP2
chr6	12241280	12242829	EDN1
chr5	35846837	35848836	IL7R
chr11	102138105	102141454	BIRC3
chr8	23395949	23403548	SLC25A37
chr7	41748891	41751740	INHBA
chr17	25892590	25893789	LGALS9
chr11	93719405	93720804	HEPHL1
chr1	22483048	22484647	WNT4
chr11	18287155	18288254	SAA1
chr13	43570382	43571931	EPSTI1
chr2	223309949	223318448	SGPP2
chr2	223286199	223296448	SGPP2
chr11	73086905	73088854	RELT
chr17	77013190	77025389	C1QTNF1
chr12	49628001	49629550	TUBA1C
chr14	35834054	35849253	NFKBIA
chr15	40200202	40201251	GPR176
chr2	230271399	230274998	PID1
chr5	62453537	62454486	IPO11-LRRC70
chr20	6747650	6751849	BMP2
chr19	39684175	39685424	NCCRP1
chr12	123203701	123207850	HCAR3
chr20	6936450	6937899	BMP2
chr17	15545290	15555639	CDRT1
chr3	99237557	99241756	COL8A1
chr17	26013190	26014039	LGALS9
