# Supplementary material for: SARS-CoV2 drives JAK1/2-dependent local and systemic complement hyperactivation
Source: Res Sq. 2020 Jun 9:rs.3.rs-33390. Preprint. [Version 1] doi: 10.21203/rs.3.rs-33390/v1 (PMC7336704; doi:10.21203/rs.3.rs-33390/v1)
Supplement: Supplement 4 [file TableS4.xlsx]

## Sheet: S4A
Table S4A. GSEA-based drug prediction
A549 SARS-CoV2 vs. Mock (SARS-CoV2 up-regulated genes vs. drug donw-regulated genes)							NHBE SARS-CoV2 vs. Mock (SARS-CoV2 up-regulated genes vs. drug donw-regulated genes)
NAME	SIZE	ES	NES	NOM p-val	FDR q-val		NAME	SIZE	ES	NES	NOM p-val	FDR q-val
RUXOLITINIB_MCF7_DOWN	349	0.634926	2.34728	0	0		RUXOLITINIB_MCF7_DOWN	349	0.544946	2.03435	0	0
ATOVAQUONE_MCF7_DOWN	335	0.613105	2.25387	0	0		AG-012559_PC3_DOWN	127	0.566741	1.88994	0	0.00654491
SULPIRIDE_PC3_DOWN	589	0.584773	2.22169	0	0		CP-690334-01_PC3_DOWN	17	0.845662	1.89302	0	0.00843161
ETHOSUXIMIDE_HL60_DOWN	179	0.630287	2.16953	0	0		(+)-CHELIDONINE_HL60_DOWN	48	0.671316	1.90095	0	0.0105603
EPIVINCAMINE_HL60_DOWN	156	0.617446	2.09248	0	0.000293891		MONORDEN_SKMEL5_DOWN	15	0.827304	1.85175	0.00234742	0.0121938
THIOGUANOSINE_MCF7_DOWN	143	0.608875	2.0561	0	0.000494636		PACLITAXEL_PC3_DOWN	403	0.481539	1.81217	0	0.0125681
AMANTADINE_HL60_DOWN	97	0.618476	1.98213	0	0.00105334		HYOSCYAMINE_HL60_DOWN	78	0.585952	1.83388	0	0.0136062
DEXVERAPAMIL_MCF7_DOWN	311	0.531578	1.94942	0	0.00118298		PENTETRAZOL_HL60_DOWN	63	0.612622	1.82601	0	0.0137914
IRINOTECAN_PC3_DOWN	956	0.498321	1.96183	0	0.00127321		AMBROXOL_PC3_DOWN	600	0.465668	1.8147	0	0.0138206
HARMINE_MCF7_DOWN	235	0.548869	1.95017	0	0.00130128		PYRANTEL_HL60_DOWN	33	0.67348	1.79457	0.00225734	0.0162626
IPRATROPIUM BROMIDE_HL60_DOWN	185	0.55879	1.93741	0	0.00144407		OXOLINIC ACID_HL60_DOWN	42	0.626737	1.73049	0.00221729	0.0404141
NICLOSAMIDE_HL60_DOWN	260	0.542027	1.95227	0	0.00144586		QUINPIROLE_HL60_DOWN	234	0.465975	1.67062	0	0.0682613
GEFITINIB_HL60_DOWN	76	0.627953	1.91999	0	0.00156415		NITROFURAL_PC3_DOWN	216	0.470954	1.67724	0	0.0692872
HESPERETIN_PC3_DOWN	230	0.536544	1.91553	0	0.00166616		DIMETHYLOXALYLGLYCINE_PC3_DOWN	14	0.745198	1.64062	0.0115473	0.0714995
PIPERLONGUMINE_HL60_DOWN	369	0.50886	1.90491	0	0.00213312		F0447-0125_PC3_DOWN	15	0.738676	1.64573	0.0152174	0.0722273
CANAVANINE_MCF7_DOWN	72	0.615037	1.8938	0	0.00226461		TETRYZOLINE_HL60_DOWN	128	0.494958	1.65861	0	0.0727207
METHOTREXATE_PC3_DOWN	32	0.70988	1.88563	0	0.00272208		VINBLASTINE_PC3_DOWN	17	0.717276	1.65106	0.0153509	0.0733312
LIDOCAINE_PC3_DOWN	39	0.680905	1.8806	0	0.00272943		BROMOCRIPTINE_HL60_DOWN	99	0.509066	1.62636	0.00230415	0.0785943
APIGENIN_MCF7_DOWN	85	0.596377	1.8656	0	0.00364124		PERGOLIDE_HL60_DOWN	323	0.436503	1.61574	0	0.0832645
PICROTOXININ_HL60_DOWN	101	0.577384	1.86134	0	0.00396143		NOCODAZOLE_HL60_DOWN	200	0.454889	1.59873	0	0.0888488
SECURININE_PC3_DOWN	34	0.697461	1.85427	0	0.00445547		PRESTWICK-983_HL60_DOWN	227	0.451578	1.60166	0	0.0904547
MESALAZINE_MCF7_DOWN	75	0.600378	1.84359	0	0.00497009		FLUVASTATIN_PC3_DOWN	11	0.766438	1.57914	0.0215983	0.104668
THIOGUANOSINE_PC3_DOWN	140	0.542914	1.82437	0	0.00585866		PODOPHYLLOTOXIN_HL60_DOWN	128	0.469005	1.56783	0	0.111322
QUERCETIN_MCF7_DOWN	22	0.734906	1.83068	0	0.00587671		ALPROSTADIL_HL60_DOWN	475	0.410646	1.56052	0	0.11374
VERAPAMIL_MCF7_DOWN	53	0.629877	1.83405	0	0.00600696		(-)-ISOPRENALINE_HL60_DOWN	140	0.449622	1.50778	0.00700935	0.143492
CP-863187_PC3_DOWN	48	0.637205	1.82462	0.00181818	0.00608399		PROCAINAMIDE_PC3_DOWN	12	0.726691	1.5011	0.0431818	0.146283
STAUROSPORINE_MCF7_DOWN	614	0.478522	1.82594	0	0.00616378		PIOGLITAZONE_PC3_DOWN	20	0.635057	1.49255	0.0405405	0.146499
CEFALEXIN_HL60_DOWN	27	0.699248	1.79448	0.00174216	0.00828057		MYCOPHENOLIC ACID_PC3_DOWN	11	0.747328	1.50904	0.043956	0.146759
FISETIN_PC3_DOWN	505	0.474449	1.79717	0	0.00831677		VINBLASTINE_MCF7_DOWN	10	0.747505	1.49643	0.0445434	0.147108
RONIDAZOLE_MCF7_DOWN	48	0.612404	1.78267	0.00165563	0.00962253		TANESPIMYCIN_HL60_DOWN	28	0.57812	1.48283	0.0338983	0.149824
ETYNODIOL_HL60_DOWN	43	0.626014	1.77887	0	0.0100028		FENOTEROL_PC3_DOWN	12	0.723486	1.5192	0.0497738	0.150954
NEOSTIGMINE BROMIDE_PC3_DOWN	626	0.461161	1.7765	0	0.0101794		LY-294002_PC3_DOWN	38	0.55135	1.50928	0.0150862	0.151692
ETIFENIN_PC3_DOWN	587	0.460458	1.76462	0	0.0117064		BARICITINIB_SYSTEMIC-W12_DOWN	310	0.403771	1.48472	0	0.151809
CEFADROXIL_HL60_DOWN	137	0.530687	1.76109	0	0.0117383		COLCHICINE_HL60_DOWN	126	0.456556	1.52012	0.00243902	0.155678
OUABAIN_HL60_DOWN	515	0.463634	1.75517	0	0.0117956		MEPACRINE_HL60_DOWN	44	0.523294	1.4521	0.0327103	0.173741
DAUNORUBICIN_PC3_DOWN	367	0.477866	1.7582	0	0.0118066		ETYNODIOL_HL60_DOWN	43	0.524135	1.45445	0.0374707	0.175521
FLUNIXIN_HL60_DOWN	224	0.502212	1.76733	0	0.0118346		ZARDAVERINE_PC3_DOWN	10	0.735082	1.45514	0.0787234	0.179731
RIMEXOLONE_HL60_DOWN	41	0.641404	1.76561	0.00178571	0.0118378		TROGLITAZONE_PC3_DOWN	16	0.626547	1.4188	0.0791367	0.188614
ZIMELDINE_PC3_DOWN	32	0.669365	1.75605	0	0.01184		MINOCYCLINE_HL60_DOWN	21	0.594773	1.42053	0.0586907	0.190358
NICLOSAMIDE_PC3_DOWN	28	0.68606	1.76113	0	0.0120644		DIHYDROERGOCRISTINE_HL60_DOWN	186	0.407222	1.43478	0.00243309	0.190379
NIFUROXAZIDE_HL60_DOWN	25	0.69124	1.74376	0.00372439	0.013392		MEBENDAZOLE_HL60_DOWN	140	0.423477	1.42587	0.0119904	0.192373
TONZONIUM BROMIDE_PC3_DOWN	67	0.571399	1.74428	0	0.0136099		AMIKACIN_PC3_DOWN	318	0.379601	1.42196	0	0.192962
CHLORPROMAZINE_MCF7_DOWN	27	0.684786	1.73995	0.00174825	0.0140438		RIFABUTIN_MCF7_DOWN	101	0.437564	1.40413	0.00990099	0.195363
MEDRYSONE_HL60_DOWN	724	0.446541	1.7372	0	0.014091		PRIMIDONE_PC3_DOWN	75	0.458991	1.40963	0.027027	0.196468
MITOXANTRONE_PC3_DOWN	428	0.459883	1.72809	0	0.0158517		GELDANAMYCIN_HL60_DOWN	49	0.500135	1.42599	0.0493827	0.197119
TYRPHOSTIN AG-825_MCF7_DOWN	430	0.459324	1.71464	0	0.0167591		SC-560_MCF7_DOWN	24	0.577369	1.40511	0.0764045	0.198347
BERBERINE_HL60_DOWN	24	0.689853	1.72247	0.00185874	0.0167947		WITHAFERIN A_PC3_DOWN	26	0.549038	1.37787	0.076087	0.222684
HARMINE_PC3_DOWN	126	0.520287	1.71486	0	0.0170663		METHYLERGOMETRINE_HL60_DOWN	159	0.392096	1.33983	0.0194647	0.249206
FLUVASTATIN_PC3_DOWN	11	0.821269	1.71553	0.00746269	0.0170854
DIGOXIGENIN_MCF7_DOWN	258	0.476764	1.71824	0	0.0172265
BARICITINIB_SYSTEMIC-W12_DOWN	310	0.470212	1.7089	0	0.0173221
CAFFEIC ACID_PC3_DOWN	29	0.67636	1.71589	0	0.0174125
MITOXANTRONE_MCF7_DOWN	461	0.44927	1.69402	0	0.0178111
SANGUINARINE_HL60_DOWN	411	0.456613	1.69604	0	0.0178444
MECLOFENOXATE_HL60_DOWN	681	0.439757	1.6964	0	0.0180257
SUCCINYLSULFATHIAZOLE_PC3_DOWN	29	0.655386	1.7007	0.00182482	0.0180654
AZACYCLONOL_HL60_DOWN	663	0.438493	1.69016	0	0.0181134
ALEXIDINE_PC3_DOWN	34	0.633956	1.70406	0.00179211	0.0181417
DOXORUBICIN_MCF7_DOWN	944	0.429329	1.69119	0	0.0181504
ELLIPTICINE_PC3_DOWN	375	0.461154	1.70525	0	0.0182628
DIGITOXIGENIN_PC3_DOWN	651	0.440254	1.70104	0	0.0183156
PIPEMIDIC ACID_PC3_DOWN	68	0.55781	1.69648	0	0.0183365
STROPHANTHIDIN_PC3_DOWN	149	0.504624	1.69744	0	0.0184337
F0447-0125_PC3_DOWN	15	0.761818	1.68332	0.00182482	0.0196673
PROSCILLARIDIN_MCF7_DOWN	393	0.452541	1.67468	0	0.0214232
GLYCOCHOLIC ACID_PC3_DOWN	68	0.556761	1.67249	0.00170068	0.0217756
THIORIDAZINE_PC3_DOWN	49	0.581631	1.66037	0.0017094	0.0249065
1,5-ISOQUINOLINEDIOL_HL60_DOWN	69	0.54897	1.65602	0	0.0257324
NOCODAZOLE_MCF7_DOWN	51	0.57127	1.65647	0.0100167	0.0258983
OUABAIN_PC3_DOWN	134	0.498397	1.6502	0.00161031	0.0266502
TRACAZOLATE_HL60_DOWN	22	0.673197	1.64845	0.00704225	0.0267607
ACEPROMAZINE_HL60_DOWN	24	0.664599	1.65025	0.0188324	0.0269665
CAPTOPRIL_PC3_DOWN	817	0.420991	1.63634	0	0.030478
CLOTRIMAZOLE_HL60_DOWN	16	0.711138	1.62867	0.0164835	0.0306618
DOXORUBICIN_PC3_DOWN	973	0.413174	1.63025	0	0.0308177
BEPRIDIL_PC3_DOWN	12	0.770278	1.62904	0.0111111	0.0309634
BENZETHONIUM CHLORIDE_HL60_DOWN	35	0.607569	1.63316	0.00695652	0.0310834
ARECOLINE_HL60_DOWN	14	0.745222	1.63074	0.0135922	0.0315439
AZTREONAM_HL60_DOWN	24	0.651055	1.6251	0.0147874	0.0316869
ELLIPTICINE_MCF7_DOWN	483	0.426169	1.61692	0	0.0336229
KETOCONAZOLE_HL60_DOWN	38	0.596193	1.61804	0.0035524	0.0338057
SUCCINYLSULFATHIAZOLE_HL60_DOWN	32	0.604119	1.61455	0.0107335	0.0340581
15-DELTA PROSTAGLANDIN J2_PC3_DOWN	16	0.705045	1.60989	0.0202952	0.035553
BENZOCAINE_PC3_DOWN	69	0.532682	1.60422	0.0051458	0.037469
DEQUALINIUM CHLORIDE_HL60_DOWN	62	0.537493	1.60214	0.00512821	0.0378754
FLUPENTIXOL_HL60_DOWN	45	0.567656	1.59656	0.0104712	0.0393261
LANATOSIDE C_PC3_DOWN	125	0.483241	1.59687	0	0.0397111
DIGOXIGENIN_HL60_DOWN	625	0.414634	1.59147	0	0.0408775
PROSCILLARIDIN_HL60_DOWN	584	0.418864	1.58916	0	0.0409393
PRIMAQUINE_PC3_DOWN	507	0.420452	1.58972	0	0.0411184
METHYLERGOMETRINE_PC3_DOWN	47	0.558495	1.59149	0.0172414	0.0413368
DEPTROPINE_HL60_DOWN	414	0.427348	1.58115	0	0.0439175
WITHAFERIN A_PC3_DOWN	26	0.610719	1.57948	0.0180832	0.0442319
LAUDANOSINE_HL60_DOWN	74	0.520738	1.57431	0.00332779	0.0459531
HELVETICOSIDE_PC3_DOWN	85	0.496008	1.56614	0.0033389	0.0481441
ETACRYNIC ACID_HL60_DOWN	60	0.525124	1.56888	0.0102916	0.0483524
LANATOSIDE C_HL60_DOWN	532	0.412597	1.56657	0	0.0484021
CHLORTETRACYCLINE_PC3_DOWN	93	0.496185	1.56093	0.00164474	0.0484287
PIMOZIDE_HL60_DOWN	17	0.674933	1.5646	0.0164234	0.0484362
FULVESTRANT_PC3_DOWN	143	0.466167	1.56727	0	0.0485581
HELVETICOSIDE_HL60_DOWN	502	0.413384	1.56347	0	0.0486289
GLIPIZIDE_PC3_DOWN	14	0.70739	1.56144	0.0310786	0.0486905
FLUOXETINE_PC3_DOWN	10	0.77248	1.56163	0.0240741	0.0490427
METOCLOPRAMIDE_HL60_DOWN	80	0.503763	1.55514	0.00168067	0.050383
DIRITHROMYCIN_HL60_DOWN	529	0.411074	1.55576	0	0.0505097
0297417-0002B_MCF7_DOWN	94	0.49418	1.5508	0.00338983	0.0521137
4,5-DIANILINOPHTHALIMIDE_PC3_DOWN	10	0.772575	1.54636	0.0299065	0.0539747
OUABAIN_MCF7_DOWN	447	0.413511	1.54434	0	0.0545879
NAFCILLIN_HL60_DOWN	10	0.761736	1.54121	0.0351562	0.0550201
HELVETICOSIDE_MCF7_DOWN	515	0.409286	1.54188	0	0.0552539
AR-A014418_PC3_DOWN	14	0.702959	1.53911	0.0358491	0.0555986
LOMUSTINE_PC3_DOWN	104	0.474417	1.53752	0.00499168	0.0559683
HESPERIDIN_PC3_DOWN	100	0.476204	1.53045	0.00508475	0.0593019
CLOMIPRAMINE_HL60_DOWN	12	0.720867	1.5287	0.0366795	0.05951
DIGITOXIGENIN_HL60_DOWN	675	0.395485	1.52406	0	0.0615052
CARMUSTINE_PC3_DOWN	28	0.5961	1.52133	0.0164234	0.0624447
DIGITOXIGENIN_MCF7_DOWN	351	0.411313	1.51964	0	0.0629263
LEVONORGESTREL_HL60_DOWN	285	0.416098	1.51471	0	0.0649106
NICOTINIC ACID_PC3_DOWN	27	0.595693	1.51526	0.0254545	0.0651396
BETULINIC ACID_HL60_DOWN	47	0.526359	1.50984	0.0188034	0.0674449
CIMETIDINE_PC3_DOWN	911	0.385526	1.5088	0	0.0675829
ESTRADIOL_PC3_DOWN	15	0.67424	1.50578	0.040146	0.0677938
DIGOXIN_MCF7_DOWN	415	0.403661	1.50675	0	0.0678069
CEFOTIAM_PC3_DOWN	50	0.527443	1.50711	0.0227273	0.0680749
DIGOXIN_PC3_DOWN	170	0.442899	1.50349	0.00155039	0.0686332
HARMOL_PC3_DOWN	36	0.549954	1.49944	0.0253165	0.0702634
BISACODYL_MCF7_DOWN	347	0.409024	1.50033	0	0.0703281
ISOXSUPRINE_HL60_DOWN	24	0.609868	1.49427	0.032967	0.0727594
CLOMIPRAMINE_PC3_DOWN	100	0.466545	1.49314	0.00638978	0.0728233
QUERCETIN_PC3_DOWN	28	0.576446	1.49084	0.0431035	0.0732853
AMOXAPINE_PC3_DOWN	12	0.706567	1.49108	0.0379747	0.073625
(-)-ATENOLOL_HL60_DOWN	17	0.641236	1.4885	0.0636704	0.074213
LANATOSIDE C_MCF7_DOWN	612	0.388078	1.48506	0	0.0753494
0316684-0000_MCF7_DOWN	28	0.584497	1.48599	0.035461	0.0753653
COLCHICINE_HL60_DOWN	126	0.446813	1.48253	0.0184615	0.0763905
BACLOFEN_HL60_DOWN	221	0.416967	1.47564	0	0.0786399
SCOPOLAMINE_PC3_DOWN	351	0.402418	1.47653	0	0.0787077
DIHYDROERGOTAMINE_HL60_DOWN	278	0.410457	1.47706	0	0.0788531
NYSTATIN_PC3_DOWN	17	0.646283	1.47214	0.04363	0.0791452
CINCHOCAINE_PC3_DOWN	16	0.651044	1.47231	0.0560579	0.0796253
ELLIPTICINE_HL60_DOWN	154	0.430979	1.47316	0.00634921	0.0797197
LUTEOLIN_HL60_DOWN	283	0.407877	1.47013	0.00143678	0.0798802
DIGOXIN_HL60_DOWN	424	0.391599	1.46392	0	0.0835372
ZUCLOPENTHIXOL_PC3_DOWN	242	0.411749	1.45995	0	0.0843567
PROMETHAZINE_PC3_DOWN	43	0.527335	1.46042	0.0271186	0.08462
THIOSTREPTON_MCF7_DOWN	21	0.60998	1.46067	0.0488722	0.0850869
VALPROIC ACID_SKMEL5_DOWN	14	0.644658	1.454	0.0696429	0.0859209
BENFOTIAMINE_PC3_DOWN	96	0.455973	1.45423	0.0101523	0.0863026
APIGENIN_HL60_DOWN	377	0.393385	1.45253	0	0.0863152
PREGNENOLONE_PC3_DOWN	306	0.399557	1.45139	0	0.0866032
DEPTROPINE_PC3_DOWN	10	0.70725	1.45054	0.0694184	0.0866199
8-AZAGUANINE_PC3_DOWN	193	0.420045	1.45528	0.00465839	0.0867338
MIDECAMYCIN_HL60_DOWN	224	0.413233	1.45429	0.00149477	0.0868718
DOXAZOSIN_HL60_DOWN	29	0.561471	1.44843	0.0357782	0.0875211
CYPROHEPTADINE_PC3_DOWN	42	0.51784	1.44451	0.0369718	0.0894406
PYRVINIUM_HL60_DOWN	73	0.472342	1.44514	0.0278746	0.0896083
SISOMICIN_HL60_DOWN	22	0.588968	1.43717	0.0568384	0.0926517
TRICHOSTATIN A_SSMCF7_DOWN	151	0.42221	1.43586	0.00308166	0.0928812
CEFALOTIN_HL60_DOWN	60	0.483139	1.43735	0.0227273	0.0931337
COTININE_PC3_DOWN	20	0.607752	1.43782	0.049904	0.0933484
NARINGIN_HL60_DOWN	37	0.518223	1.42819	0.0314815	0.0973384
ROSIGLITAZONE_PC3_DOWN	18	0.622158	1.42838	0.0623819	0.0978059
RESVERATROL_PC3_DOWN	41	0.516298	1.41853	0.0428082	0.0995113
EMETINE_HL60_DOWN	407	0.381421	1.41687	0	0.0995459
EMETINE_MCF7_DOWN	237	0.40004	1.41607	0.00149031	0.0995948
CYCLOPENTHIAZIDE_PC3_DOWN	247	0.395833	1.42409	0	0.0996242
R-ATENOLOL_PC3_DOWN	134	0.427392	1.4191	0.0154321	0.0996831
ALEXIDINE_HL60_DOWN	23	0.591951	1.4197	0.0606061	0.0997275
MOROXYDINE_PC3_DOWN	13	0.65123	1.41694	0.063197	0.100083
METOPROLOL_HL60_DOWN	102	0.437499	1.41977	0.0230643	0.100304
DISOPYRAMIDE_MCF7_DOWN	49	0.49735	1.42129	0.0409982	0.100432
MINOXIDIL_PC3_DOWN	242	0.398854	1.42204	0.00286123	0.100475
PERHEXILINE_HL60_DOWN	10	0.702404	1.42041	0.0811321	0.100518
LUTEOLIN_MCF7_DOWN	21	0.59697	1.41259	0.0656934	0.101803
SEMUSTINE_PC3_DOWN	11	0.685535	1.41088	0.0882353	0.102569
CP-690334-01_PC3_DOWN	17	0.613618	1.40981	0.0811321	0.102792
IOXAGLIC ACID_HL60_DOWN	12	0.66141	1.40857	0.0722656	0.103236
IONOMYCIN_MCF7_DOWN	23	0.570265	1.40504	0.0636364	0.104997
METHAZOLAMIDE_HL60_DOWN	125	0.423685	1.40354	0.0212766	0.10502
CLOFIBRATE_MCF7_DOWN	10	0.691656	1.40373	0.102703	0.105468
8-AZAGUANINE_HL60_DOWN	841	0.360951	1.40156	0	0.105911
CP-944629_PC3_DOWN	18	0.58685	1.3978	0.0827338	0.107172
IFENPRODIL_PC3_DOWN	26	0.54778	1.39848	0.0755814	0.107216
STROPHANTHIDIN_HL60_DOWN	323	0.379864	1.39692	0.003003	0.107293
DIHYDROERGOCRISTINE_HL60_DOWN	186	0.403132	1.39505	0.0029985	0.107444
0198306-0000_MCF7_DOWN	10	0.692184	1.39882	0.0954128	0.107582
PHA-00665752_MCF7_DOWN	265	0.386056	1.39521	0.00293686	0.107929
CHLORHEXIDINE_PC3_DOWN	511	0.366988	1.39041	0.00136426	0.109178
DEFEROXAMINE_PC3_DOWN	19	0.593514	1.39085	0.0750436	0.109397
FURAZOLIDONE_HL60_DOWN	35	0.509792	1.38929	0.0649123	0.109424
LUTEOLIN_PC3_DOWN	63	0.457934	1.38724	0.0401396	0.110589
RESVERATROL_MCF7_DOWN	101	0.431151	1.38631	0.0213465	0.110696
BUFLOMEDIL_PC3_DOWN	99	0.431653	1.3855	0.0232945	0.110782
BENZYLPENICILLIN_HL60_DOWN	35	0.511377	1.3775	0.0721649	0.116376
CHLORPROTHIXENE_PC3_DOWN	56	0.466914	1.376	0.0388513	0.116505
PARTHENOLIDE_MCF7_DOWN	151	0.404395	1.37647	0.0245399	0.116753
AMANTADINE_PC3_DOWN	39	0.504597	1.37369	0.066087	0.117088
PARTHENOLIDE_PC3_DOWN	167	0.404702	1.37432	0.018018	0.117196
VERTEPORFIN_HL60_DOWN	273	0.381534	1.37217	0.00595238	0.117632
SULCONAZOLE_HL60_DOWN	18	0.592928	1.36732	0.09319	0.118658
PHTHALYLSULFATHIAZOLE_PC3_DOWN	21	0.565137	1.37019	0.0887681	0.118663
MECLOZINE_PC3_DOWN	12	0.644666	1.36743	0.109023	0.119144
ETHAVERINE_HL60_DOWN	53	0.46739	1.36516	0.0471204	0.119316
VERTEPORFIN_MCF7_DOWN	226	0.386112	1.36746	0.00902256	0.119652
CHLORTETRACYCLINE_HL60_DOWN	1000	0.346552	1.36523	0	0.119795
TOLNAFTATE_PC3_DOWN	228	0.385232	1.36768	0.00749625	0.12002
DEFEROXAMINE_MCF7_DOWN	20	0.570996	1.35969	0.0799257	0.123325
TROGLITAZONE_PC3_DOWN	16	0.594032	1.35881	0.0981818	0.123542
FULVESTRANT_MCF7_DOWN	191	0.389875	1.35554	0.016692	0.125934
PENTOXYVERINE_HL60_DOWN	10	0.679796	1.3512	0.121043	0.128691
0297417-0002B_PC3_DOWN	72	0.443055	1.34463	0.0490694	0.133934
OCTOPAMINE_PC3_DOWN	40	0.485429	1.34173	0.0778547	0.13596
RESVERATROL_HL60_DOWN	17	0.586307	1.33925	0.104283	0.137354
NIFEDIPINE_HL60_DOWN	47	0.467188	1.33334	0.0737564	0.141971
DIPIVEFRINE_HL60_DOWN	24	0.530118	1.32937	0.122414	0.144974
CEFORANIDE_PC3_DOWN	45	0.468935	1.32752	0.0656934	0.145457
DOXYCYCLINE_HL60_DOWN	173	0.387518	1.32801	0.0251968	0.145666
METRONIDAZOLE_PC3_DOWN	701	0.341755	1.32666	0	0.145676
CICLOPIROX_MCF7_DOWN	65	0.436861	1.32421	0.0800712	0.147302
METHOTREXATE_MCF7_DOWN	51	0.461826	1.31354	0.0834725	0.157227
CEPHAELINE_PC3_DOWN	225	0.370554	1.3128	0.012987	0.157257
(+)-CHELIDONINE_HL60_DOWN	48	0.461243	1.30556	0.0738832	0.163901
CLONIDINE_HL60_DOWN	102	0.403608	1.30407	0.0544554	0.164742
KETANSERIN_PC3_DOWN	43	0.466012	1.3016	0.0962199	0.165226
DIGOXIGENIN_PC3_DOWN	63	0.427661	1.30221	0.0882825	0.165398
DOMPERIDONE_MCF7_DOWN	46	0.45199	1.30067	0.0998279	0.165405
SULFAMONOMETHOXINE_HL60_DOWN	53	0.459251	1.30261	0.100548	0.165612
PROPYLTHIOURACIL_PC3_DOWN	34	0.475768	1.29931	0.114783	0.166132
ZALCITABINE_PC3_DOWN	684	0.334899	1.29611	0.00128535	0.168618
CISAPRIDE_PC3_DOWN	11	0.623563	1.29364	0.176577	0.170576
PIOGLITAZONE_PC3_DOWN	20	0.543843	1.28845	0.134146	0.175227
CARBAMAZEPINE_HL60_DOWN	33	0.489471	1.28679	0.126298	0.176466
5707885_PC3_DOWN	10	0.639365	1.28523	0.17658	0.177377
CLOPERASTINE_PC3_DOWN	34	0.482447	1.28227	0.123264	0.180065
GABEXATE_PC3_DOWN	156	0.377096	1.28055	0.0411862	0.181296
FLUMEQUINE_HL60_DOWN	19	0.546151	1.27881	0.158088	0.18166
AZACITIDINE_PC3_DOWN	567	0.332371	1.27938	0.00915033	0.18177
ATOVAQUONE_HL60_DOWN	55	0.437616	1.27191	0.110517	0.189021
KAEMPFEROL_HL60_DOWN	10	0.632176	1.27039	0.189964	0.189173
PHENOXYBENZAMINE_MCF7_DOWN	45	0.444681	1.27105	0.133791	0.189181
CALCIUM PANTOTHENATE_HL60_DOWN	14	0.583645	1.26873	0.199219	0.190601
SULFAGUANIDINE_PC3_DOWN	548	0.333901	1.26729	0.0137363	0.19142
MEBENDAZOLE_HL60_DOWN	140	0.3777	1.2633	0.0638978	0.195398
STOCK1N-35696_MCF7_DOWN	12	0.592225	1.26034	0.191606	0.198158
LY-294002_PC3_DOWN	38	0.463005	1.25939	0.150338	0.198528
STOCK1N-35215_PC3_DOWN	18	0.536575	1.25795	0.161404	0.19942
MONOBENZONE_PC3_DOWN	196	0.361483	1.25447	0.0535433	0.202135
METHYLERGOMETRINE_HL60_DOWN	159	0.36517	1.25479	0.0579268	0.202541
DIPYRIDAMOLE_PC3_DOWN	13	0.577885	1.25076	0.192793	0.206006
PYRAZINAMIDE_HL60_DOWN	15	0.562888	1.24768	0.186594	0.208965
DORZOLAMIDE_HL60_DOWN	226	0.351328	1.24369	0.0649547	0.212624
VORINOSTAT_PC3_DOWN	339	0.337487	1.24418	0.0344333	0.212767
COLFORSIN_MCF7_DOWN	30	0.479817	1.24176	0.151618	0.2143
SECURININE_HL60_DOWN	68	0.408721	1.23645	0.11925	0.219999
CAPTOPRIL_HL60_DOWN	158	0.360294	1.22823	0.081862	0.230679
CP-690334-01_MCF7_DOWN	16	0.538145	1.2256	0.214414	0.232564
TANESPIMYCIN_SKMEL5_DOWN	10	0.60146	1.22563	0.221154	0.233416
SKIMMIANINE_HL60_DOWN	24	0.506744	1.22276	0.185053	0.234694
PROCAINAMIDE_PC3_DOWN	12	0.595063	1.22182	0.214953	0.235113
MG-262_MCF7_DOWN	391	0.330736	1.22303	0.0369844	0.235204
NILUTAMIDE_PC3_DOWN	35	0.448697	1.21961	0.183849	0.237307
TOLAZOLINE_PC3_DOWN	143	0.363074	1.21861	0.104524	0.237534
5109870_MCF7_DOWN	64	0.406378	1.21655	0.135091	0.239511
PROGESTERONE_HL60_DOWN	49	0.428946	1.21541	0.145422	0.240068
CHLORPROPAMIDE_MCF7_DOWN	12	0.567942	1.21412	0.223022	0.241021
METHAPYRILENE_PC3_DOWN	71	0.401608	1.21015	0.147766	0.245981

## Sheet: S4B
Table S4B. Genes induced/repressed by SARS-CoV2 that are affected or unaffected by Ruxolitinib (data from GSE147507)
Gene	Cluster	S16_A549_ACE2_Mock_rep1	S16_A549_ACE2_Mock_rep2	S16_A549_ACE2_Mock_rep3	S16_A549_ACE2_CoV2X_rep1	S16_A549_ACE2_CoV2X_rep2	S16_A549_ACE2_CoV2X_rep3	S16_A549_ACE2_CoV2X_Rux_rep1	S16_A549_ACE2_CoV2X_Rux_rep2	S16_A549_ACE2_CoV2X_Rux_rep3
GPR75-ASB3	Induced by SARS_CoV2, not normalized by Ruxolitinib	0	3.39	3.32	4.08	0.33	7.51	4.52	6.5	9.27
IL36G	Induced by SARS_CoV2, not normalized by Ruxolitinib	0	0.45	0.09	0.23	0	0.65	0.6	0.81	0.21
GPNMB	Induced by SARS_CoV2, not normalized by Ruxolitinib	0.86	1.86	1.18	2.56	1.21	1.13	1.63	1.7	1.53
PPAN-P2RY11	Induced by SARS_CoV2, not normalized by Ruxolitinib	0	2.96	0.34	3.87	3.68	0	2.46	2.97	2.72
ZNF813	Induced by SARS_CoV2, not normalized by Ruxolitinib	0.19	0.23	0.23	0.43	0.42	0.18	0.33	0.45	0.34
CAPS	Induced by SARS_CoV2, not normalized by Ruxolitinib	0	0.42	0.42	0.31	0.6	0.3	0.62	0.34	0.29
OSBP2	Induced by SARS_CoV2, not normalized by Ruxolitinib	1.39	2.03	1.87	1.98	2.02	2.14	2.65	2.15	1.81
DDX28	Induced by SARS_CoV2, not normalized by Ruxolitinib	5.04	5.82	6.62	9.32	7.73	6.55	8.1	7.94	7.26
MSTO2P	Induced by SARS_CoV2, not normalized by Ruxolitinib	0.68	0.7	0.75	2.37	1.15	1.27	2.05	1.13	0.99
CCDC122	Induced by SARS_CoV2, not normalized by Ruxolitinib	1.22	1.55	1.62	2.74	1.11	4.1	2.97	1.88	2.8
SDHAP3	Induced by SARS_CoV2, not normalized by Ruxolitinib	3.28	3.32	3.77	6.27	3.18	6.36	4.73	4.82	6.17
ARL2-SNX15	Induced by SARS_CoV2, not normalized by Ruxolitinib	0	0	0	4.2	1.48	2.96	0	2.73	4.1
TLR2	Induced by SARS_CoV2, not normalized by Ruxolitinib	0	0.2	0.28	0.59	0.42	0.63	0.29	0.37	0.82
TGIF2-C20orf24	Induced by SARS_CoV2, not normalized by Ruxolitinib	0	7.4	5.57	31.92	0	20.21	10.12	18.7	15.12
BIK	Induced by SARS_CoV2, not normalized by Ruxolitinib	2.03	1.47	1.41	2.86	2.71	1.98	2.26	1.3	3.39
HHLA2	Induced by SARS_CoV2, not normalized by Ruxolitinib	0.68	0.54	0.7	0.49	1.04	0.94	0.95	0.62	1.15
ABCA11P	Induced by SARS_CoV2, not normalized by Ruxolitinib	3.6	1.84	1.99	3.35	4.52	4.42	3.7	4.16	3.95
HSD17B3	Induced by SARS_CoV2, not normalized by Ruxolitinib	1.04	0.59	0.65	0.89	1.26	1.05	0.88	1.27	1.24
DTWD1	Induced by SARS_CoV2, not normalized by Ruxolitinib	4.8	4.18	4.27	4.8	4.64	5.38	4.36	6.29	5
FNDC4	Induced by SARS_CoV2, not normalized by Ruxolitinib	0.46	0.39	0.31	0.3	0.42	0.56	0.29	0.85	0.69
IL1B	Induced by SARS_CoV2, not normalized by Ruxolitinib	5.77	1.12	1.12	3.86	4.14	3.51	2.54	7.78	7.5
DRAM1	Induced by SARS_CoV2, not normalized by Ruxolitinib	17.59	20.19	21.22	28.45	30.17	31.97	29.11	28.07	32.67
HBEGF	Induced by SARS_CoV2, not normalized by Ruxolitinib	2.15	2.36	2.81	8.13	9.31	8.03	6.4	7.23	8.45
GNRHR2	Induced by SARS_CoV2, not normalized by Ruxolitinib	0.48	0.93	1.23	2.28	3.11	3.52	2.02	1.95	2.91
CDKN2C	Induced by SARS_CoV2, not normalized by Ruxolitinib	4.49	3.88	4.35	6.4	7.67	6.83	5.12	5.59	7.65
PMS2P4	Induced by SARS_CoV2, not normalized by Ruxolitinib	2.78	2.56	2.23	3.96	5.6	4.37	3.75	3.84	4.69
ADRB2	Induced by SARS_CoV2, not normalized by Ruxolitinib	0.38	0.24	0.46	1.1	0.93	1.51	0.97	1.05	0.68
BMP2	Induced by SARS_CoV2, not normalized by Ruxolitinib	2.37	2.39	1.6	7.9	7.79	8.29	4.84	5.98	5.57
C8orf4	Induced by SARS_CoV2, not normalized by Ruxolitinib	159.48	144.52	153.87	644.99	701.67	729.51	469.43	510.32	430.66
BCL2A1	Induced by SARS_CoV2, not normalized by Ruxolitinib	6.07	7.67	8.32	50.5	50.74	50.11	34	27.5	34.6
CCL20	Induced by SARS_CoV2, not normalized by Ruxolitinib	18.97	26.92	29.46	323.88	324.28	357.53	209.44	169.79	157.85
IL1A	Induced by SARS_CoV2, not normalized by Ruxolitinib	0.67	1.22	1	37.35	38.32	42.68	25.28	19.07	21.63
INHBA	Induced by SARS_CoV2, not normalized by Ruxolitinib	2.17	3.31	2.5	15.03	14.09	18.25	9.45	7.67	8.19
LGALS9	Induced by SARS_CoV2, not normalized by Ruxolitinib	0.9	1.67	1.56	9.66	12.02	8.91	7.13	5.24	5.77
C1QTNF1	Induced by SARS_CoV2, not normalized by Ruxolitinib	26.47	27.51	29.27	53.07	52.98	54.73	53.54	41.77	42.57
RHOF	Induced by SARS_CoV2, not normalized by Ruxolitinib	19.77	20.84	19.61	30.58	31.12	32.6	32.78	28.33	25.45
RND1	Induced by SARS_CoV2, not normalized by Ruxolitinib	8.73	6.89	8.93	33.99	32.06	28.57	28.36	24.13	18.55
HSF4	Induced by SARS_CoV2, not normalized by Ruxolitinib	2.59	2.04	1.91	4	6.34	5.69	4.95	4.6	4.54
IRF2BPL	Induced by SARS_CoV2, not normalized by Ruxolitinib	3.55	3.12	2.76	5.55	6.51	6.81	5.47	5.07	4.61
BCYRN1	Induced by SARS_CoV2, not normalized by Ruxolitinib	151.05	192.84	135.57	490.34	794.92	845.79	505.75	438.22	467.19
SLC25A37	Induced by SARS_CoV2, not normalized by Ruxolitinib	14.75	12.75	12.08	24.55	31.18	31.94	22.92	23.46	25.04
C1D	Induced by SARS_CoV2, not normalized by Ruxolitinib	15.14	18.56	23.11	37.14	45.96	45.9	36.32	44.65	33.22
RNF122	Induced by SARS_CoV2, not normalized by Ruxolitinib	1.68	3.27	3.42	6.58	8.4	8.3	4.25	7.38	4.88
CSF2	Induced by SARS_CoV2, not normalized by Ruxolitinib	0	0.31	0	5.34	6.85	5.98	11.21	10.31	9.65
CAPN12	Induced by SARS_CoV2, not normalized by Ruxolitinib	2.61	2.66	4.41	4.78	6.51	6.56	9.18	8.32	7.13
IL32	Induced by SARS_CoV2, not normalized by Ruxolitinib	57.53	53.35	65.6	81.44	93.13	93.97	104.77	98.84	96.42
TNFAIP2	Induced by SARS_CoV2, not normalized by Ruxolitinib	95.89	103.39	108.62	205.86	211.08	197.89	277.35	203.3	218.03
DXO	Induced by SARS_CoV2, not normalized by Ruxolitinib	4.2	3.09	4.49	8.01	9.65	8.18	9.21	10.33	7.87
HEPHL1	Induced by SARS_CoV2, not normalized by Ruxolitinib	0	0.06	0.04	0.25	0.32	0.2	0.22	0.33	0.24
ADAM8	Induced by SARS_CoV2, not normalized by Ruxolitinib	0.6	0.66	0.6	2.06	2.53	2.97	3.11	2.25	2.7
LTB	Induced by SARS_CoV2, not normalized by Ruxolitinib	1.35	1.25	1.2	4.91	5.73	9.36	9.29	8.21	7.77
DBP	Induced by SARS_CoV2, not normalized by Ruxolitinib	0.65	0.92	1.15	13.22	8.35	13.6	15.79	15.32	13.33
BCL3	Induced by SARS_CoV2, not normalized by Ruxolitinib	18.98	13.88	14.1	75.84	80.64	79.63	105.54	86.89	89.78
CXCL3	Induced by SARS_CoV2, not normalized by Ruxolitinib	8.43	10.7	10.7	159.03	164.72	168.43	224.51	203.31	183.56
ICAM1	Induced by SARS_CoV2, not normalized by Ruxolitinib	14.52	18	17.3	51.22	53.33	49.31	62.58	53.19	53.17
PDGFB	Induced by SARS_CoV2, not normalized by Ruxolitinib	3.81	2.5	3.42	12.08	10.48	11.19	14.56	13.53	12.64
ZNF180	Induced by SARS_CoV2, not normalized by Ruxolitinib	3.29	3.02	2.68	7.72	6.65	7.01	8.75	8.89	9.09
ARHGAP5	Induced by SARS_CoV2, not normalized by Ruxolitinib	16.58	16.93	15.8	20.09	20.4	20.07	20.27	20.77	21.9
KIF20B	Induced by SARS_CoV2, not normalized by Ruxolitinib	4.52	4.12	3.25	9.05	9.31	9.42	8.96	9.97	9.69
CENPA	Induced by SARS_CoV2, not normalized by Ruxolitinib	1.1	1.82	2.05	7.23	8.02	8.71	9.75	10.56	9.84
FOSL1	Induced by SARS_CoV2, not normalized by Ruxolitinib	19.15	25.63	25.24	146.13	165.53	173.53	184.09	188.13	193.1
SENP7	Induced by SARS_CoV2, not normalized by Ruxolitinib	2.4	2.35	2.19	7.44	7.96	8.81	8.66	9.23	8.95
RAB30	Induced by SARS_CoV2, not normalized by Ruxolitinib	1.67	1.71	1.64	5.84	5.68	7.13	7.27	8.58	7.25
PFDN4	Induced by SARS_CoV2, not normalized by Ruxolitinib	14.21	13.12	13.83	19.45	21.71	20.92	23.12	23.21	23.35
RPS14P3	Induced by SARS_CoV2, not normalized by Ruxolitinib	1.38	1.73	2.48	11.98	17.17	17.12	15.82	17.24	17.58
SNHG21	Induced by SARS_CoV2, not normalized by Ruxolitinib	5.82	8.84	8.53	29.36	36.41	45	36.93	42.9	42.19
CXCL1	Induced by SARS_CoV2, not normalized by Ruxolitinib	48.77	57.61	64.57	328.42	321.24	338.7	301.46	252.65	248.83
CXCL8	Induced by SARS_CoV2, not normalized by Ruxolitinib	65.66	65.51	68.83	1672.96	1752.7	2017.52	1622.68	1760.04	1489.17
IER3	Induced by SARS_CoV2, not normalized by Ruxolitinib	84	72.7	69.51	1214.12	1234.08	1367.1	1211.19	1241.29	1022.1
IRAK2	Induced by SARS_CoV2, not normalized by Ruxolitinib	14.96	14.23	15.13	72.81	69.39	75.11	70.28	67.26	60.01
PRDM1	Induced by SARS_CoV2, not normalized by Ruxolitinib	2.23	2	1.9	6.54	6.71	7.64	6.7	6.13	5.9
TNFAIP3	Induced by SARS_CoV2, not normalized by Ruxolitinib	10.83	11	10.15	342.44	347.59	390.68	309.17	299.56	248.46
ANKRD12	Induced by SARS_CoV2, not normalized by Ruxolitinib	3.62	3.23	3.1	16.35	14.52	16.58	16.47	16.8	14.27
BIRC3	Induced by SARS_CoV2, not normalized by Ruxolitinib	15.05	15.91	17.82	65.8	68.47	69.22	73.89	70.02	71.26
LIF	Induced by SARS_CoV2, not normalized by Ruxolitinib	12.13	15.42	16.14	90.28	98.27	102.29	109.44	97.74	96.91
EFNA1	Induced by SARS_CoV2, not normalized by Ruxolitinib	19.04	21.23	24.9	425.79	445.19	481.26	469.53	434.36	401.04
NFKBIA	Induced by SARS_CoV2, not normalized by Ruxolitinib	44.06	44.61	43.34	1430.67	1516.3	1588.05	1589.16	1474.55	1431.23
NFKBIZ	Induced by SARS_CoV2, not normalized by Ruxolitinib	5.7	7.85	6.83	103.18	106.68	111.73	105.27	98.98	98.92
NFKB2	Induced by SARS_CoV2, not normalized by Ruxolitinib	19.13	19.61	17.9	84.74	89.19	91.75	99.79	84.18	81.91
CXCL2	Induced by SARS_CoV2, not normalized by Ruxolitinib	13.68	13.37	17.32	535.65	533.31	570.59	631.97	569.3	512.06
ZC3H12A	Induced by SARS_CoV2, not normalized by Ruxolitinib	8.24	9.64	9.07	71.41	71.25	81.42	81.64	74.71	68.07
RELB	Induced by SARS_CoV2, not normalized by Ruxolitinib	7.53	7.18	6.2	31.43	30.61	36.54	40.27	34.22	30.06
TNF	Induced by SARS_CoV2, not normalized by Ruxolitinib	0.7	0.25	0.25	7.16	7.92	6.95	8.65	6.7	7.5
RELT	Induced by SARS_CoV2, not normalized by Ruxolitinib	2.5	3.29	3.42	6.04	6.27	7.19	6.61	6.02	5.89
MAFF	Induced by SARS_CoV2, not normalized by Ruxolitinib	5.32	5.3	4.3	73.93	84.44	101.51	83.4	103.96	84.15
NEDD9	Induced by SARS_CoV2, not normalized by Ruxolitinib	26.81	27.97	28.5	80.1	88.91	105.96	85.5	102.96	82.01
POU2F2	Induced by SARS_CoV2, not normalized by Ruxolitinib	2.13	2.08	1.59	12.32	15.32	17.86	13.14	15.19	11.81
MAP3K8	Induced by SARS_CoV2, not normalized by Ruxolitinib	14.34	12.91	13.94	36.18	39.04	33.96	33.13	32.9	31.3
NFKBIE	Induced by SARS_CoV2, not normalized by Ruxolitinib	1.37	1.69	1.74	23.65	22.35	19.54	22.29	17.65	17.9
SPRY4	Induced by SARS_CoV2, not normalized by Ruxolitinib	1.9	2.16	2	5.52	4.98	4.52	5.55	4.51	5.07
DNAJB4	Induced by SARS_CoV2, not normalized by Ruxolitinib	16.77	22.93	21.45	24.37	30.08	31.42	24.23	34.83	31.41
LOC101927755	Induced by SARS_CoV2, not normalized by Ruxolitinib	0.55	2.32	0.62	3.25	7.43	6.54	4.78	6	5.84
SASS6	Induced by SARS_CoV2, not normalized by Ruxolitinib	0.97	1.48	1.16	2.61	3.36	3.54	2.5	3.63	3.64
TROVE2	Induced by SARS_CoV2, not normalized by Ruxolitinib	10.22	11.27	8.91	13.12	14.45	14.71	13.49	15.5	14.65
CCNG1	Induced by SARS_CoV2, not normalized by Ruxolitinib	99.03	112.53	112.31	173.1	190.2	197.18	204.95	217	243.14
MYEOV	Induced by SARS_CoV2, not normalized by Ruxolitinib	11.11	12.96	15.11	23.9	25.45	25.53	27.52	26.11	34.08
CEP44	Induced by SARS_CoV2, not normalized by Ruxolitinib	1.38	2.23	2.27	3.61	3.25	4.05	3.72	4.45	4.39
OTUB2	Induced by SARS_CoV2, not normalized by Ruxolitinib	1.42	1.67	1.59	2.27	2.4	2.63	2.65	3.24	3.05
RNF139	Induced by SARS_CoV2, not normalized by Ruxolitinib	13.88	15.03	15.49	23.69	22.45	23.24	23.21	30.73	28.97
PPP1R3C	Induced by SARS_CoV2, not normalized by Ruxolitinib	43.94	39.7	38.78	59.86	73.12	91.39	86.66	118.62	100.3
S100A7	Induced by SARS_CoV2, not normalized by Ruxolitinib	0	0.19	0	0.56	1.06	1.06	1.47	1.99	2.08
MMGT1	Induced by SARS_CoV2, not normalized by Ruxolitinib	5.73	6.54	6.3	8.62	7.98	10.26	9.04	9.59	8.97
ZCCHC10	Induced by SARS_CoV2, not normalized by Ruxolitinib	5.22	6.1	7.28	16	17.56	24.98	18.19	26.43	23.03
PTAR1	Induced by SARS_CoV2, not normalized by Ruxolitinib	3.44	4.61	4.55	5.08	5.57	6.68	6.05	6.31	7.24
ZNF354B	Induced by SARS_CoV2, not normalized by Ruxolitinib	0.96	2.26	2.28	2.82	2.59	5.03	3.99	3.83	4.69
DUSP4	Induced by SARS_CoV2, not normalized by Ruxolitinib	32.33	30.16	33.6	60.46	50.51	50.55	65.3	59.28	50.44
ZNF518A	Induced by SARS_CoV2, not normalized by Ruxolitinib	6.92	6.72	6.73	8.83	7.58	7.73	9.54	8.58	7.97
RAD54B	Induced by SARS_CoV2, not normalized by Ruxolitinib	3.93	3.72	3.95	9.26	8.01	5.86	9.27	7.34	7.35
BCL2L11	Induced by SARS_CoV2, not normalized by Ruxolitinib	3.56	3	3.07	5.26	4.79	3.99	7.36	5.23	5.79
RASD2	Induced by SARS_CoV2, not normalized by Ruxolitinib	0.64	0.96	1.22	1.9	1.72	1.33	2.83	2.06	1.69
TFCP2L1	Induced by SARS_CoV2, not normalized by Ruxolitinib	0.76	0.98	0.95	1.49	1.46	1.34	2.56	2.16	1.76
TRIML2	Induced by SARS_CoV2, not normalized by Ruxolitinib	20.36	20.42	22.27	31.84	28.62	25.78	39.12	39.69	39.46
TINCR	Induced by SARS_CoV2, not normalized by Ruxolitinib	0.63	0.7	1.08	1.13	1.3	0.9	1.41	1.33	1.44
CDC42EP2	Induced by SARS_CoV2, not normalized by Ruxolitinib	8.66	11.36	9.48	15.64	18.2	14.62	19.38	14.11	19.82
TP53INP1	Induced by SARS_CoV2, not normalized by Ruxolitinib	10.44	11.14	10.7	14.13	15.37	12.87	17.02	13.52	18.46
LOC101926898	Induced by SARS_CoV2, not normalized by Ruxolitinib	18.16	17.39	15.8	24.91	21.52	20.96	25.54	20.2	30.67
SERF2-C15ORF63	Induced by SARS_CoV2, not normalized by Ruxolitinib	0	0.6	0	1.69	1.02	1.81	1.94	1.06	3.28
RPS10-NUDT3	Induced by SARS_CoV2, not normalized by Ruxolitinib	0.97	2.4	1.03	2.63	3.36	3.62	3.99	3.7	5.97
PSORS1C3	Induced by SARS_CoV2, not normalized by Ruxolitinib	0.66	1.68	0.52	3.76	3.18	3.59	1.38	4.78	3.12
SLX4IP	Induced by SARS_CoV2, not normalized by Ruxolitinib	0.28	1.85	0.97	2.86	2.03	2.04	2.24	3.06	2.16
IGFL1	Induced by SARS_CoV2, not normalized by Ruxolitinib	0	0.11	0.27	0	0.31	0.31	0.21	0.23	0
IPO11-LRRC70	Induced by SARS_CoV2, not normalized by Ruxolitinib	0	0	0.06	0	1.27	1.16	1.59	0.54	0
LOC100507577	Induced by SARS_CoV2, not normalized by Ruxolitinib	3.77	3.37	4.21	4.35	4.92	5.78	5.68	5.54	4.37
WARS2-IT1	Induced by SARS_CoV2, not normalized by Ruxolitinib	0.71	1.19	1.88	1.65	2.99	4.15	2.41	1.28	1.71
BPGM	Induced by SARS_CoV2, not normalized by Ruxolitinib	12.4	11.63	12.86	12.52	15.69	14.15	13.38	13.99	11.91
TMEM171	Induced by SARS_CoV2, not normalized by Ruxolitinib	0.31	0.13	0.17	0.4	0.94	0.76	0.26	0.71	0.37
RWDD2A	Induced by SARS_CoV2, not normalized by Ruxolitinib	1.92	1.58	2.27	2.81	2.83	2.5	2.43	3.13	1.96
LCA5	Induced by SARS_CoV2, not normalized by Ruxolitinib	1.11	0.93	0.87	1.48	1.09	1.56	1.59	1.33	1.02
URGCP-MRPS24	Induced by SARS_CoV2, not normalized by Ruxolitinib	0	0	0	0	0	2.85	2.74	0	0
NDC80	Induced by SARS_CoV2, not normalized by Ruxolitinib	1.07	1.14	0.62	1.25	1.4	0.97	0.9	1.3	1.38
BORA	Induced by SARS_CoV2, not normalized by Ruxolitinib	1.1	0.78	0.57	1.51	1.1	1.11	0.98	1.26	0.99
SPC25	Induced by SARS_CoV2, not normalized by Ruxolitinib	9.52	7.59	9.09	16.01	12.31	11.66	11.01	12.98	12.85
TMEM60	Induced by SARS_CoV2, not normalized by Ruxolitinib	14.71	15.1	19.94	18.25	19.73	18.43	17.47	19.11	19.9
LYRM5	Induced by SARS_CoV2, not normalized by Ruxolitinib	3.9	6.56	5.94	5.77	5.88	7.01	6.65	5.55	6.8
NCCRP1	Induced by SARS_CoV2, not normalized by Ruxolitinib	0	0.13	0	0.13	0.24	0.24	0.09	0.37	0.71
FEZ1	Repressed by SARS_CoV2, not normalized by Ruxolitinib	3.74	5.13	4.55	3.11	3.23	5.19	3.86	3.97	3.86
LY6D	Repressed by SARS_CoV2, not normalized by Ruxolitinib	0	0.31	0.39	0	0	0.59	0.21	0.22	0
KGFLP1	Repressed by SARS_CoV2, not normalized by Ruxolitinib	0.63	1.75	1.06	0.6	0.61	1.02	0.11	1.29	1.26
GPR176	Repressed by SARS_CoV2, not normalized by Ruxolitinib	2	2.05	2.37	2.3	1.64	2.13	1.73	1.92	1.67
MAB21L3	Repressed by SARS_CoV2, not normalized by Ruxolitinib	1.77	1.81	1.42	1.68	1.57	1.48	1.54	1.71	1.12
BLOC1S5	Repressed by SARS_CoV2, not normalized by Ruxolitinib	0	1.17	0.67	1.21	0	0	0	0	0.81
FLG-AS1	Repressed by SARS_CoV2, not normalized by Ruxolitinib	0.25	0.31	0.22	0.23	0.08	0	0.11	0.06	0.22
IL7R	Repressed by SARS_CoV2, not normalized by Ruxolitinib	0.44	0.36	0.28	0.68	0.11	0.22	0.26	0.24	0.53
CDRT1	Repressed by SARS_CoV2, not normalized by Ruxolitinib	6.82	8.46	8.35	7.78	8.98	6.4	7.15	8.32	8.37
WNT4	Repressed by SARS_CoV2, not normalized by Ruxolitinib	0.3	0.24	0.13	0.06	0.12	0.12	0.04	0.05	0.3
LCN2	Repressed by SARS_CoV2, not normalized by Ruxolitinib	34.16	28.92	28.54	25.15	30.36	20.49	27.22	24.13	23.96
CORO1A	Repressed by SARS_CoV2, not normalized by Ruxolitinib	0.86	0.62	0.46	0.41	0.39	0.26	0.37	0.49	0.26
CXCL6	Repressed by SARS_CoV2, not normalized by Ruxolitinib	0.94	0.5	0.25	0	0	0	0.1	0.21	0.14
PRSS3	Repressed by SARS_CoV2, not normalized by Ruxolitinib	14.68	10.01	10.04	6.89	6.53	7.74	6.81	7.82	6.7
IFT74	Repressed by SARS_CoV2, not normalized by Ruxolitinib	17.3	15.56	14.11	14.45	11.92	13.62	12.06	14.12	12.79
DTD2	Repressed by SARS_CoV2, not normalized by Ruxolitinib	5.35	3.17	4.07	2.6	1.91	2.28	2.42	1.73	2.47
PRR15	Repressed by SARS_CoV2, not normalized by Ruxolitinib	15.29	8.19	11.95	9.52	7.91	4.73	7.04	6.49	5.59
CIDECP	Repressed by SARS_CoV2, not normalized by Ruxolitinib	5.38	6.57	6.39	5.01	5.34	4.17	3.1	5.36	5.83
C4orf47	Repressed by SARS_CoV2, not normalized by Ruxolitinib	0.4	1.46	1.83	0.52	1.22	0	0.34	1.1	1.14
MSLN	Repressed by SARS_CoV2, not normalized by Ruxolitinib	0	0.32	0.44	0	0.11	0	0	0.08	0.22
FABP6	Repressed by SARS_CoV2, not normalized by Ruxolitinib	0	0.71	1.07	0	0	0	0	0	0
PHEX	Repressed by SARS_CoV2, not normalized by Ruxolitinib	0.51	1.02	1.05	0.53	0.35	0.43	0.35	0.44	0.38
LYPLAL1	Repressed by SARS_CoV2, not normalized by Ruxolitinib	7.63	10.86	13.92	7.53	6.76	6.4	8.79	6.68	6.39
MCOLN3	Repressed by SARS_CoV2, not normalized by Ruxolitinib	1.39	3.02	2.41	0.8	1.09	0.76	1.17	1.23	1.32
PRKACB	Repressed by SARS_CoV2, not normalized by Ruxolitinib	3.79	5.65	5.52	2.76	2.3	2.14	2.94	4.1	4.15
GCSHP3	Repressed by SARS_CoV2, not normalized by Ruxolitinib	3.91	2.89	3.98	2.26	2.62	0.97	0.99	3.05	0.93
CRCT1	Repressed by SARS_CoV2, not normalized by Ruxolitinib	0.56	0.24	0.3	0	0	0	0.24	0.26	0
CCDC74A	Repressed by SARS_CoV2, not normalized by Ruxolitinib	3.88	2.87	2.86	0.36	1.41	0.18	0.78	1.88	1.17
FAM86C2P	Repressed by SARS_CoV2, not normalized by Ruxolitinib	3.17	2.55	2.91	0.95	1.62	1.02	2.23	2.03	1.38
GSTA4	Repressed by SARS_CoV2, not normalized by Ruxolitinib	8.14	7.5	6.35	3.16	4.05	4.07	5.51	5.57	4.85
IL6R	Repressed by SARS_CoV2, not normalized by Ruxolitinib	4.77	5.02	5.09	4.4	3.66	4.04	4.64	5.36	4.09
OLFML2A	Repressed by SARS_CoV2, not normalized by Ruxolitinib	1.78	1.84	1.67	0.53	0.46	0.46	1.09	1.32	0.86
SLITRK6	Repressed by SARS_CoV2, not normalized by Ruxolitinib	0.66	0.64	0.7	0.18	0.23	0.11	0.43	0.6	0.28
TSEN15	Repressed by SARS_CoV2, not normalized by Ruxolitinib	10.14	11.71	10.21	6.75	7.38	6.66	8.04	9.9	7.37
TMEM135	Repressed by SARS_CoV2, not normalized by Ruxolitinib	2.68	3.19	3.37	2.07	1.8	1.76	2.3	2.94	1.92
CENPH	Repressed by SARS_CoV2, not normalized by Ruxolitinib	7.27	6.61	5.77	4.65	4.75	5.1	6.01	4.47	4
DTX2	Repressed by SARS_CoV2, not normalized by Ruxolitinib	12.38	13.27	12.23	7.95	9.45	9.19	11.64	7.22	7.3
GULP1	Repressed by SARS_CoV2, not normalized by Ruxolitinib	15.46	13.88	17.64	12.25	9.74	12.02	10.87	11.2	8.63
SEPP1	Repressed by SARS_CoV2, not normalized by Ruxolitinib	0.54	0.4	0.87	0	0.11	0.22	0.15	0	0
IFITM10	Repressed by SARS_CoV2, not normalized by Ruxolitinib	3.91	3.06	3.29	1.01	1.54	1.61	1.74	0.92	1.32
LMBRD2	Repressed by SARS_CoV2, not normalized by Ruxolitinib	2.31	1.99	1.78	0.7	1.1	0.74	1.13	1.1	0.65
MINOS1-NBL1	Repressed by SARS_CoV2, not normalized by Ruxolitinib	20.57	18.46	19.57	3.33	10.74	10.11	9.05	9.72	8.24
PDF	Repressed by SARS_CoV2, not normalized by Ruxolitinib	11.76	10.65	10.93	3.56	5.56	4.92	6.71	6.19	5.48
CYP4F3	Repressed by SARS_CoV2, not normalized by Ruxolitinib	5.69	4.73	5.42	1.35	1.28	1.45	2.23	2.66	2.67
MYLK	Repressed by SARS_CoV2, not normalized by Ruxolitinib	16.11	16.47	17	6.79	7.04	5.85	7.84	10.42	10.11
MLPH	Repressed by SARS_CoV2, not normalized by Ruxolitinib	41.47	38.87	43.23	24.48	18.32	18.02	31.63	24.25	26.24
ACER2	Repressed by SARS_CoV2, not normalized by Ruxolitinib	5.93	6.78	7.06	3.35	2.92	2.85	3.25	2.89	4.1
ALDH3A1	Repressed by SARS_CoV2, not normalized by Ruxolitinib	281.23	313.69	276.61	75.16	63.64	51.12	106.74	63.82	90.46
TLCD1	Repressed by SARS_CoV2, not normalized by Ruxolitinib	18.57	22.46	18.68	6.79	7.35	6.92	7.67	7.96	8.58
IMPA2	Repressed by SARS_CoV2, not normalized by Ruxolitinib	13.81	13.79	14.51	7.53	5.27	6.07	7.55	6.65	5.02
CES1	Repressed by SARS_CoV2, not normalized by Ruxolitinib	15.71	16.56	16.44	5.34	4.47	3.3	3.52	3.54	2.77
CSTB	Repressed by SARS_CoV2, not normalized by Ruxolitinib	149.96	146.31	148.11	85.62	78.07	66.12	73.32	76.5	67.72
SLC35F5	Repressed by SARS_CoV2, not normalized by Ruxolitinib	16.33	16.11	17	7.33	7.96	6.8	7.59	8.06	8.77
ZP3	Repressed by SARS_CoV2, not normalized by Ruxolitinib	15.35	15.44	17.72	6.08	5.64	4.42	5.4	6.34	5.11
PBX1	Repressed by SARS_CoV2, not normalized by Ruxolitinib	20.35	17.24	17.65	10.07	9.9	10.22	8.3	10.47	9.31
PROS1	Repressed by SARS_CoV2, not normalized by Ruxolitinib	22.09	18.76	20.04	8.31	6.96	6.12	5.71	7.13	5.47
KRT4	Repressed by SARS_CoV2, not normalized by Ruxolitinib	4.58	3.36	4.88	0	0.11	0.22	0.31	0.25	0.11
PBLD	Repressed by SARS_CoV2, not normalized by Ruxolitinib	3.8	3.31	3.4	1.23	0.94	1.3	1.41	1.11	1.18
VAV3	Repressed by SARS_CoV2, not normalized by Ruxolitinib	3.88	3.13	3.67	1.43	0.93	1.07	1.49	1.5	1.4
LOC100294145	Repressed by SARS_CoV2, not normalized by Ruxolitinib	7.73	7.2	8.01	4.33	4.62	3.59	4.57	3.58	4.98
RAB15	Repressed by SARS_CoV2, not normalized by Ruxolitinib	21.66	19.07	21.09	10.32	11.39	7.08	13.26	10.46	10.7
SERPINA3	Repressed by SARS_CoV2, not normalized by Ruxolitinib	15.68	13.88	16.13	8.46	8.63	5.87	9.15	6.17	6.03
SULT1A4	Repressed by SARS_CoV2, not normalized by Ruxolitinib	36.71	33.99	40.72	23.72	22.42	13.41	21.96	23.23	20.52
SLC16A13	Repressed by SARS_CoV2, not normalized by Ruxolitinib	6.88	6.86	6.74	4.83	3.23	2.7	4.03	2.73	3.44
AP3S1	Repressed by SARS_CoV2, not normalized by Ruxolitinib	55.68	60.8	66.18	38.22	39.39	39.64	34.71	41.25	41.17
ITGB3BP	Repressed by SARS_CoV2, not normalized by Ruxolitinib	12.75	13.58	13.98	5.52	6.36	6.61	4.58	4.79	5.13
CISD2	Repressed by SARS_CoV2, not normalized by Ruxolitinib	5.54	6.27	6.64	4.16	4.57	4.13	3.71	4.08	3.81
SESN3	Repressed by SARS_CoV2, not normalized by Ruxolitinib	0.5	0.79	0.77	0.21	0.33	0.25	0.25	0.23	0.22
SCOC	Repressed by SARS_CoV2, not normalized by Ruxolitinib	24.01	31.84	31.17	12.93	16.98	17.28	14.42	21.9	17.99
SMIM19	Repressed by SARS_CoV2, not normalized by Ruxolitinib	25.88	31.92	32.15	11.67	14.4	12.05	13.95	17.84	13.64
TMEM117	Repressed by SARS_CoV2, not normalized by Ruxolitinib	1.97	2.46	2.34	1.43	1.43	1.2	1.49	1.74	1.33
MAD2L1	Repressed by SARS_CoV2, not normalized by Ruxolitinib	7.03	9.74	6.92	3.46	3.28	4.61	4.11	4.44	3.87
SLC25A19	Repressed by SARS_CoV2, not normalized by Ruxolitinib	4.13	6.47	5.22	1.92	2.13	2.45	2.47	2.32	2.03
TUBB3	Repressed by SARS_CoV2, not normalized by Ruxolitinib	74.36	95.66	76.59	43.07	42.01	34.19	36.82	35.29	27.71
PI3	Repressed by SARS_CoV2, not normalized by Ruxolitinib	8.82	7.81	6.33	1.74	1.23	4.13	1.14	1.24	1.21
S100P	Repressed by SARS_CoV2, not normalized by Ruxolitinib	56.26	55.35	58.1	30.58	27.57	33.28	19.82	15.12	17.44
SERPINB1	Repressed by SARS_CoV2, not normalized by Ruxolitinib	50.05	44.19	51.3	29.36	30.23	26.72	15.32	18.76	16.19
PSMG4	Repressed by SARS_CoV2, not normalized by Ruxolitinib	7.21	8.19	8.19	4	6.7	4.09	4.05	5.04	4.33
EHD1	Repressed by SARS_CoV2, not normalized by Ruxolitinib	27.59	30.25	28.19	27.77	28.37	29.57	32.5	23.2	23.91
KCNG1	Repressed by SARS_CoV2, not normalized by Ruxolitinib	0.53	0.52	0.7	0.45	0.53	0.64	0.52	0.16	0.63
KRT15	Repressed by SARS_CoV2, not normalized by Ruxolitinib	1.9	1.44	2.31	1.62	1.28	1.67	1.69	0.87	1.26
SULT2B1	Repressed by SARS_CoV2, not normalized by Ruxolitinib	6.72	5.05	8.36	4.3	3.88	5.26	6.75	4.38	4.19
MIR4461	Repressed by SARS_CoV2, not normalized by Ruxolitinib	90.3	58.86	67.91	37.39	51.53	51.69	44.78	9.69	44.27
PMF1-BGLAP	Repressed by SARS_CoV2, not normalized by Ruxolitinib	3.87	3.2	4.28	2.24	3.64	4.63	3.69	0.91	1.38
ZBTB12	Repressed by SARS_CoV2, not normalized by Ruxolitinib	1.9	1.66	1.57	0.94	1.41	1.54	1.24	0.77	0.63
CXCL5	Repressed by SARS_CoV2, not normalized by Ruxolitinib	157.67	169.83	189.57	177.44	173.52	160.79	136.9	114.11	137.62
LYSMD2	Repressed by SARS_CoV2, not normalized by Ruxolitinib	4.5	5.09	6.74	5.58	6.82	3.59	2.01	2.82	4.85
SGPP2	Repressed by SARS_CoV2, not normalized by Ruxolitinib	0.98	0.63	0.96	1.26	0.79	0.2	0.69	0.3	0.59
WFDC21P	Repressed by SARS_CoV2, not normalized by Ruxolitinib	3.16	1.34	3.2	3.24	1.63	0.38	0.27	1.73	1.51
EPHA4	Repressed by SARS_CoV2, not normalized by Ruxolitinib	1.59	1.47	1.38	1.06	1.63	1.26	0.72	0.89	1.38
RPL17-C18orf32	Repressed by SARS_CoV2, not normalized by Ruxolitinib	4.27	4.73	7.23	0	7.52	5.57	0	0	4.7
FRRS1	Induced by SARS_CoV2, normalized by Ruxolitinib	2.94	2.08	2.27	3.78	1.6	3.81	2.65	1.7	1.57
MRGPRX3	Induced by SARS_CoV2, normalized by Ruxolitinib	0.48	0.48	0.56	0.91	0.56	2	0.83	0.22	0.14
ZNF117	Induced by SARS_CoV2, normalized by Ruxolitinib	0.32	0.37	0.42	0.4	0.31	0.45	0.36	0.28	0.33
IKBKE	Induced by SARS_CoV2, normalized by Ruxolitinib	2.49	2.8	2.93	3.77	2.61	2.2	2.53	2.89	2.49
KRT23	Induced by SARS_CoV2, normalized by Ruxolitinib	0.18	0.19	0.1	0.35	0.11	0.11	0.08	0.33	0.11
NRSN2-AS1	Induced by SARS_CoV2, normalized by Ruxolitinib	3.38	4.21	3.38	4.37	3.93	2.87	3.27	4.63	3.36
SMPDL3A	Induced by SARS_CoV2, normalized by Ruxolitinib	1.03	2.41	1.59	3.16	2.75	1.5	1.39	2.72	1.35
FAM231D	Induced by SARS_CoV2, normalized by Ruxolitinib	0.2	0	0.1	0.57	0	0.24	0.33	0	0.24
RAET1L	Induced by SARS_CoV2, normalized by Ruxolitinib	0	0.24	0	0.94	0.31	0.65	0.44	0	0.42
ABHD13	Induced by SARS_CoV2, normalized by Ruxolitinib	3.11	3.16	3.66	4.12	3.05	3.6	3.09	3.64	3.52
RRP7BP	Induced by SARS_CoV2, normalized by Ruxolitinib	2.51	2.82	3.13	3.52	2.12	3.03	2.35	2.91	2.94
SOD2	Induced by SARS_CoV2, normalized by Ruxolitinib	123.98	149.07	138.99	349.48	340.12	346.13	226.89	195.01	187.4
LOC101927765	Induced by SARS_CoV2, normalized by Ruxolitinib	3.22	1.64	1.88	4.1	4.28	5.85	2.16	3.52	3.05
GCNT4	Induced by SARS_CoV2, normalized by Ruxolitinib	0.57	0.46	0.73	1.17	1.18	1.18	0.53	0.73	0.89
MAF	Induced by SARS_CoV2, normalized by Ruxolitinib	1.93	1.38	2.01	4.92	6.01	7.56	2.94	2.84	2.4
THBD	Induced by SARS_CoV2, normalized by Ruxolitinib	17.09	18.54	21.51	35.41	44.63	45.89	25.13	24.94	29.2
ASB2	Induced by SARS_CoV2, normalized by Ruxolitinib	0	0.12	0.19	0.63	0.43	0.34	0.3	0.19	0.08
DHX58	Induced by SARS_CoV2, normalized by Ruxolitinib	0.15	0.16	0.12	2.68	1	0.91	0.25	0.2	0.36
CFB	Induced by SARS_CoV2, normalized by Ruxolitinib	15	13.07	14.24	32.66	27.02	17.62	5.57	4.82	3.45
C1R	Induced by SARS_CoV2, normalized by Ruxolitinib	31.43	31.5	35.51	83.15	66.24	52.71	16.07	12.5	12.41
C3	Induced by SARS_CoV2, normalized by Ruxolitinib	69.4	71.56	76.11	114.78	99.64	88.09	61.96	48.52	53.05
TYMP	Induced by SARS_CoV2, normalized by Ruxolitinib	7.56	8.52	7.07	19.93	15.55	13.23	4.73	3.87	4.09
SERPINB4	Induced by SARS_CoV2, normalized by Ruxolitinib	0.22	0.23	0.29	0.84	0.4	0.4	0	0	0
S100A9	Induced by SARS_CoV2, normalized by Ruxolitinib	3.35	1.43	1.79	6.44	4.07	2.97	0.28	0.31	2
KYNU	Induced by SARS_CoV2, normalized by Ruxolitinib	130.91	130.2	118.81	153.44	146.63	151.19	120.35	116.15	114.57
FOXQ1	Induced by SARS_CoV2, normalized by Ruxolitinib	1.34	1.11	1.25	2.47	2.75	1.94	1.06	1.07	1.6
MMP13	Induced by SARS_CoV2, normalized by Ruxolitinib	0	0	0.04	0.64	0.87	0.52	0	0	0.09
HSH2D	Induced by SARS_CoV2, normalized by Ruxolitinib	0	0.17	0.17	5.81	4.2	4.17	0.67	0.65	0.39
C15orf48	Induced by SARS_CoV2, normalized by Ruxolitinib	40.12	40.63	35.4	85.39	74.47	66	39.22	36.14	37.2
IFI44	Induced by SARS_CoV2, normalized by Ruxolitinib	0.9	0.43	0.3	37.11	30.92	24.02	1.72	1.03	0.67
IFIT3	Induced by SARS_CoV2, normalized by Ruxolitinib	3.3	2.88	2.74	221.49	175.89	145.18	12.64	6.52	7.33
IFIH1	Induced by SARS_CoV2, normalized by Ruxolitinib	0.98	1.11	1.16	42.35	33.16	25.78	2.43	1.64	1.36
MX1	Induced by SARS_CoV2, normalized by Ruxolitinib	1.18	2.21	1.36	85.93	67.38	53.38	2.82	1.68	3.05
IFIT1	Induced by SARS_CoV2, normalized by Ruxolitinib	2.23	1.69	1.45	202.57	182.16	137.23	7.49	3.78	4.72
PARP12	Induced by SARS_CoV2, normalized by Ruxolitinib	4.34	4.16	4.78	33.42	29.29	24.11	4.31	4.8	4.49
OAS1	Induced by SARS_CoV2, normalized by Ruxolitinib	16.82	18.71	20.65	206.74	178.46	144.12	17.47	10.68	14.95
OAS2	Induced by SARS_CoV2, normalized by Ruxolitinib	0.23	0.51	0.12	27.48	23.8	16.09	0.96	0.36	0.74
IL6	Induced by SARS_CoV2, normalized by Ruxolitinib	1.64	1.39	1.74	16.13	11.71	11.15	2.07	1.96	1.95
IFI44L	Induced by SARS_CoV2, normalized by Ruxolitinib	0	0.16	0.04	5.28	3.67	3.11	0.08	0.12	0.12
SAMD9L	Induced by SARS_CoV2, normalized by Ruxolitinib	0.82	0.83	0.82	13.31	9.11	7.68	0.65	0.73	0.7
EPSTI1	Induced by SARS_CoV2, normalized by Ruxolitinib	0	0.05	0.07	1.76	1.29	0.99	0.16	0	0.22
BST2	Induced by SARS_CoV2, normalized by Ruxolitinib	3.38	3.76	4.7	26.4	19.56	14.83	2.06	2.05	2.9
MX2	Induced by SARS_CoV2, normalized by Ruxolitinib	0	0.28	0.18	16.9	12.56	7.91	0.28	0.3	0.47
XAF1	Induced by SARS_CoV2, normalized by Ruxolitinib	0.43	0.5	0.42	14.22	10.96	7.87	0.68	0.21	0.47
IFI27	Induced by SARS_CoV2, normalized by Ruxolitinib	5.85	10.25	5.54	130.65	132.47	80.68	6.03	4.75	3.1
IFITM1	Induced by SARS_CoV2, normalized by Ruxolitinib	2.27	2.95	1.8	76.16	72.56	45.22	2.11	1.06	2.95
IFITM3	Induced by SARS_CoV2, normalized by Ruxolitinib	7.08	14	12.77	78.91	81.24	54.61	4.51	3.76	4.73
IFI6	Induced by SARS_CoV2, normalized by Ruxolitinib	34.22	32.81	22.98	318.9	320.57	229.6	23.42	7.5	8.37
OAS3	Induced by SARS_CoV2, normalized by Ruxolitinib	10.69	14.07	10.91	75.29	66.64	54.63	9.88	4.82	6.12
IFI35	Induced by SARS_CoV2, normalized by Ruxolitinib	12.79	13.89	17.03	82.77	69.81	49.1	9.34	4.12	5.2
SAMHD1	Induced by SARS_CoV2, normalized by Ruxolitinib	3.7	3.99	3.09	22.21	18.1	12.24	2.18	1.01	1.25
PSMB9	Induced by SARS_CoV2, normalized by Ruxolitinib	9.38	6.72	7.49	35.27	32.97	25.55	2.85	1.71	2.01
TGM2	Induced by SARS_CoV2, normalized by Ruxolitinib	64.84	66.45	76.7	303.99	294.59	257.37	26.95	30.98	34.51
HELZ2	Induced by SARS_CoV2, normalized by Ruxolitinib	1.06	1.65	1.38	24.25	24.37	21.52	3.64	1.98	2.25
IRF7	Induced by SARS_CoV2, normalized by Ruxolitinib	1.2	0.85	1.06	28.76	30.52	24.83	3.28	1.28	1.31
ISG15	Induced by SARS_CoV2, normalized by Ruxolitinib	6.89	11.25	7.18	167.8	183.7	139.59	11.85	4.97	4.44
PARP9	Induced by SARS_CoV2, normalized by Ruxolitinib	6.05	7.61	7.48	49.1	43.53	39.94	6.25	3.59	4.25
PLSCR1	Induced by SARS_CoV2, normalized by Ruxolitinib	18.35	18.41	17.67	96.86	87.25	82.74	18.3	14.65	16.7
PLAUR	Induced by SARS_CoV2, normalized by Ruxolitinib	22.41	23.77	22.11	71.69	72.41	58.9	23.67	28.93	23.8
IRF9	Induced by SARS_CoV2, normalized by Ruxolitinib	14.09	10.5	12.52	35.68	39.11	38.83	13.94	10.77	10.74
SOCS3	Induced by SARS_CoV2, normalized by Ruxolitinib	12.21	10.5	12.07	46.29	48.24	47.57	17.63	16.59	17.87
HES4	Induced by SARS_CoV2, normalized by Ruxolitinib	1.53	2.61	2.87	4.89	6.03	4.42	1.93	2.62	2.05
PID1	Induced by SARS_CoV2, normalized by Ruxolitinib	2.07	2.83	3.18	5	5.55	4.85	3.17	2.56	3.25
SAA2	Induced by SARS_CoV2, normalized by Ruxolitinib	3.14	3.07	5.59	8.99	11	10.19	3.72	3.88	4.44
SNORA81	Induced by SARS_CoV2, normalized by Ruxolitinib	0	0.47	0.59	1.41	2.68	2.69	0	0	0
G0S2	Induced by SARS_CoV2, normalized by Ruxolitinib	1.21	2.31	1.18	4.89	5.6	4.4	2.27	2.38	3.36
RMRP	Induced by SARS_CoV2, normalized by Ruxolitinib	2.84	5.75	3.78	18.16	24.95	9.49	11.36	8.42	10.98
CCNO	Induced by SARS_CoV2, normalized by Ruxolitinib	0.53	1.12	1.12	1.85	2.23	1.6	1.22	1.32	0.63
CSF3	Induced by SARS_CoV2, normalized by Ruxolitinib	0.25	0.05	0.4	1.42	1.8	1.2	0.63	1.02	0.44
EDN1	Induced by SARS_CoV2, normalized by Ruxolitinib	35.78	39.64	43.87	64.28	66.75	60.66	50.74	53.49	47.72
NCF2	Induced by SARS_CoV2, normalized by Ruxolitinib	0.98	1.12	1.27	1.79	1.99	1.6	1.25	1.72	1.37
SCNN1B	Induced by SARS_CoV2, normalized by Ruxolitinib	0	0.16	0.28	0.58	0.64	0.37	0.19	0.41	0.27
RPPH1	Induced by SARS_CoV2, normalized by Ruxolitinib	1.15	3.68	7.37	16.23	19.57	7.01	5.34	7.36	4.8
TNIP1	Induced by SARS_CoV2, normalized by Ruxolitinib	69.12	68.46	71.55	82.44	82.7	75.09	72.1	74.26	72.17
SMTN	Induced by SARS_CoV2, normalized by Ruxolitinib	3.66	3.87	4.94	5.42	5.37	4.74	4.98	4.04	4.29
XDH	Induced by SARS_CoV2, normalized by Ruxolitinib	0.96	1.32	1.83	2.42	2.04	2.38	2.06	1.16	1.52
LOC102724550	Induced by SARS_CoV2, normalized by Ruxolitinib	0.13	0.28	0.28	0.26	0.32	0.32	0.06	0.12	0.08
PDZK1IP1	Induced by SARS_CoV2, normalized by Ruxolitinib	8.35	6.93	11.83	12.94	14.93	12.3	2.22	2.81	3.14
HCAR3	Induced by SARS_CoV2, normalized by Ruxolitinib	0.64	0.31	0.83	1.17	1.42	1.5	0.09	0.5	0.31
STC1	Induced by SARS_CoV2, normalized by Ruxolitinib	29.61	29.71	30.25	37.76	44.26	57.84	16.79	25.04	19.13
RHOV	Induced by SARS_CoV2, normalized by Ruxolitinib	2.5	1.99	2.85	2.77	2.9	3.6	1.54	2.39	2.71
ZNF493	Induced by SARS_CoV2, normalized by Ruxolitinib	0.34	0.1	0.12	0.48	0.36	0.17	0.12	0.24	0.25
TUBA1C	Induced by SARS_CoV2, normalized by Ruxolitinib	282.58	288.19	305.24	303.78	298.42	298.45	263.03	315.16	301.6
C1S	Induced by SARS_CoV2, normalized by Ruxolitinib	47.86	44.51	47.09	58.55	49.73	43.16	11.98	14.16	11.17
RHCG	Induced by SARS_CoV2, normalized by Ruxolitinib	7.65	7.63	8.25	10.56	8.17	8.26	6.19	4.77	4.02
SLC6A14	Induced by SARS_CoV2, normalized by Ruxolitinib	0.17	0.22	0.18	0.22	0.41	0.08	0.14	0.24	0.07
TGM1	Induced by SARS_CoV2, normalized by Ruxolitinib	0.28	0.3	0.19	0.27	0.51	0.09	0.24	0	0.08
MMP1	No Clear Pattern	0.97	0.78	0.41	0.37	0.59	1.18	0.24	0.71	0.35
USP1	No Clear Pattern	11.09	11.8	9.2	9.22	9.51	11.74	8.99	10.86	10.03
C2orf27A	No Clear Pattern	0.96	0.46	0.4	1.11	0.59	0.59	1.19	0.73	0.21
NME1-NME2	No Clear Pattern	15.14	9.91	4.42	2.73	8.18	11.98	11.03	10.81	10
PLAT	No Clear Pattern	1.99	1.08	1.19	0.79	1.73	1.21	1.36	1.81	1.7
RBM14-RBM4	No Clear Pattern	10.34	2.02	0.92	2.75	9.34	5.29	10.23	6.39	3.86
NUDT4P1	No Clear Pattern	2.89	1.57	1.34	2.01	1.25	1.54	1.2	2.09	2.44
SENP8	No Clear Pattern	2.51	0.75	1	0.64	1.06	1.22	1.27	1.03	1.04
RPL13AP5	No Clear Pattern	214.47	27.74	28.36	34.22	42.81	63.36	6.12	60.44	14.94
TNFRSF6B	No Clear Pattern	1.02	0.07	0	0	0	0	0	0.16	0.2
ATP5J2-PTCD1	No Clear Pattern	3.37	1.02	1.73	0.64	4.14	1.95	0	0	1.68
LENG9	No Clear Pattern	3.49	2.43	2.7	2.2	3.23	2.6	2.02	2.11	1.4
SAA1	No Clear Pattern	9.14	6.85	5.74	4.84	12.65	5.93	0	0	0.52
PP14571	No Clear Pattern	0.39	0.17	0.1	0.25	0.35	0.12	0.08	0.09	0.23
MIR6723	No Clear Pattern	600.62	390.57	347.04	466.88	653.38	652.7	487.75	392.93	462.79
CYP27B1	No Clear Pattern	0.63	0.97	1.13	0.9	0.38	1.43	1.19	0.93	1.03
LOC646626	No Clear Pattern	0	0.1	0.12	0	0	0.29	0.21	0.22	0.28
SLC16A1-AS1	No Clear Pattern	0.39	1.08	0.93	1.24	0.94	0.47	1.3	1.5	1.15
HMGN5	No Clear Pattern	0.55	1.58	1.48	0.83	1.23	1.02	1.25	0.93	1.32
ZNF138	No Clear Pattern	2.11	3.14	2.48	1.44	2.83	2.01	2.16	2.47	3.58
HMMR	No Clear Pattern	2.27	2.37	1.92	2.34	2.6	1.6	2.71	2.25	3
TGFB3	No Clear Pattern	0.34	0.27	0.33	0.14	0.27	0	0.29	0.16	0.47
HYAL1	No Clear Pattern	0	0.22	0.14	0.22	0	0.21	0.29	0.08	0.62
UBD	No Clear Pattern	1.56	4.08	3.85	3.25	2.61	3.33	4.28	2.85	5.12
SLAMF9	No Clear Pattern	0	0	0	0	0	0.27	0.19	0.2	1.05
SERPINB2	No Clear Pattern	0	0.17	0	0.13	0	0	0.09	0.28	0.37
ATG16L2	No Clear Pattern	2	1.24	1.99	1.87	2.1	1.54	2.53	1.99	2.06
TCN1	No Clear Pattern	1.99	1.01	2.59	2.39	1.81	1.97	2.94	3.07	3.56
LOC113230	No Clear Pattern	1.46	1.24	0.83	1.31	1.41	1.42	2.46	1.06	1.91
NPIPA7	No Clear Pattern	0	0	0	0	0	0	8.71	0	0
CYP2B7P	No Clear Pattern	0.13	0.12	0.21	0.34	0.08	0.21	0.7	0.42	0.32
TSC22D3	No Clear Pattern	16.44	14.41	16.58	18.68	11.6	14.12	26.86	18.75	20.31
PTCD1	No Clear Pattern	0	1.94	0.57	2.86	0	1.32	4.43	4.33	2.68
HOOK1	No Clear Pattern	0.2	0.26	0.43	0.13	0.16	0.2	0.48	0.31	0.2
VTCN1	No Clear Pattern	0.75	0.58	0.92	0.1	0.55	0.09	1.4	0.82	0.45
TRIM47	No Clear Pattern	15.77	12.99	17.13	15.03	13.03	13.6	18.41	16.37	12.78
LIPT1	No Clear Pattern	4.19	2.41	2.53	2.15	4.24	2.21	4.95	4.21	4.49
TTLL11	No Clear Pattern	2.12	1.42	1.17	1.56	1.68	0.89	2.06	1.71	1.75
EFCAB7	No Clear Pattern	2.11	2.36	1.86	1.46	1.38	2.08	1.64	2.08	3.1
FAM178A	No Clear Pattern	8.52	8.49	8.81	6.35	7.07	7.95	7.6	8.34	9.9
GALNT4	No Clear Pattern	7.41	7.91	7.05	0	5.28	5.73	7.58	6.43	8.77
EXTL2	No Clear Pattern	4.8	4.36	5.05	3.39	3.14	3.22	4.57	4.38	5.06
RGCC	No Clear Pattern	0.7	0.74	0.65	0	0	0.42	0.74	0.48	0.83

## Sheet: S4C
Table S4C. Expression of all transcripts in wildtype versus STAT1 KD HepG2 cells. Data are from GSE98372.
Gene	HepG2_UN_FPKM	HepG2_IFNa_FPKM	STAT1-KO_UN_FPKM	STAT1-KO_IFNa_FPKM
A1BG	1	1	1	1.06
A1BG-AS1	1.53	1.24	1.16	1
A1CF	1.06	1.01	1.01	1.02
A2M	1.07	1.18	1.16	1.16
A2M-AS1	3.77	2.55	3.27	2.63
A2ML1	1.16	1.27	1.45	1.34
A2MP1	1.09	1	1.26	1
A4GALT	7.93	7.24	4.93	5.18
A4GNT	1.06	1	1	1
AAAS	28.63	31.81	27.49	35.88
AACS	9.19	8.29	6.95	7.26
AACSP1	1.04	1.14	1.14	1.14
AADACL2-AS1	1.2	1.14	1.4	1
AADACP1	1	1	1	1
AADAT	7.76	7.42	6.17	6.54
AAGAB	14.13	14.11	17.75	12.47
AAK1	3.92	3.65	3.88	3.57
AAMDC	13.02	9.85	11.35	10.87
AAMP	25.44	22.81	34.72	33.49
AANAT	1.15	1.1	1.24	1.19
AAR2	10.7	11.57	13.3	14.89
AARD	2.41	2.77	3.46	2.47
AARS1	71.98	61.94	87.82	75.01
AARS2	11.73	10.89	11.63	11.45
AARSD1	22.46	22.4	30.25	27.85
AASDH	2.68	2.3	3.14	3.05
AASDHPPT	17.23	21.42	24.9	24.58
AASS	1.61	1.31	1.51	1.27
AATBC	1.29	1.15	1.11	1.11
AATF	49.15	51.55	71.77	81.53
AATK	1.74	1.76	1.04	1.06
ABALON	8.04	7.47	6.54	7.07
ABAT	1	1	1	1
ABCA1	1.1	1.03	1.01	1
ABCA10	1.02	1.05	1	1.05
ABCA11P	2.82	2.98	3.07	2.34
ABCA12	1.03	1.05	1	1
ABCA13	1.05	1.04	1.05	1.08
ABCA17P	1.1	1.07	1.29	1.24
ABCA2	10.82	9.01	8.6	7.36
ABCA3	18.9	17.75	25.35	24.77
ABCA4	1.01	1	1	1
ABCA5	3.43	2.88	3.48	2.52
ABCA6	1	1	1	1
ABCA7	4.28	3.79	3.56	2.95
ABCA8	3.51	3.09	2.31	1.84
ABCA9	1.64	1.38	1.38	1.35
ABCA9-AS1	1	1	1	1
ABCB1	3.33	2.99	2.55	2.38
ABCB10	9.55	11.74	10.26	12.76
ABCB11	1	1	1	1
ABCB4	1.06	1	1	1
ABCB5	2.35	2.07	2.23	1.8
ABCB6	12.06	13.67	12.83	11.69
ABCB7	16.82	17.95	20.56	18.05
ABCB8	8.34	8.76	7.96	7.43
ABCB9	2.7	2.09	3.1	2.5
ABCC1	19.98	18.43	20.48	22.02
ABCC10	4.1	5.3	4.1	4.35
ABCC11	1	1	1.02	1.02
ABCC13	1.25	1.47	1.62	1.36
ABCC2	24.13	18.29	26.33	22.92
ABCC3	14.27	14.49	3.76	3.69
ABCC4	11.71	9.7	12.28	12.66
ABCC5	9.24	8.72	8.48	7.98
ABCC5-AS1	1	1	1.23	1.23
ABCC6	1.15	1.2	1.6	1.16
ABCC6P2	1	1	1	1
ABCC9	5.58	4	5.08	3.8
ABCD1	29	56.98	25.19	26.97
ABCD2	1.02	1	1	1
ABCD3	30.66	25.97	31.16	30.25
ABCD4	5.8	4.8	4.36	3.6
ABCE1	36.25	36.68	52.84	56.9
ABCF1	94.91	96.75	123.69	130.07
ABCF2	42.52	47.9	58.97	64.71
ABCF3	22.52	23.27	25.21	24.37
ABCG1	2.13	1.23	1.03	1
ABCG2	1.88	1.62	4.27	3.63
ABCG4	1	1.05	1.03	1.05
ABCG5	1	1	1	1
ABHD1	1.64	1.48	1.62	1.61
ABHD10	9.87	8.11	11.37	9.6
ABHD11	9.9	9.35	9.99	9.39
ABHD11-AS1	1	1	1.23	1.22
ABHD12	27.87	26.16	25.41	25.71
ABHD12B	2.06	1.68	1.41	1.75
ABHD13	3.47	3.72	3.73	3.13
ABHD14A	8.5	8.2	9.19	6.55
ABHD14A-ACY1	1.14	1.98	1	2.16
ABHD14B	34.12	26.84	24.66	20.19
ABHD15	8.87	7.12	10.3	8.8
ABHD16A	12.24	15.38	13.23	13.47
ABHD16B	3.99	4.11	3.69	4.03
ABHD17A	11.77	12.66	10.88	10.24
ABHD17B	8.13	5.99	7.25	7.9
ABHD17C	11.44	12.8	9.89	12.48
ABHD18	5.11	4.98	6.17	6.14
ABHD2	13.05	13.01	11.91	14.27
ABHD3	18.32	17.47	21.42	17.63
ABHD4	14.66	11.82	12.87	9.64
ABHD5	7.29	7.04	5.26	5.45
ABHD6	8.66	6.56	11.96	11.54
ABHD8	9.44	5.4	6.89	4.62
ABI1	14.6	13.82	13.75	12.74
ABI2	10.73	7.22	10.13	8.84
ABI3BP	1.09	1.04	1	1.04
ABITRAM	9.74	10.57	12.22	12.27
ABL1	36.58	38	32.9	32.74
ABL2	17.94	18.56	14.61	15.2
ABLIM1	31.51	24.42	31.05	30.92
ABLIM2	1.49	1.5	1.17	1.16
ABLIM3	2.28	1.61	1.22	1.1
ABR	9.21	7.46	7.65	6.47
ABRA	1	1.04	1	1
ABRACL	10.91	12.73	11.56	11.25
ABRAXAS1	5.52	6.21	6.23	5.43
ABRAXAS2	11.32	10.92	13.69	14.01
ABT1	14.27	14.18	19.18	18.96
ABTB1	5.26	2.76	2.07	2.17
ABTB2	13.15	11	8.8	6.98
ACAA1	11.26	10.92	10.09	8.12
ACAA2	59.57	57.82	56.42	55.42
ACACA	22.75	19.01	27.31	25.74
ACACB	1.98	1.96	1.65	1.55
ACAD10	5.92	5.88	4.34	3.98
ACAD11	6.46	4.96	7	6.05
ACAD8	5.49	6.27	8.17	7.13
ACAD9	27.06	27.25	25.31	23.41
ACADL	1.08	1.04	1	1.04
ACADM	20.13	15.39	23.38	22.27
ACADS	4.54	3.85	3.48	2.82
ACADSB	8.55	6.2	6.76	5.75
ACADVL	237.12	205.42	193.29	170.21
ACAP1	1.82	1.47	1.28	1.2
ACAP2	9.94	9.69	10.92	10.67
ACAP3	10.5	8.49	7.42	6.47
ACAT1	38.62	35.5	53.14	46.23
ACAT2	23.14	26.49	32.32	34.46
ACBD3	30.7	27.63	30.17	28.45
ACBD4	14.81	7.74	13.36	7.49
ACBD5	13.54	12.44	10.76	10.27
ACBD6	36.33	35.93	38.9	37.06
ACBD7	3.25	3.2	3.04	2.64
ACCS	1.71	1.74	1.46	1.37
ACCSL	1.06	1	1	1.05
ACD	11.64	10.11	11.59	11.72
ACE	1.07	1.02	1	1.08
ACE2	1.06	1.45	1	1
ACER2	2.19	1.94	1.95	1.9
ACER3	7.07	7.99	6.21	6.65
ACHE	1	1	1	1.03
ACIN1	74.64	58.87	79.09	77.49
ACKR2	2.15	1.95	1.77	1.47
ACKR3	16.06	13.29	8.04	8.47
ACKR4	1.37	1.36	1.24	1.08
ACLY	105.21	107.74	164.84	174.4
ACMSD	1	1.08	1.08	1.08
ACO1	11.78	10.14	11.7	12.13
ACO2	40.29	40.14	47.08	44.29
ACOT1	3.41	3	2.4	2.28
ACOT11	1.71	1.56	1.25	1.35
ACOT13	16.36	15.1	21.56	16.75
ACOT2	11.76	17.13	10.01	12.43
ACOT4	1.98	1.64	1.6	1.41
ACOT6	1.21	1.51	1.1	1.1
ACOT7	18.84	24.5	26.45	28.02
ACOT8	8.96	8.42	9.04	7.78
ACOT9	35.1	41.12	32	34
ACOX1	7.77	6.89	7.87	7.04
ACOX3	4.4	4.31	3.46	3.14
ACOXL	1	1	1	1
ACP1	71.16	64.01	71.53	74.76
ACP2	14.86	21.32	15.68	15.12
ACP3	1.24	1.23	1.21	1.17
ACP4	1	1	1	1
ACP5	1.21	1	1	1
ACP6	8.74	8.15	9.04	6.88
ACP7	2.86	3.27	3.23	2.84
ACRBP	1.11	1	1	1.05
ACRV1	1.11	1	1.11	1.1
ACSBG1	1.07	1.1	1.07	1.07
ACSBG2	1.21	1.12	1.28	1.08
ACSF2	5.11	3.24	3.84	2.55
ACSF3	9.02	8.8	9.42	8.77
ACSL1	3.17	2.08	1.11	1.1
ACSL3	23.63	20.64	23.54	23.69
ACSL4	26.23	27.67	25.66	25.84
ACSL5	1.64	2.06	1.12	1.06
ACSL6	1.24	1.17	1.23	1.2
ACSM2A	1.06	1.15	1.12	1.16
ACSM3	1.67	1.69	1.84	1.37
ACSM4	1	1	1	1
ACSM6	1	1	1	1.06
ACSS1	1	1.03	1.03	1
ACSS2	6.45	5.16	6.46	5.63
ACSS3	1.08	1.09	1.05	1.14
ACTA1	1.15	1.29	1.16	1.13
ACTA2	4.28	3.19	2.37	2.06
ACTA2-AS1	4.74	5.12	4.55	5.71
ACTB	2731.2	3363.04	2844.58	3194.21
ACTBL2	1	1	1	1
ACTC1	9.09	12.52	6.58	5.44
ACTE1P	5.74	4.56	5.52	3.57
ACTG1	1390.68	1653.22	1314.43	1669.05
ACTG1P17	6.57	5.86	5.61	5.4
ACTG1P20	8.56	8.27	8.62	8.24
ACTG1P25	1.88	1.4	1.2	1.17
ACTG1P4	1.08	1.27	1.34	1.07
ACTG2	3.94	4.97	4.71	3.98
ACTL10	1.1	1.2	1	1.1
ACTL6A	32.8	37.05	44.17	44
ACTL7A	1	1	1	1
ACTL8	2.43	2.54	2.93	3.95
ACTN1	96.64	136.64	87.39	109.94
ACTN1-AS1	1	1.35	1.18	1.17
ACTN2	1	1	1	1
ACTN3	1.03	1	1	1
ACTN4	222.52	250.32	215.08	249.73
ACTR10	17.21	16.47	15.91	14.29
ACTR1A	35.8	35.55	39.86	36.01
ACTR1B	18.84	18.02	14.08	14.05
ACTR2	61.55	64.94	68.74	65.51
ACTR3	30.58	35.84	36.5	33.25
ACTR3-AS1	1.37	1	1.18	1
ACTR3B	8.06	5.02	14.06	13.88
ACTR3C	3.51	4.54	4.72	4.61
ACTR5	3.29	3.82	4.75	4.16
ACTR6	7.93	8.06	10.16	9.06
ACTR8	9.06	11.28	10.11	11.46
ACTRT2	1	1	1	1
ACTRT3	2.29	2.59	1.7	2.43
ACVR1	7.99	6.9	6.25	5.63
ACVR1B	6.15	6.09	6.11	6.35
ACVR1C	1.01	1.03	1.01	1.01
ACVR2A	2.31	2.34	2.27	2.21
ACVR2B	2.99	2.26	2.55	2.36
ACVR2B-AS1	2.01	1.55	1.76	1.66
ACVRL1	1.08	1.13	1.15	1.05
ACY1	19.8	15.92	21.17	14.78
ACYP1	13.34	11.43	14.22	9.72
ACYP2	9.52	5.57	4.46	5.22
ADA	10.87	10.33	12.13	9.89
ADA2	1.41	1.38	1.29	1.26
ADAD2	1	1	1	1
ADAL	6.52	5.38	7.04	6.29
ADAM10	20.65	23.11	24.4	25.78
ADAM11	1.74	1.98	2.81	2.44
ADAM12	2.08	1.98	1	1
ADAM15	65.9	69.44	63.9	61.33
ADAM17	15.05	15.39	13.8	12.67
ADAM18	1	1.07	1	1.07
ADAM19	1	1	1	1
ADAM1A	1.87	1.39	1.64	1.49
ADAM20	1	1.07	1.04	1
ADAM20P1	1.04	1.04	1	1
ADAM21	1.5	1.45	1.24	1.26
ADAM21P1	1	1.1	1.13	1
ADAM22	3.35	3	4.22	4.09
ADAM23	1.07	1	1.05	1.02
ADAM28	1.1	1.04	1.11	1.04
ADAM32	1.04	1.18	1	1.08
ADAM33	2.35	1.53	1.78	1.31
ADAM8	1.03	1.13	1.03	1.03
ADAM9	67.06	67.34	57.09	60.81
ADAMTS1	3.95	4.94	3.75	4.5
ADAMTS10	2.87	1.9	1.54	1.09
ADAMTS12	1.23	1	1	1.09
ADAMTS13	1.07	1.07	1.06	1.1
ADAMTS15	2.45	2.24	2.04	2.66
ADAMTS16	1.17	1.12	1.04	1.02
ADAMTS17	1.14	1.19	1.15	1.09
ADAMTS18	1	1	1	1.02
ADAMTS2	1.75	1.74	1.62	1.55
ADAMTS20	1.02	1	1.02	1.02
ADAMTS3	1.04	1.03	1	1.05
ADAMTS4	2.32	1.99	2.4	2.2
ADAMTS5	3.82	3.19	3.21	3.14
ADAMTS6	2.03	1.89	1.48	1.25
ADAMTS7	1.24	1.18	1.13	1.05
ADAMTS7P1	1.02	1	1	1
ADAMTS8	1	1.02	1	1
ADAMTSL1	1	1	1	1
ADAMTSL2	1.8	1.29	1.42	1.71
ADAMTSL4	29.3	30.14	16.83	21.49
ADAMTSL4-AS1	1.68	1.7	1.3	1.44
ADAMTSL5	5.38	3.96	4.37	4.12
ADAP1	1	1.1	1.05	1
ADAP2	1.04	1.07	1.08	1
ADAR	50.8	210.3	51.39	74.91
ADARB1	28.07	39.83	23.51	27.36
ADARB2	8.69	5.95	6.26	3.9
ADARB2-AS1	1.17	1.64	1.48	1.16
ADAT1	10.68	10.96	9.84	8.98
ADAT2	3.14	2.67	3.51	3.26
ADAT3	3.06	3.01	3.39	3.06
ADCK1	4.3	5.25	6.2	5.66
ADCK2	7.01	7.76	7.25	7.01
ADCK5	3.23	2.95	1.61	2.34
ADCY1	1.17	1.17	1.3	1.15
ADCY10	1	1.04	1	1.06
ADCY10P1	1.17	1.2	1.21	1.1
ADCY2	1.11	1.05	1.1	1.12
ADCY3	15.38	16.26	19.52	18.77
ADCY5	1.04	1.04	1.04	1.02
ADCY6	14.44	12.71	11.11	10.32
ADCY6-DT	2.22	1.47	2.77	2.17
ADCY7	6.72	6.8	6.82	6.37
ADCY9	11.75	9.63	11.74	11.43
ADCYAP1R1	1	1.02	1	1
ADD1	36.82	37.17	33.54	32.97
ADD3	13.85	9.67	11.42	10.25
ADD3-AS1	1.33	1.32	1.32	1.39
ADGRA1	1	1.03	1	1
ADGRA2	3.32	2.42	3.18	2.4
ADGRA3	18.34	10.99	21.12	21.19
ADGRB1	1.02	1.04	1.04	1.02
ADGRB2	2.23	2.02	1.94	1.61
ADGRB3	1	1.02	1	1.02
ADGRD1	1.02	1.02	1.02	1
ADGRE1	1.04	1.08	1	1
ADGRE2	2.75	2.74	4.13	3.69
ADGRE4P	1.52	1.82	1.28	1.31
ADGRE5	42.45	38.72	35.04	40.01
ADGRF1	1.62	1.43	1.34	1.59
ADGRF2	1	1.02	1	1.01
ADGRF3	1.05	1.13	1.05	1.09
ADGRF4	1.36	1.16	1.03	1.03
ADGRF5	1.04	1	1.05	1.02
ADGRF5-AS1	1.12	1.06	1.06	1
ADGRG1	20.28	17.83	16.39	16.89
ADGRG2	3.68	4.88	2.82	3.45
ADGRG3	1.04	1.08	1.04	1
ADGRG4	1.04	1.04	1.02	1.08
ADGRG5	1.19	1.03	1.15	1.03
ADGRG6	10.28	11.16	11.96	12.32
ADGRG7	1	1	1	1
ADGRL1	4.26	3.35	3.12	2.49
ADGRL2	1.2	1.12	1.92	1.9
ADGRL3	1	1	1	1
ADGRL4	1	1	1	1
ADGRV1	1.01	1.03	1.01	1
ADH4	1.78	1.75	1.44	1.67
ADH5	29.79	28.57	32.27	31.71
ADH6	1.07	1	1	1
ADHFE1	1.22	1.26	1.32	1.16
ADI1	51.01	59.8	58.51	70.58
ADIPOQ	1.62	1.36	1.7	1.51
ADIPOQ-AS1	1.93	1.25	1.43	1.45
ADIPOR1	68.68	69.56	62.24	66.84
ADIPOR2	36.59	34.73	41.1	43.4
ADIRF	2.76	3.47	3.82	2.23
ADK	29.39	30.17	40.26	34.71
ADM	20.87	39.55	16.28	15.92
ADM2	2.31	2.93	2.75	2.85
ADM5	2.33	1.9	3.25	2.93
ADNP	27.98	26.79	29.98	29.09
ADNP-AS1	3.09	2.29	2.45	2.85
ADNP2	10.1	8.84	9.96	10.11
ADO	7.55	7.53	8.63	7.77
ADORA1	3.08	1.82	3.43	3.46
ADORA2A	1.11	1	1	1
ADORA2A-AS1	1.16	1.23	1.11	1.11
ADORA2B	6.07	5.57	5.56	5.76
ADPGK	10.53	13.52	12.89	14.44
ADPGK-AS1	1.45	1.62	1.52	1.33
ADPRH	1	1	1	1
ADPRHL1	4.92	3.34	3.12	3.72
ADPRM	3.34	3.59	3.22	3.24
ADPRS	16.37	32.45	16.18	18.77
ADRA1A	3.14	2.84	2.29	2.01
ADRA1B	2.28	1.7	2.2	1.96
ADRA1D	1	1	1.04	1
ADRA2B	1	1	1	1
ADRA2C	1.48	1.2	1.21	1.2
ADRB1	1.04	1.03	1.11	1.35
ADRB2	4.23	3.77	3.76	3.95
ADRB3	1	1.04	1	1
ADRM1	89.59	113.27	108.44	121.96
ADSL	51.61	52.83	74.52	78.08
ADSS1	9.69	7.74	5.75	4.84
ADSS2	39.14	39.08	40.7	37.42
ADTRP	1.78	1.28	1.28	1.16
AEBP1	1.08	1.05	1.05	1.1
AEBP2	11.72	10.01	11.13	10.83
AEN	11.3	13.34	13.33	13.57
AFAP1	48.19	53.5	52.29	59.69
AFAP1-AS1	2.37	2.35	2.15	2.29
AFAP1L1	6.17	6.71	5.94	5.55
AFAP1L2	1.23	1.02	1.13	1.05
AFDN	5.55	5.32	4.36	4.21
AFDN-DT	1.42	1.74	1.79	1.29
AFF1	17.11	13.75	18.77	15.89
AFF1-AS1	7.35	5.47	6.51	5.53
AFF2	1	1	1	1
AFF3	1.39	1.45	1.42	1.21
AFF4	20.64	21.04	17.63	18.45
AFG1L	1.78	1.93	1.86	1.91
AFG3L1P	8.46	8.58	7.9	8.38
AFG3L2	41.74	35.93	54.46	50.53
AFMID	14.76	11.62	15.78	11.73
AFP	1	1	1	1.05
AFTPH	11.71	9.49	10.82	9.26
AGA	4.78	4.45	4.02	3.91
AGAP1	5.9	4.62	5.27	6.65
AGAP1-IT1	1.32	1	1.15	1.3
AGAP11	1.2	1.32	1.27	1.16
AGAP12P	1.28	2.22	2.59	2.39
AGAP2	1.74	2.08	1.72	1.83
AGAP2-AS1	6.86	8.89	5.94	5.97
AGAP3	23.81	22.04	26.38	24.81
AGAP4	6.95	6.08	4.44	4.84
AGAP5	2.66	3.64	2.64	2.89
AGAP6	11.06	8.38	10.24	8.28
AGAP7P	2.26	2.25	2.08	2.37
AGAP9	4.61	3.56	4.95	2.6
AGBL2	1	1.03	1	1
AGBL3	1.16	1.26	1.65	1.3
AGBL4	1.07	1	1.03	1
AGBL5	40.42	35.6	36.58	32.88
AGBL5-AS1	1	1.27	1	1
AGER	2.95	2.12	1.88	1.89
AGFG1	7.13	7.85	7.3	8.34
AGFG2	12.71	9.56	14.27	9.91
AGGF1	17.09	15.59	15.2	13.38
AGK	6.47	7.8	8.92	10.29
AGL	10.42	10.01	10.21	9.93
AGMAT	10.1	11.4	10.88	13.15
AGMO	1.38	1.52	1.71	1.47
AGO1	10.78	10.13	10.14	10.99
AGO2	20.16	21.84	22.91	26.64
AGO3	5.35	5.36	5.41	6.99
AGO4	4	3.78	3.33	3.02
AGPAT1	53.62	45.73	51.5	50.32
AGPAT2	21.2	23.01	11.67	16.62
AGPAT3	12.04	15.48	11.03	10.01
AGPAT4	1.06	1	1.03	1.01
AGPAT4-IT1	1.1	1	1.03	1.14
AGPAT5	11.55	9.99	13.51	14.49
AGPS	23.35	23.8	21.44	22.06
AGR2	1	1	1	1
AGRN	40.87	61.46	23.03	25.16
AGRP	1	1.26	1	1
AGT	1	1.04	1.04	1.15
AGTPBP1	4.49	4.55	4.84	4.24
AGTR1	1	1	1	1
AGTRAP	14.25	15.3	10.46	14.05
AGXT	1.06	1.06	1.06	1.06
AGXT2	1.05	1	1	1
AHCTF1	25.37	24.69	29.71	30.36
AHCTF1P1	1.01	1.13	1.13	1.16
AHCY	65.55	60.83	81.56	79.21
AHCYL1	67.28	59.99	58.75	57.88
AHCYL2	7.19	6.1	5.89	5.7
AHDC1	6.43	4.67	6.07	5.14
AHI1	16.78	13.52	15.96	13.37
AHNAK	63.85	75.24	58.82	68.28
AHNAK2	29.57	22.17	9.8	11.2
AHR	8.26	7.61	8.21	9.5
AHRR	15.56	14.31	6.75	8.56
AHSA1	101.26	92.7	144.99	134.89
AHSA2P	23.64	18.55	17.18	14.18
AICDA	2.97	2.18	2.29	2.16
AIDA	37.17	60.39	41.22	42.71
AIF1L	13.68	10.17	21.65	16.6
AIFM1	40.3	35.16	45.48	42.2
AIFM2	10.08	10.73	10.3	10.37
AIFM3	1	1	1	1
AIG1	7.22	6.86	5.63	4.9
AIM2	1	1.34	1.07	1.07
AIMP1	14.18	13.16	17.96	16.27
AIMP2	39.68	45.62	53.39	60.69
AIP	28.85	27.84	27.37	27.19
AIPL1	2.29	2.28	2.54	2.07
AIRE	1.13	1.3	1.18	1.04
AIRN	1	1	1	1.02
AJAP1	1	1	1	1
AJM1	3.11	3.07	2.51	2.62
AJUBA	17.08	19.78	16.84	21.7
AK1	31.73	25.35	34.55	28.36
AK2	139.09	142.3	164.02	156.87
AK3	24.1	15.72	19.94	16.15
AK4	20.19	27.74	20.52	21.9
AK5	1.06	1.03	1.03	1.12
AK6	20.4	18.19	31.03	27.43
AK7	1.09	1	1	1
AK8	1.8	1.6	1.33	1.51
AK9	2.43	2.34	1.32	1.32
AKAP1	23.63	22.69	29.58	31.41
AKAP10	11.62	12.22	11.19	10.35
AKAP11	6.91	5.8	4.74	4.65
AKAP12	4.98	3.77	2.92	2.15
AKAP13	14.16	11.35	12.73	12.08
AKAP14	1.23	1.15	1	1
AKAP17A	19.13	18.01	14.52	14.26
AKAP3	1.06	1.12	1	1.03
AKAP5	3.08	2.81	3.08	2.72
AKAP6	1.58	1.44	1.49	1.24
AKAP7	3.28	5.09	3.16	2.91
AKAP8	15.85	17.68	16.13	17.56
AKAP8L	29.27	29.44	31.4	32.95
AKAP9	9.92	7.48	8.58	7.42
AKIP1	18.1	15.95	17.08	15.94
AKIRIN1	22.29	21.86	26.96	25.77
AKIRIN2	16.62	16.67	16.04	16.22
AKNA	1.53	1.55	1.2	1.36
AKNAD1	1.44	1.17	1.3	1.23
AKR1A1	51.43	37.49	47.68	38.85
AKR1B1	266.86	218.2	185.92	143.53
AKR1B10	1.48	2.24	2.02	2.15
AKR1B15	1.13	1.13	1.07	1.06
AKR1C1	23.97	11.21	29.1	16.32
AKR1C2	1.85	1.6	1.75	1.34
AKR1C3	64.62	50.7	46.75	30.52
AKR1C6P	1	1.01	1.24	1
AKR1D1	1.49	1.22	1.44	1.32
AKR7A2	17.12	16.36	17.01	16.12
AKR7A2P1	1.24	1.46	1.7	1.23
AKR7A3	1.45	1	1.23	1
AKR7L	1.46	1.25	1.54	1.29
AKT1	42.16	45.18	39.71	42.19
AKT1S1	56.81	50.65	64.69	66.15
AKT2	26.54	28.65	26.69	26.79
AKT3	3.5	2.92	2.66	2.29
AKTIP	9.14	8.48	9.37	6.79
ALAD	9.02	7.49	7.67	6.4
ALAS1	27.76	25.71	36.54	32.48
ALAS2	1	1.1	1	1
ALCAM	24.05	26.05	22.4	23.39
ALDH16A1	7.66	8.71	6.63	6.43
ALDH18A1	49.54	48.27	47.9	51.65
ALDH1A1	1	1	1	1
ALDH1A2	1.03	1	1.08	1.12
ALDH1A3	10.21	9.41	11.09	9.52
ALDH1B1	23.22	20.32	32.68	34.71
ALDH1L2	1.11	1.18	1.19	1.21
ALDH2	19.74	19.3	11.2	10.43
ALDH3A1	2.35	2.47	1.88	1.61
ALDH3A2	22.91	19.52	29.12	24.82
ALDH3B1	51.27	42.19	28.65	23.64
ALDH3B2	1	1	1	1.04
ALDH4A1	3.5	3.07	3.01	3.04
ALDH5A1	12.84	13.17	13.41	13.65
ALDH6A1	10.49	8.47	8.96	7.14
ALDH7A1	18.45	15.95	15.42	15.49
ALDH8A1	1.86	1.38	1.43	1.46
ALDH9A1	27.35	26.56	32.46	30.63
ALDOA	1015.11	1020.83	899.56	899.54
ALDOB	1.68	1.21	1.12	1.08
ALDOC	47.43	36.47	57.58	42.29
ALG1	14.05	14.58	14.68	16.54
ALG10	6.72	6.68	6.55	6.68
ALG10B	9.66	8.64	8.72	7.19
ALG11	3.57	3.05	3.1	3.44
ALG12	7.72	8.77	8.83	10.14
ALG13	14.23	16.97	18.13	19.55
ALG14	9.99	10.34	12.02	12.48
ALG14-AS1	1	1	1	1
ALG1L	2.87	2.37	2.56	1.56
ALG1L2	3.97	5.96	3.34	2.94
ALG1L9P	6.58	6.39	9.02	6.49
ALG2	7.88	9.14	7.57	10.33
ALG3	37.46	44.43	46.96	51.85
ALG5	12.64	13.21	15.54	15.1
ALG6	2.93	3.89	3.45	3.69
ALG8	65.75	69.6	78.85	76.75
ALG9	11.19	10.47	11.24	9.86
ALK	1	1.03	1	1
ALKAL1	1	1	1	1
ALKAL2	1.07	1.07	1.07	1
ALKBH1	7.16	8.21	8.57	8.77
ALKBH2	17.64	14.55	23.74	23.44
ALKBH3	15.81	14.32	16.36	15.24
ALKBH3-AS1	1.05	1.05	1.26	1.15
ALKBH4	7.13	6.29	8.4	7.87
ALKBH5	43.82	48.95	43.1	42.18
ALKBH6	7.41	6.79	7.88	6.08
ALKBH7	8.4	8.36	8.22	8.61
ALKBH8	3.19	3.96	4.71	5.12
ALMS1	5.84	5.96	6.13	7.19
ALMS1-IT1	1.78	1.57	2.38	2.02
ALMS1P1	1.26	1.2	1	1.09
ALOX12	2.45	1.93	2.11	1.88
ALOX12-AS1	2.49	2.11	2.62	2.43
ALOX12B	2.24	1.36	1.61	1.36
ALOX12P2	1.34	1.11	1.07	1.25
ALOX15	1.16	1.27	1.25	1.41
ALOX15B	1.04	1	1.04	1
ALOX15P1	1.32	1.15	1.31	1
ALOX5	1.04	1	1	1
ALOX5AP	1.92	1.44	1.22	1.22
ALOXE3	1.41	1.28	1.62	1.58
ALPG	1.62	1.87	1.66	1.63
ALPI	41.31	28.7	17.29	9.45
ALPK1	2.51	2.51	2.35	2.14
ALPK2	28.89	23.21	30.63	28.96
ALPK3	1.36	1.23	1.23	1.13
ALPL	1	1.13	1	1
ALPP	339	311.31	308.68	300.23
ALS2	4.5	3.55	4.26	4.45
ALS2CL	4.02	3.54	2.03	2.59
ALX1	1.48	1.77	1.93	2.06
ALX3	2.34	1.89	2.52	2.15
ALX4	1.02	1	1	1
ALYREF	69.44	83.94	103.41	119.04
AMACR	4.28	3.57	3.75	3.74
AMBN	1	1.05	1	1
AMBP	1.07	1.07	1	1
AMBRA1	10.51	9.04	10.08	9.47
AMD1	40.69	37.31	51.99	46.16
AMDHD1	1.1	1.47	1.28	1.14
AMDHD2	9.82	8.27	8.12	5.85
AMER1	4.5	5.39	6.18	6.44
AMER2	1.14	1.18	1.07	1.14
AMER3	1.27	1.14	1.24	1.26
AMFR	15.31	15.59	15.16	15.51
AMH	3.17	2.33	2.66	2.22
AMHR2	1.48	1.06	1.26	1.13
AMIGO1	3.11	2.71	2.49	2.66
AMIGO2	11.5	17.32	7.03	8.81
AMIGO3	3.37	4.6	3.04	3.5
AMMECR1	10.26	8.79	8.85	9.05
AMMECR1L	11.02	10.37	11.03	12.17
AMN	1.2	1.06	1.06	1
AMN1	4.61	2.66	4.59	2.92
AMOT	1.02	1	1	1
AMOTL1	5.65	3.85	5.51	5.1
AMOTL2	17.2	26.02	15.15	20.23
AMPD1	1	1	1	1
AMPD2	28.31	21.36	24.21	21.82
AMPD3	1.82	1.52	1.21	1.18
AMT	1.75	1.2	1.36	1.1
AMTN	1	1.5	1	1
AMY1B	2.38	2.81	2.25	2.51
AMY2A	1.09	1	1	1
AMY2B	1.95	1.71	1.49	1.3
AMZ1	1.17	1.07	1.04	1.15
AMZ2	31.14	29.04	33.66	32.11
AMZ2P1	2.3	2.2	1.99	2.2
ANAPC1	20.22	21.06	25.76	26.26
ANAPC10	4.46	6.12	6.8	6.31
ANAPC11	23.11	28.84	22.61	24.87
ANAPC13	25.16	22.2	25.25	20.93
ANAPC15	49.1	50.63	44.96	47.17
ANAPC16	24.68	22.4	20.93	18.14
ANAPC1P1	1	1.42	1.25	1.31
ANAPC1P2	5.03	2.69	3.48	4.3
ANAPC2	15.4	14.55	13.03	13.63
ANAPC4	8.04	7.38	8.84	9.02
ANAPC5	53.04	51.29	65.62	59.04
ANAPC7	40.29	39.27	54.88	53.73
ANG	6.99	6.49	6.77	4.32
ANGEL1	6.33	5.68	7.44	7.75
ANGEL2	8.06	8.04	7.52	7.32
ANGPT1	5.75	5.64	6	5.26
ANGPT2	1.57	1.65	1.76	1.85
ANGPT4	1.04	1.06	1.12	1.13
ANGPTL1	1.03	1	1.06	1.03
ANGPTL2	1.14	1.19	1	1
ANGPTL3	1.03	1	1	1
ANGPTL4	8.63	12.93	5.37	4.45
ANGPTL5	1.3	1.25	1.68	1.33
ANGPTL6	1.53	5.9	1	1.06
ANGPTL7	1	1	1	1
ANGPTL8	1.12	1.58	1	1
ANK1	1.08	1.03	1.03	1
ANK2	1.17	1.22	1.28	1.21
ANK3	1.05	1.06	1.06	1.09
ANKAR	1.12	1.22	1.29	1.2
ANKDD1A	1.86	2.03	1.79	1.65
ANKDD1B	1	1	1	1
ANKEF1	5.53	5.12	6.03	5.65
ANKFN1	1	1.08	1.08	1
ANKFY1	17.47	37.6	16.63	19.71
ANKH	17.41	14.9	16.06	15.36
ANKHD1	13.06	14.07	15.9	16.73
ANKHD1-EIF4EBP3	15.94	11.89	13.13	13.58
ANKIB1	17.34	24.84	16.69	15.03
ANKK1	1.06	1.14	1.12	1.25
ANKLE1	2.71	2.63	2.32	1.91
ANKLE2	31.87	34.08	25.59	30.92
ANKMY1	2.89	2.78	2.46	2.88
ANKMY2	12.88	12.22	12.91	11.38
ANKRA2	3.12	2.73	2.47	2.26
ANKRD1	2.72	3.61	3.69	3.49
ANKRD10	27.9	18.69	22.48	20.28
ANKRD11	26.41	20.96	17.75	15.95
ANKRD12	8.81	6.8	8.28	6.62
ANKRD13A	14.29	12.69	12.77	12.27
ANKRD13B	21.76	14.93	23.84	21.13
ANKRD13C	9.84	7.87	10.59	9.25
ANKRD13D	5.51	6.17	5.92	4.19
ANKRD16	5.49	4.63	6.21	5.06
ANKRD17	21.48	20.48	22.54	21.57
ANKRD18A	3.15	2.45	3.77	3.69
ANKRD18B	7.23	5.51	7.87	7.23
ANKRD18CP	2.35	1.79	1.98	1.72
ANKRD18DP	1	1	1.03	1.03
ANKRD19P	26.31	24.83	26.73	23.64
ANKRD2	3.61	3.41	5.96	5.67
ANKRD20A1	1.58	1.16	1.55	1.25
ANKRD20A11P	1.41	1.59	1.75	1.57
ANKRD20A12P	5.86	3.58	3.07	2.53
ANKRD20A19P	1.06	1.08	1.08	1.12
ANKRD20A3P	1.21	1.12	1.09	1.29
ANKRD20A4P	1	1.15	1	1
ANKRD20A5P	1.21	1.27	1.15	1.18
ANKRD20A8P	1.08	1	1.03	1.1
ANKRD20A9P	1.51	1.33	1.16	1.19
ANKRD22	1.24	1.16	1.27	1.27
ANKRD23	1.92	1.88	2.29	1.99
ANKRD24	1.1	1	1.02	1
ANKRD26	6.77	6.68	6.95	6.5
ANKRD26P1	1	1.02	1	1
ANKRD27	11.66	9.46	16.09	16.11
ANKRD28	18.74	17.85	18.93	19.23
ANKRD29	1.31	1.46	1.39	1.33
ANKRD30A	1	1	1.05	1.02
ANKRD30B	1.09	1.04	1.02	1
ANKRD30BL	1.06	1	1	1
ANKRD30BP2	2.42	2.43	2.12	2.09
ANKRD30BP3	1	1	1	1
ANKRD31	1.02	1.03	1	1.03
ANKRD33B	1.3	1.46	1.1	1.05
ANKRD34A	1.99	1.76	2.41	1.95
ANKRD34B	1	1	1	1
ANKRD36	4.52	3.97	4.83	4.06
ANKRD36B	4	3.25	3.37	2.85
ANKRD36BP1	4.95	4.72	5.17	4.18
ANKRD36BP2	1	1	1.06	1
ANKRD36C	2.18	2.19	2.02	2.07
ANKRD37	23.24	34.01	18.15	15.59
ANKRD39	9.36	9.73	16.31	16.13
ANKRD40	18.05	19.2	22.52	23.18
ANKRD40CL	5.43	2.8	3.43	2.84
ANKRD42	5.71	3.83	4.58	4.43
ANKRD44	1.7	1.5	1.97	1.75
ANKRD44-AS1	1	1.23	1	1
ANKRD44-IT1	1.34	1.19	1.29	1.39
ANKRD45	1.48	1.51	1.36	1.39
ANKRD46	2.96	3.26	3.38	2.83
ANKRD49	7.48	6.67	6.53	5.34
ANKRD50	4.94	4.34	4.75	5.27
ANKRD52	36.24	41.75	32.17	35.64
ANKRD53	1	1	1	1
ANKRD54	12.63	10.76	18.43	17.64
ANKRD55	1.08	1	1	1
ANKRD6	1.21	1.32	1.32	1.26
ANKRD60	1.47	1.45	1.58	1.31
ANKRD61	1.81	1.56	1.64	1.98
ANKRD62	1.46	1.44	1.36	1.36
ANKRD62P1-PARP4P3	1	1	1.02	1
ANKRD63	1.1	1.02	1.17	1.16
ANKRD65	1	1.26	1.1	1.06
ANKRD9	9.78	9.53	6.57	4.75
ANKS1A	11.21	9.78	11.38	11.83
ANKS1B	2.47	2.37	2.14	1.73
ANKS3	6.43	6.05	6.46	7.21
ANKS4B	2.55	2.14	2.25	2.16
ANKS6	7.75	6.38	7.28	6.86
ANKUB1	2.34	2.64	2.39	2.87
ANKZF1	26.91	22.65	18.71	15.6
ANLN	146.38	174.96	158.65	182.18
ANO1	1.03	1	1.02	1
ANO10	9.64	9.2	12.05	8.07
ANO2	4.8	6.29	7.15	8.89
ANO3	1.02	1.02	1	1
ANO4	1.92	1.71	1.89	2.11
ANO5	1	1.04	1	1
ANO6	29.03	26.62	22.86	22.1
ANO7	2.45	2.32	2.58	2.46
ANO8	7.52	5.33	5.2	4.26
ANO9	1.04	1.1	1.04	1.03
ANOS1	2.52	2.64	2.2	2.32
ANP32A	92.61	77.63	108.09	108.45
ANP32A-IT1	3.07	2.5	2.25	2.57
ANP32AP1	1.15	1.22	1	1
ANP32B	257.47	232.44	286.68	314.76
ANP32C	1.16	1	1	1
ANP32E	76.82	73.94	82.38	89.33
ANPEP	1.03	1.05	1.05	1.05
ANTKMT	6.79	6.75	7.95	5.32
ANTXR1	98.32	105.81	109.01	132.57
ANTXR2	1.11	1.3	1.12	1.5
ANTXRL	1.09	1	1.09	1
ANTXRLP1	1	1.41	1.1	1.31
ANXA1	132.5	144.31	128.55	133.06
ANXA10	1.22	1.07	1.21	1
ANXA11	82.22	72.39	84.61	72.77
ANXA2	689.4	760.53	645.55	661.98
ANXA2P1	1.08	1.08	1.16	1
ANXA2P2	2.75	5.04	3.22	2.03
ANXA2R	4.36	4.08	4.6	3.67
ANXA3	51.58	64.02	56.62	62.71
ANXA4	20.95	20.72	13.27	11.43
ANXA5	247.74	238.23	198.86	194.6
ANXA6	60.41	58	63.57	56.42
ANXA7	29.67	31.67	32.65	37.73
ANXA8	20.91	17.08	11.16	14.82
ANXA8L1	25	32.75	17.16	21.44
ANXA9	1.56	1.33	1.88	1.22
AOC1	1.04	1	1	1
AOC2	1.81	2	2.39	2
AOC3	1.29	1.21	1.5	1.29
AOC4P	1.35	1.22	1.18	1.2
AOPEP	8.62	8	7.52	6.93
AOX1	1.85	1.4	1.55	1.44
AOX3P-AOX2P	1	1	1	1
AP1AR	4.21	3.79	4.63	4.4
AP1B1	30.17	31.92	37.21	36.59
AP1G1	19.28	21.12	20.35	21.94
AP1G2	11.86	11.57	9.48	8.76
AP1M1	27.91	33.48	27.81	31.48
AP1M2	18.24	19.39	29.58	30.17
AP1S1	55.57	54.07	57.91	54.58
AP1S2	8.55	7.02	8.62	8.77
AP1S3	6.76	6.43	7.22	6.55
AP2A1	40.14	37.4	31.81	29.06
AP2A2	26.29	21.65	24.15	22.48
AP2B1	96.62	92.32	115.62	106.99
AP2M1	284.46	277.29	271.51	275.48
AP2S1	86.79	86.07	95.64	88.28
AP3B1	24.35	22.36	23.45	23.78
AP3B2	1	1	1	1
AP3D1	31.79	26.43	31.46	30.71
AP3M1	21.25	20.72	24.59	24.83
AP3M2	5.89	5.46	6.22	5.9
AP3S1	21.54	24.07	21.88	23.26
AP3S2	5.49	5.04	5.07	4.67
AP4B1	5.27	5.92	6.52	7.07
AP4B1-AS1	6.73	5.82	6.82	7.41
AP4E1	7.41	7.76	7.72	8.65
AP4M1	7.28	5.46	7.19	6.44
AP4S1	8.97	7.2	7.25	7.43
AP5B1	10.76	15.5	8.25	8.93
AP5M1	8.92	9.12	10.1	9.99
AP5S1	11.14	12.38	10.61	12.39
AP5Z1	4.82	5.71	5.2	5.25
APAF1	6.17	7.74	5.86	6.16
APBA2	1.03	1	1	1
APBA3	7.2	6.09	7	5.78
APBB1	1.59	1.3	1.52	1.37
APBB1IP	3.84	2.76	4.38	3.27
APBB2	3.48	5.85	3.48	3.35
APBB3	4.21	4.4	2.89	2.9
APC	10.63	8.77	11.78	10.36
APC2	1.54	1.48	1.5	1.22
APCDD1L	1.03	1	1	1
APCDD1L-DT	1	1	1	1
APCS	1	1	1	1
APEH	50.6	42.39	45.72	41.7
APELA	1.35	1.04	1	1.04
APEX1	180.47	160.27	171.2	164.3
APEX2	41.99	43.29	45.71	46.72
APH1A	34.34	44.1	36.68	38.69
APH1B	1.98	1.85	2.03	1.98
API5	36.46	38.87	44.95	47.06
APIP	14.47	13.35	19.57	16.71
APLF	1.05	1.03	1	1
APLN	1.99	2.81	1.22	1.37
APLP1	1.99	1.79	1.2	1.28
APLP2	102.54	95.3	89.44	87.39
APMAP	42.5	37.59	42.24	43.22
APOA1-AS	1.19	1.19	1.19	1.19
APOA2	1	1.23	1.23	1
APOBEC2	1.19	1.06	1.12	1.06
APOBEC3A	4.66	3.3	3.29	2.84
APOBEC3B	9.33	13.04	11.88	10.36
APOBEC3B-AS1	5.71	6.62	7.04	5.11
APOBEC3C	29.85	22.34	34.18	23.77
APOBEC3D	3.72	3.82	3.8	2.8
APOBEC3F	3.22	2.65	3.48	2.86
APOBEC3G	1	1	1	1.06
APOBEC3H	1	1	1.17	1.1
APOBEC4	1	1	1	1
APOBR	1.19	1.11	1.24	1.13
APOC1	1	1	1.26	1.35
APOC1P1	1.87	1.68	1.77	1.25
APOC4	1.64	2	1.33	1.6
APOD	1.09	1.18	1	1.09
APOE	1.72	1.35	1.18	1.56
APOF	1.19	1.16	1.4	1.35
APOL1	4.29	17.1	3.62	3.19
APOL2	6.83	66.8	8.78	6.17
APOL3	1	1.67	1	1
APOL4	3.26	3.39	3.18	2.64
APOL5	1	1	1	1.07
APOL6	3.41	10.25	3.43	2.81
APOLD1	5.5	4.3	3.86	3.18
APOM	6.6	4.73	5.89	5.8
APOO	24.44	20.95	32.41	24.47
APOOL	9.84	9.63	10.84	10.45
APP	281.99	246.26	230.28	212.96
APPBP2	8.51	7.59	7.35	7.14
APPL1	16.09	16.92	17.36	16.81
APPL2	9.9	5.22	6.63	7.15
APRT	59.79	64.79	76.68	68.28
APTR	4.04	4.13	5.3	4.87
APTX	15.24	15.32	18.63	20.88
AQP1	1.15	1.04	1.04	1.07
AQP11	1.67	1.19	1.47	1.18
AQP3	62.62	30.38	61.76	36.64
AQP4-AS1	1.35	1.45	1.16	1
AQP5	1.11	1.05	1.06	1.11
AQP6	3.22	2.73	3.23	2.55
AQP7	1	1	1.07	1
AQP7P1	1.03	1	1	1.03
AQP7P3	1	1.56	1	1
AQP9	1	1	1	1
AQR	15.31	16.02	17.92	20.66
AR	1.01	1.01	1.1	1.01
ARAF	60.18	70.97	61.53	70.41
ARAP1	24.93	20.17	18.02	16.76
ARAP2	3.82	4.02	3.79	3.43
ARAP3	6.19	4.35	4.04	3.23
ARC	1.07	1.1	1	1.1
ARCN1	65.74	64	63.81	68.99
AREG	1.33	2.1	1.79	1.86
AREL1	10.29	10.39	10.31	10.08
ARF1	191.32	203.65	214.14	211.59
ARF3	54.04	55.28	66.42	67.03
ARF4	136.37	146.21	147.51	140.86
ARF4-AS1	1.5	1	2.22	1.57
ARF5	65.82	68.58	56.78	53.14
ARF6	26.12	27.73	21.93	22.41
ARFGAP1	27.33	27.75	25.32	27.23
ARFGAP2	13.9	12.32	13.99	14.36
ARFGAP3	12.62	12.66	12.17	11.2
ARFGEF1	17.06	17.87	16.55	16.75
ARFGEF2	12.24	12.46	13.12	11.98
ARFGEF3	3	3.02	1.87	1.62
ARFIP1	10.82	9.92	11.18	10.07
ARFIP2	19.01	17.19	20.35	19.93
ARFRP1	6.54	7.04	6.78	5.8
ARG1	1	1	1	1.07
ARG2	9.96	9.84	16.66	13.55
ARGFX	3.02	2.94	2.91	2.8
ARGFXP2	1.62	1.3	1.77	1.58
ARGLU1	43.8	36.94	36.37	31.59
ARHGAP1	23.94	23.46	19.08	19.78
ARHGAP10	6.47	6.95	7.36	8.2
ARHGAP11A	29.53	32.38	28.52	39.69
ARHGAP11B	6.62	5.51	5.61	6.36
ARHGAP12	8	6.6	6.74	5.79
ARHGAP15	1	1.06	1	1
ARHGAP17	25.78	25.32	30.06	32.4
ARHGAP18	26.13	19.02	26.8	13.67
ARHGAP19	2.95	3.01	3.84	5.34
ARHGAP19-SLIT1	1	1.65	1.16	1
ARHGAP20	1.41	1.62	1.05	1.11
ARHGAP21	27.01	27.42	28.88	30.75
ARHGAP22	1	1	1.04	1
ARHGAP23	24.46	26.71	28.58	36.86
ARHGAP24	1.31	1.11	1.23	1.19
ARHGAP25	1	1	1	1
ARHGAP26	3.25	3.26	2.96	2.78
ARHGAP27	4.13	4.5	5.5	4.7
ARHGAP27P1	4.33	3.51	3.48	3.56
ARHGAP27P2	1.06	1.06	1	1
ARHGAP28	3.33	2.69	3.84	2.97
ARHGAP29	3.7	3.24	3.1	2.89
ARHGAP30	1.05	1.03	1.03	1.18
ARHGAP31	1.24	1.26	1.21	1.22
ARHGAP32	6.61	5.28	4.72	5.38
ARHGAP33	1.75	1.69	1.79	1.55
ARHGAP35	20.29	15.9	19.65	18.2
ARHGAP39	6.97	6.28	7.3	7.86
ARHGAP4	1.66	1.54	1.67	1.24
ARHGAP40	1.04	1.04	1	1
ARHGAP42	1.97	2.04	1.7	2.01
ARHGAP42-AS1	1.22	1	1.11	1
ARHGAP44	1.19	1.21	1.37	1.38
ARHGAP45	12.3	11.94	9.2	9.34
ARHGAP5	13.15	12.05	13.93	13.68
ARHGAP5-AS1	5.42	3.84	4.76	3.27
ARHGAP6	1.1	1.08	1.1	1.05
ARHGAP8	1.06	1.06	1.06	1
ARHGAP9	1.04	1	1	1.03
ARHGDIA	220.32	275.27	296.11	324.92
ARHGDIB	3.87	4.29	3.29	3.29
ARHGDIG	1	1	1	1
ARHGEF1	25.08	22.05	22.94	23.08
ARHGEF10	9.98	11.02	9.27	11.72
ARHGEF10L	4.88	4.06	4.16	3.19
ARHGEF11	8.07	9.29	6.1	7.04
ARHGEF12	24.92	24.03	24.08	22.42
ARHGEF16	13.94	9.38	9.7	8.38
ARHGEF17	5.16	4.72	4.41	4.23
ARHGEF18	12.85	14.4	11.31	14.02
ARHGEF19	3.27	3.57	3.31	2.82
ARHGEF2	23.34	20.22	23.14	19.85
ARHGEF25	1.32	1.18	1.16	1.04
ARHGEF26	1.44	1.35	1.57	1.48
ARHGEF26-AS1	10.02	8.78	8.49	7
ARHGEF28	3.86	3.28	3.8	3.62
ARHGEF3	4.92	3.77	4.33	3.7
ARHGEF33	1	1	1	1
ARHGEF34P	3.18	2.84	2.55	2.1
ARHGEF35	4.76	5.09	2.76	3.03
ARHGEF35-AS1	1.29	1.38	1	1
ARHGEF37	1.89	1.83	1.35	1.26
ARHGEF38	1.71	1.71	1.88	1.7
ARHGEF39	8.6	7.98	9.01	8.46
ARHGEF4	7.23	5.45	6.09	4.97
ARHGEF40	6.1	5.72	3.07	2.11
ARHGEF5	8.93	10.44	6.5	7.34
ARHGEF6	1.57	1.32	1.66	1.67
ARHGEF7	13.73	15.01	13.73	16.03
ARHGEF9	4.59	4.48	4.95	3.94
ARID1A	21	21.31	17.31	19.36
ARID1B	7.31	7.16	6.09	7.28
ARID2	9.91	8.94	8.91	9.5
ARID3A	7.11	7.51	3.25	4.71
ARID3B	2.87	2.41	2.97	3.25
ARID3C	1.17	1.16	1.08	1.32
ARID4A	9.27	6.44	9.52	7.41
ARID4B	13.36	13.28	12.14	12.03
ARID5A	3.43	4.87	3.09	3.1
ARID5B	7.77	4.96	8.68	7.28
ARIH1	15.05	14.54	15.67	15.44
ARIH2	27.12	24.59	33.62	34.58
ARIH2OS	6.61	4.71	5.22	3.83
ARL1	19.63	20.03	18.51	18.96
ARL10	3.56	2.73	2.65	2.44
ARL11	1.49	1.41	1.6	1.34
ARL13A	1	1	1.09	1.09
ARL13B	7.17	6.7	7.65	7.27
ARL14	1	1	1.08	1
ARL14EP	6.57	6.25	7.58	7.08
ARL14EPL	1	1.16	1	1
ARL15	3.11	2.83	2.74	2.23
ARL16	24.34	23.1	22.26	23.65
ARL17A	23.92	20.34	26.15	23.3
ARL17B	18.64	12.7	19.39	18.79
ARL2	83.86	76.07	76.72	71
ARL2-SNX15	13.09	1	12.43	1
ARL2BP	17.3	17.52	17.59	17.93
ARL3	6.55	6.61	8.33	6.34
ARL4A	11.63	9.46	11.29	10.08
ARL4C	1.23	1.15	1.05	1
ARL4D	7.57	7.09	8.88	7.73
ARL5A	13.97	14.62	15.16	15.39
ARL5B	7.86	9.16	10.35	11.08
ARL6	4.62	4.32	4.17	4.68
ARL6IP1	89.39	98.75	95.77	103.7
ARL6IP4	64.44	62.53	54.11	46.74
ARL6IP5	59.51	44.53	61.64	50.49
ARL6IP6	8.36	10.61	7.69	7.89
ARL8A	25.29	22.43	18.34	18.29
ARL8B	22.02	20.6	22.16	25.04
ARL9	1.13	1	1	1
ARLNC1	12.32	7.83	19.23	13.47
ARMC1	25.2	22.6	30.77	31.08
ARMC10	13.55	14.47	15.26	15.6
ARMC12	1	1	1	1
ARMC2	1.8	1.77	1.62	1.69
ARMC2-AS1	1	1	1	1.14
ARMC4	4.23	4.11	5.98	4.48
ARMC4P1	1.44	1.23	1.33	1.22
ARMC5	3.34	5.5	3.27	4.33
ARMC6	14.81	18.97	21.79	25.59
ARMC7	8.37	10.62	11.5	12.47
ARMC8	5.38	7.73	6.83	6.37
ARMC9	6.37	4.53	5.76	5.27
ARMCX1	1.1	1.14	1.14	1.14
ARMCX2	1.04	1.03	1	1
ARMCX3	7.34	5.99	7.06	5.79
ARMCX4	5.08	4.18	4.45	3.98
ARMCX5	5.95	6.27	7.88	8.66
ARMCX5-GPRASP2	1.62	1.57	1.52	1.48
ARMCX6	9.02	8.31	8.81	8.43
ARMH1	1.25	1.18	1.06	1.06
ARMH2	1.25	1.12	1	1
ARMH3	9.03	7.7	8.49	7.22
ARMH4	1.1	1.17	1	1.21
ARMS2	1	1	1	1
ARMT1	8.75	9.29	11.83	9.69
ARNT	20.53	16.67	19.57	17.86
ARNT2	2.81	2.32	1.59	1.76
ARNTL	8.72	7.66	6.87	5.4
ARNTL2	4.77	5.88	4.29	4.65
ARNTL2-AS1	1.39	1.25	1.63	1.37
ARPC1A	48.27	46.13	53.74	52.92
ARPC1B	49.38	58.66	57.76	64.86
ARPC2	97.44	97.23	111.3	103.74
ARPC3	117.93	116.69	121.4	113
ARPC4	59.01	60.52	57.98	60.09
ARPC4-TTLL3	2.06	1.43	1.4	1
ARPC5	101.91	111.33	77.74	80.14
ARPC5L	14.32	15.25	17.19	17.28
ARPIN	11.29	9.98	9.37	8.75
ARPIN-AP3S2	3.94	3.14	3.63	3.2
ARPP19	27.77	27.1	26.58	25.86
ARR3	1	1	1	1
ARRB1	8.53	6.41	8.86	7.8
ARRB2	58.16	39.19	75.34	53.2
ARRDC1	10.75	9.28	8.95	10.12
ARRDC1-AS1	9.63	6.18	8.34	6.86
ARRDC2	7.86	7.79	8.86	7.53
ARRDC3	14.53	15.68	7.29	8.48
ARRDC3-AS1	6.26	5.05	4.78	4.52
ARRDC4	1.2	1.32	1.44	1.56
ARRDC5	1.06	1.06	1	1.12
ARSA	5.31	4.98	3.84	4.04
ARSB	5.87	8.22	6.73	7.19
ARSD	2.32	2.38	1.66	1.87
ARSD-AS1	1	1.12	1	1
ARSF	1.33	1.09	1.25	1.1
ARSG	4.08	2.94	2.82	3.04
ARSI	1	1.03	1.03	1
ARSJ	3.39	3.2	3.78	3.92
ARSK	6.07	6.68	4.96	4.73
ARSL	1	1	1	1
ART1	1.47	1.3	1	1
ART4	1	1.07	1	1
ART5	1.53	1.51	1.21	1.08
ARTN	2.07	1.33	1.98	1.67
ARV1	21.51	15.53	23.6	20.8
ARVCF	1.68	1.27	1.97	1.46
AS3MT	1.35	1.09	2.84	1
ASAH1	17.09	14.38	17.95	15.2
ASAH2	1	1	1	1
ASAH2B	1.8	3.2	2.26	1.98
ASAP1	21.98	25.07	22.38	24.51
ASAP1-IT2	1.83	2.39	1.93	2.03
ASAP2	19.87	17.29	16.27	19.6
ASAP3	2.62	1.97	3.2	1.89
ASB1	4.54	3.48	3.77	4.16
ASB11	2.08	1.95	1.94	1.48
ASB13	10.74	7.3	16.96	13.76
ASB14	1.75	1.82	1.92	1.9
ASB16	3.32	2.7	2.98	3.11
ASB16-AS1	8.94	7.44	8.22	9
ASB18	1	1	1	1
ASB2	1	1.04	1	1
ASB3	8.35	6.27	5.69	6.98
ASB4	1.02	1.08	1.05	1.08
ASB6	12.46	12.8	13.43	14.82
ASB7	5.12	5.14	5.31	5.45
ASB8	13.33	11.47	12.62	11.31
ASB9	6.85	6.12	7.4	8.05
ASB9P1	1.15	1.21	1.07	1.21
ASCC1	17.86	16.5	18.63	15.67
ASCC2	23.22	21.36	26.45	26.55
ASCC3	18.94	21.96	20.73	20.55
ASF1A	13.37	12.29	14.91	14.96
ASF1B	50.35	48.98	41.51	41.14
ASGR1	1.14	1	1.22	1
ASH1L	16.95	14.36	15.84	17.16
ASH1L-AS1	3.91	4.06	3.92	3.49
ASH2L	14.34	15.57	14.83	15.42
ASIC1	11.59	8.12	13.02	8.79
ASIC3	4.37	3.05	3.26	2.38
ASIC4	1	1	1	1
ASIP	1.19	1	1.73	1.18
ASL	12.53	12.94	13.41	11.53
ASMT	1.83	1.55	1.51	1.51
ASMTL	12.28	9.67	12.07	11.3
ASMTL-AS1	7.6	6.97	5.69	4.87
ASNS	14.95	12.66	26.7	23.93
ASNSD1	16.72	15.11	18.05	17.93
ASPDH	1.12	1	1	1
ASPH	151.62	171.69	175.34	188.17
ASPHD1	10.95	7.57	10.2	8.04
ASPHD2	1	1	1.12	1.03
ASPM	33.43	33.15	30.05	32.01
ASPN	1	1	1	1
ASPRV1	1.05	1	1.23	1.04
ASPSCR1	26.74	23.29	22.55	21.01
ASRGL1	4.62	4.02	5.11	4.56
ASS1	112.85	103.4	114.44	104.2
ASTE1	4.13	4.06	4.46	3.46
ASTL	1	1	1	1.15
ASTN1	1.03	1	1.05	1
ASTN2	19.9	19.04	18.71	15.93
ASTN2-AS1	1	1	1	1
ASXL1	23.4	23.77	22.22	24.39
ASXL2	14.03	14.6	13.87	15.47
ASZ1	1.53	1.86	1.29	1.63
ATAD1	22.05	18.06	29.26	26.33
ATAD2	30.81	32.84	31.3	35.23
ATAD2B	3.16	3.3	3.39	3.7
ATAD3A	52.48	53.19	61.19	64.35
ATAD3B	17.36	22.69	23.61	26.99
ATAD3C	4.21	2.87	3.72	3.17
ATAD5	8.62	8.19	10.39	10.15
ATAT1	13.98	10.66	14.11	11.6
ATCAY	3.87	3.46	3.03	2.96
ATE1	7.81	8.05	8.44	9.21
ATE1-AS1	1.55	1.63	1.32	1.52
ATF1	28.37	27.3	29.82	26.98
ATF2	9.74	10.34	9.58	8.33
ATF3	2.62	3.51	3.23	3.15
ATF4	108.18	97.32	153.12	131.09
ATF5	16.43	24.52	22.91	37.63
ATF6	13.77	13.49	12.71	12.15
ATF6B	39.65	32.46	30.69	27.29
ATF7	17.27	18.26	18.06	18.59
ATF7IP	9.71	9.77	9.6	10.14
ATF7IP2	1.86	1.69	2.08	1.48
ATG10	4.86	3.95	4.36	3.2
ATG101	28.9	25.6	28.15	30.57
ATG12	8.62	7.15	7.39	8.02
ATG13	12.49	12	11.25	10.59
ATG14	10.3	8.36	8.68	8.76
ATG16L1	6.37	8.28	7.3	8.44
ATG16L2	3.13	2.31	2.36	1.99
ATG2A	8.01	8	6.57	6.33
ATG2B	4.48	4	4.1	4.16
ATG3	32.02	34.25	42.59	41.62
ATG4A	6.43	6.62	8.09	7.22
ATG4B	7.63	7.85	8.49	7.56
ATG4C	5.72	4.09	6.44	4.85
ATG4D	11.2	9.79	12	12.26
ATG5	14.07	12.65	15.63	12.46
ATG7	8.5	6.98	7.48	6.81
ATG9A	34.92	32.27	32.44	27.94
ATG9B	1.03	1.1	1.03	1.05
ATIC	57.41	53.94	67.59	64.56
ATL1	5.89	4.86	5.78	6.53
ATL2	12.62	13.33	15.94	16.34
ATL3	16.43	14.01	15.79	15.25
ATM	8.07	7.82	6.16	6.24
ATMIN	15.36	14.94	16.07	16.73
ATN1	102.22	102.99	91.1	104.56
ATOH1	1	1	1	1
ATOH7	1.07	1.2	1.13	1.07
ATOH8	2.75	2.18	2.74	2.52
ATOX1	25.51	27.39	32.26	31.45
ATP10D	4.57	6.35	4.01	4.9
ATP11A	17.71	18.68	14.35	15.91
ATP11A-AS1	1.14	1.17	1.09	1.1
ATP11AUN	1.05	1	1	1
ATP11B	6.85	7.37	6.38	6.82
ATP11C	16.58	14.26	13.73	13.4
ATP13A1	27.12	23.78	25.81	23.56
ATP13A2	18.94	17.39	13.77	11.56
ATP13A3	16.3	15.14	19.85	21.2
ATP13A4	1.12	1.21	1.1	1.08
ATP13A4-AS1	1.14	1.14	1	1.14
ATP1A1	135.01	126.08	141.99	136.68
ATP1A1-AS1	45.88	47.05	57.84	50.06
ATP1A2	1.14	1.27	1.42	1.21
ATP1A3	1	1.14	1.17	1.06
ATP1B1	301.89	259.62	247.01	184.04
ATP1B2	2.24	2.28	2.23	2.03
ATP1B3	97.34	95.77	111.48	108.44
ATP1B4	1.4	1.52	1.54	1.28
ATP23	4.76	3.26	4.88	3.54
ATP2A1	1.32	1.59	1.34	1.5
ATP2A1-AS1	15.47	11.63	15.57	12.4
ATP2A2	66.77	80.76	71.9	90.96
ATP2A3	1.98	1.86	1.32	1.23
ATP2B1	22.07	22.75	29.17	29.3
ATP2B1-AS1	1.65	1.56	1.6	1.26
ATP2B2	1.01	1	1	1
ATP2B3	1	1.02	1	1
ATP2B4	14.99	12.79	9.8	10.17
ATP2C1	26.01	24.6	23.98	22.7
ATP2C2	1.1	1.13	1.1	1.07
ATP4A	1	1.03	1.03	1
ATP5F1A	178.2	169.46	215.53	206.83
ATP5F1B	475.08	456.7	608.19	543.12
ATP5F1C	123.74	106.29	198.9	180.69
ATP5F1D	57.05	57.98	68.78	70.55
ATP5F1E	212.96	216.5	271.78	213.36
ATP5F1EP2	1	1	1	1
ATP5IF1	282.29	251.62	308.53	268.75
ATP5MC1	118.18	116.01	173.95	144.23
ATP5MC2	227.65	206.4	221.99	223.88
ATP5MC3	23.65	23.07	24.9	23.31
ATP5MD	116.89	124.32	145.7	136.78
ATP5ME	107.57	107.8	113.42	95.21
ATP5MF	241.12	254.54	291.18	278.2
ATP5MF-PTCD1	7.03	6.83	9.78	9.04
ATP5MG	71.33	67.1	77.78	73.69
ATP5MGL	1.35	1.75	1.06	2.29
ATP5MPL	63.56	56.35	81.64	75.07
ATP5PB	66	58.34	88.79	77.87
ATP5PD	142.43	126.04	167.53	168.97
ATP5PF	99	92	104.62	98.02
ATP5PO	144.19	123.26	159.35	128.5
ATP6AP1	65.34	60.83	67.97	61.78
ATP6AP1L	3.58	2.61	3.43	2.16
ATP6AP2	59.12	56.78	61.27	53.9
ATP6V0A1	16.34	13.56	22.61	18.61
ATP6V0A2	5.51	7.77	8.08	8.27
ATP6V0A4	2.12	3.15	2.09	2.36
ATP6V0B	35.93	33.11	36.11	42.43
ATP6V0C	131.46	158.11	168.32	188
ATP6V0D1	33.21	33.18	29.13	30.61
ATP6V0D2	1.23	1.11	1.12	1.14
ATP6V0E1	89.65	89.77	95.45	94.67
ATP6V0E2	2.5	2.25	1.19	1.11
ATP6V1A	28.68	24.57	31.33	26.5
ATP6V1B1-AS1	1	1.13	1	1
ATP6V1B2	14.71	13.76	16.46	16.4
ATP6V1C1	13.74	12.42	15.29	14.79
ATP6V1C2	40.59	45.81	45.35	40.51
ATP6V1D	31	31.73	28.79	28.92
ATP6V1E1	48.92	48.91	64.59	66.07
ATP6V1E2	2.63	2.07	2.27	2.75
ATP6V1F	87	78.11	88.26	87.49
ATP6V1FNB	1.24	1.03	1.08	1.08
ATP6V1G1	73.55	70	76.77	80.53
ATP6V1G2	1.93	1.39	2.13	1.58
ATP6V1G2-DDX39B	5.51	2.03	3.17	3.5
ATP6V1G3	1	1	1	1
ATP6V1H	34.26	27.16	33.01	27.19
ATP7A	9.53	7.33	7.08	5.68
ATP7B	2.19	2.21	2.58	2.4
ATP8A1	1.72	1.24	1.74	1.46
ATP8A2	1	1	1	1
ATP8B1	2.73	2.14	3.18	3.46
ATP8B2	3.27	2.69	3.77	3.28
ATP8B3	1.96	1.72	1.75	1.53
ATP8B4	1.83	1.63	1.49	1.53
ATP8B5P	1.11	1	1.04	1
ATP9A	14.36	13.39	8.14	6.73
ATP9B	2.8	2.89	2.26	2.54
ATPAF1	21.13	22.34	22.21	22.6
ATPAF2	12.3	12.47	13.8	12.4
ATPSCKMT	6.34	4.98	7.45	7.86
ATR	6.59	7.85	7.92	7.94
ATRAID	60.73	58.07	55.76	56.96
ATRIP	8.43	9.49	8.18	8.71
ATRN	16.68	15.57	14.57	14.6
ATRNL1	1.52	1.41	1.39	1.06
ATRX	30.13	21.2	27.46	22.98
ATXN1	5.23	3.62	3.62	2.69
ATXN1-AS1	2.97	1.77	2.4	1.85
ATXN10	41.28	36.67	57.14	46.89
ATXN1L	9.67	10.32	8.24	9.85
ATXN2	25.52	20.62	29.58	27.46
ATXN2L	53.9	55.47	53.22	57.95
ATXN3	5.21	4.36	4.95	4.04
ATXN7	5.82	8.15	5.96	6.66
ATXN7L1	2.64	3.25	2.01	2.57
ATXN7L2	4.04	3.89	4.27	4.24
ATXN7L3	19.33	19.79	22.28	22.22
ATXN7L3B	26	18.53	24.7	23.24
ATXN8OS	1	1.07	1	1
AUH	7.46	6.17	7.23	7
AUNIP	11.5	12.87	14.16	12.5
AUP1	52.54	55	63.71	65.65
AURKA	63.73	75.31	80.02	85.56
AURKAIP1	79.56	86.16	96.26	98.5
AURKAP1	2.07	1.91	2.64	3.04
AURKB	67.69	65.43	77.43	78.12
AURKC	1.09	1.09	1.09	1.18
AVEN	4.36	7.1	5.99	6.93
AVIL	1.68	1.5	1.57	1.28
AVL9	6.25	5.72	6.33	5.93
AVPI1	60.79	75.16	59.1	69.89
AVPR1A	1.17	1.16	1.1	1.23
AVPR2	1.58	1.73	1.85	1.54
AXDND1	1	1.03	1	1
AXIN1	17.02	13.85	19.95	20.22
AXIN2	1.46	1.49	1.12	1.12
AXL	56.41	74.18	43.62	54.54
AZGP1	1	1	1	1.24
AZI2	18.82	27.34	17.85	19.59
AZIN1	23.2	23.64	24.07	22.66
AZIN2	1.54	1.43	1.44	1.43
AZU1	1.11	1	1	1
B2M	325.83	636.03	286.35	247.33
B3GALNT1	1	1.03	1	1
B3GALNT2	14.51	12.22	15.19	15.02
B3GALT2	1.09	1.03	1	1
B3GALT4	2.96	2.94	1.95	2.52
B3GALT5-AS1	1.22	1	1.14	1.14
B3GALT6	9.47	8.52	11.07	11.94
B3GAT1-DT	1.07	1.04	1.07	1.04
B3GAT2	2.62	2.25	2.58	2.34
B3GAT3	17.36	14.96	18.06	16.45
B3GLCT	5.33	4.54	3.88	3.75
B3GNT10	1.93	1.72	3.18	1.89
B3GNT2	10.93	12.25	11.05	10.76
B3GNT3	1.68	1.37	1.15	1.42
B3GNT4	10.92	8.8	13.12	12.96
B3GNT5	2	1.96	1.63	1.67
B3GNT6	1.9	1.63	3.18	3.27
B3GNT7	1.16	1.22	1.19	1.22
B3GNT8	1	1.11	1.11	1.11
B3GNT9	18	14.64	10.26	11.03
B3GNTL1	3.21	3.27	2.85	3.3
B4GALNT1	1.63	1.31	1.38	1.22
B4GALNT3	1	1	1	1
B4GALNT4	9.33	7.68	6.46	5.27
B4GALT1	105.64	122.56	87.29	100.41
B4GALT1-AS1	4	6.7	3.56	4.88
B4GALT2	35.39	42.09	35.54	37.24
B4GALT3	14.19	12.85	17.2	14.77
B4GALT4	21.11	23.2	11.39	13.35
B4GALT4-AS1	1	1.19	1	1
B4GALT5	16.72	18.38	15.37	18.2
B4GALT6	2	2.07	2.96	3.12
B4GALT7	13.39	14.44	9.67	12.35
B4GAT1	9.44	8.32	11.09	10.61
B9D1	23.82	21.56	27.58	29.34
B9D2	3.31	3.62	2.77	3.51
BAALC	1	1	1	1.07
BAAT	1.03	1.06	1.06	1.09
BABAM1	73.11	68.11	78.08	72.09
BABAM2	28.14	26.48	27.73	22.93
BABAM2-AS1	2.21	2.19	2.79	2.21
BACE1	12.66	11.72	8.61	6.98
BACE1-AS	4.61	4.5	4.93	4.24
BACE2	55.38	48.84	42.41	40.94
BACH1	13.65	15.96	10.36	10.99
BACH1-IT2	1.27	1.26	1	1
BACH2	1.04	1	1.05	1.05
BAD	25.45	21.24	24.01	20.86
BAG1	40.55	40.03	32.9	32.13
BAG2	31.1	34.36	51.84	50.63
BAG3	41.3	44.97	43.64	44.5
BAG4	7.29	7.5	8.06	7.8
BAG5	11.92	11.88	13.76	14.23
BAG6	127.27	131.86	128.69	131.28
BAGE	1.95	1.61	1.94	2.36
BAGE2	1.74	2.05	1.53	1.64
BAGE4	1	1.17	1	1
BAGE5	1	1	1	1.14
BAHCC1	5.21	6.27	3.14	2.87
BAHD1	7.94	8.37	8.55	8.92
BAIAP2	10.57	11.93	10.32	13.02
BAIAP2-DT	5.51	4.01	4.43	3.98
BAIAP2L1	17.62	14.96	17.06	14.18
BAIAP2L2	1.14	1.09	1.24	1.14
BAIAP3	2.43	2.23	2.56	2.79
BAK1	11.82	14.24	13.17	11.59
BAMBI	7.61	6.04	5.58	5.78
BANCR	1	1	1	1
BANF1	114.5	119.25	133.37	136.25
BANK1	1	1	1	1
BANP	9.37	8.39	9.82	9.95
BAP1	28.74	25.61	26.3	28.07
BARD1	4.51	5.27	3.87	4.31
BARHL1	1	1	1	1.05
BARHL2	1	1	1	1
BARX1	1	1	1.07	1
BARX1-DT	1	1	1	1
BARX2	1	1.11	1.17	1.06
BASP1	378.77	343.98	383.1	466.23
BASP1-AS1	3.55	2.64	2.78	2.68
BASP1P1	1.01	1.09	1	1.09
BATF2	1	4.03	1.05	1.05
BATF3	1.85	1.93	1.94	3.15
BAX	32.96	27.37	36.37	34.7
BAZ1A	24.47	27.67	27.87	27.57
BAZ1B	40.13	37.67	43.58	45.86
BAZ2A	31.58	36.76	28.81	28.76
BAZ2B	5.49	4.18	4.21	3.57
BBC3	2.85	1.81	2.42	1.84
BBIP1	15.92	11.5	14.59	10.68
BBOF1	2.52	2.56	2.26	2.14
BBOX1	1	1	1	1
BBOX1-AS1	6.15	4.32	3.87	3.34
BBS1	6.62	5.45	5.24	4.66
BBS10	6.4	5.24	6.7	5.49
BBS12	2.07	1.52	2.04	1.58
BBS2	13.91	11.82	10.49	9.05
BBS4	6.54	5.44	6.48	5.42
BBS5	20.01	17.09	16.42	16.29
BBS7	6.53	5.6	5.55	5.54
BBS9	3.54	2.61	3.25	2.84
BBX	19.49	21.6	17.33	16.55
BCAM	10.83	8.63	6.27	7.1
BCAN	2.4	1.83	2.12	1.65
BCAP29	6.56	7.96	7.27	7.32
BCAP31	86.18	89.49	88.26	83.75
BCAR1	21.88	23.75	21.09	25.71
BCAR3	15.72	17.72	12.65	12.95
BCAR3-AS1	2	2.03	1.46	1.9
BCAR4	1.15	1	1	1.14
BCAS1	1.98	1.5	1.67	1.54
BCAS2	35.97	34.32	46.16	48.06
BCAS3	4.85	3.85	3.81	3.07
BCAS4	2.56	1.61	3.43	3.66
BCAT1	32.47	29.99	24.56	22.9
BCAT2	16.54	17.45	25.79	25.19
BCCIP	44.59	45.81	66.88	67.51
BCDIN3D	4.54	3.15	4.08	3.33
BCDIN3D-AS1	4.47	3.66	4.41	3.38
BCHE	1	1	1	1
BCKDHA	25.33	22.44	19.55	16.74
BCKDHB	9.03	7.86	9.02	7.24
BCKDK	27.51	30.44	28.51	25.41
BCL10	5.57	5.28	5.04	4.6
BCL11A	1.05	1.03	1.03	1.05
BCL2	3.63	3.52	4.78	3.5
BCL2A1	1.12	1	1	1
BCL2L1	23.27	24.63	25.52	23.64
BCL2L10	1	1	1	1
BCL2L11	6.38	5.97	6.34	7.99
BCL2L12	14.7	16.64	17.95	15.58
BCL2L13	11.07	17.19	12.87	11.06
BCL2L14	1	1.16	1	1
BCL2L15	3.19	2.6	2.43	2.64
BCL2L2	10.51	9.33	8.22	7.99
BCL2L2-PABPN1	35.51	35.52	35.56	36.24
BCL3	34.18	26.85	15.32	18.2
BCL6	10.49	8.85	8.38	9.9
BCL6B	1.03	1	1	1
BCL7A	4.49	3.78	3.85	3.91
BCL7B	32.58	29.81	31.69	37.72
BCL7C	30.17	34.14	31.21	32.67
BCL9	9.99	7.27	9.73	8.58
BCL9L	43.87	49.64	33.35	40.41
BCLAF1	31.94	33.53	38.07	43.59
BCLAF3	3.18	2.82	2.63	2.35
BCO2	1.44	1.18	1.11	1.11
BCOR	20.07	19.96	15.87	18.57
BCORL1	5.04	3.94	5.39	4.5
BCORP1	1.03	1	1.12	1.06
BCR	8.05	7.17	9.91	9.54
BCRP2	1.19	1.34	1.55	1.47
BCRP3	1.11	1.2	1.27	1
BCS1L	8.82	9.31	9.04	10
BCYRN1	1512.9	952.56	2093.43	1849.64
BDH1	8.17	7.68	8.65	8.1
BDH2	6.54	5.3	5.5	3.47
BDKRB1	1	1	1	1.08
BDKRB2	1.17	1.07	1.22	1
BDNF	6.95	7.4	6.42	6.88
BDNF-AS	2.24	2.63	2.09	2.44
BDP1	8.91	11.33	9.91	11.76
BEAN1	1.07	1.25	1.03	1.07
BECN1	28.2	26.61	30.7	29.62
BECN2	1	1	1	1
BEGAIN	35.22	43.07	25.95	33.73
BEND2	1.55	1.41	1.55	1.38
BEND3	2.48	2.56	3.12	3.17
BEND3P3	2.46	1.94	2	2.03
BEND6	5.29	5.34	4.52	4.22
BEST1	2.89	2.17	1.8	1.94
BEST2	1.05	1.05	1	1
BEST3	1.7	3.08	1.99	1.82
BEST4	1.05	1.29	1.05	1.05
BET1	22.93	20.35	17.96	14.87
BET1L	15.67	19.19	14.68	17.18
BEX1	1.25	1	1	1
BEX2	1.23	1	1	1
BEX3	140.17	127.7	161	142.15
BFAR	23.62	22.33	23.92	24.53
BFSP1	3.48	2.45	3	2.36
BFSP2-AS1	19.57	15.69	16.24	11.42
BGLAP	1	1	1.38	1
BGN	1.12	1.06	1.08	1.1
BHLHB9	2.25	1.67	1.45	1.47
BHLHE23	1	1	1.1	1.1
BHLHE40	103.08	109.51	67.09	73.96
BHLHE40-AS1	1.98	3.23	1.9	2.36
BHLHE41	2.63	1.91	2.75	2.27
BHMG1	1.04	1	1	1.04
BHMT2	3.02	3.51	3.26	2.76
BICC1	19.32	15.53	16.15	15.99
BICD1	8.06	6.75	8.44	8.07
BICD2	14.02	13.06	14.32	15.73
BICDL1	1.13	1.13	1.13	1.03
BICRA	4.86	5.18	5.15	5.47
BICRAL	6.69	5.03	5.56	5.74
BID	10.25	9.56	14.1	11.1
BIK	2.21	2.27	2.18	1.74
BIN1	57.38	48.48	39.69	34.6
BIN2	1	1	1	1
BIN3	5.41	5.52	5.68	6.08
BIN3-IT1	1.6	1.65	1.96	2.2
BIRC2	17.44	24.65	17.6	15.94
BIRC3	8.72	7.49	10.36	8.93
BIRC5	39.24	39.51	48.68	53.96
BIRC6	10.62	11.08	11.19	12.48
BIRC6-AS2	1.18	1.7	1	1.35
BIRC7	6.66	5.44	2.11	1.38
BISPR	8.78	16.37	7.66	7.02
BIVM	9.35	6.21	9.15	7.11
BIVM-ERCC5	7.76	6.66	8.44	4.56
BLACAT1	1.12	1.04	1.27	1.11
BLACE	2.6	1.84	1.82	2.31
BLCAP	17.44	14.85	20.4	20.13
BLID	1.12	1	1	1
BLM	13.29	9.89	13.92	12.53
BLMH	44.54	44.42	60.03	62.95
BLNK	1	1	1	1
BLOC1S1	38.81	41.57	44.68	38.1
BLOC1S1-RDH5	1	1.16	1.45	1.37
BLOC1S2	8.69	8.44	10.19	9.15
BLOC1S3	5.88	4.65	6.34	4.5
BLOC1S4	8.53	8.38	8.77	9.15
BLOC1S5	1.86	3.15	2.29	1
BLOC1S5-TXNDC5	10.29	7.93	8.19	10.48
BLOC1S6	18.71	13.27	17.77	17.36
BLVRA	37.81	36.36	30.78	25.98
BLVRB	30.69	27.27	29.63	23.26
BLZF1	14.42	44.02	11.55	12.87
BMERB1	6.38	10.84	5.46	5.4
BMF	7.33	2.51	1.8	1.48
BMI1	11.92	7.78	11.24	14.02
BMP1	30.34	26.19	16.75	16.99
BMP10	1	1.02	1	1
BMP2	34.53	37	24.84	22.94
BMP2K	5.06	6.46	5.39	5.86
BMP3	1.16	1.22	1.16	1.21
BMP4	1.29	1.17	1.34	1.56
BMP5	1.05	1.08	1.05	1
BMP6	51.94	50.21	44.41	47.57
BMP7	2.76	2.32	2.64	2.52
BMP8A	1.65	1.64	1.56	1.64
BMP8B	2.92	2.48	1.98	1.88
BMPER	5.04	5.01	4.09	4.28
BMPR1A	11.94	13.79	11.74	11.45
BMPR1B	1.52	1.84	2.12	1.92
BMPR2	4.53	6.34	3.36	3.28
BMS1	16.1	17.98	19.33	22.42
BMS1P1	6.9	6.99	5.9	5.85
BMS1P17	7.83	11.82	11.34	10.12
BMS1P18	5.85	1	1	1
BMS1P2	4.07	4.43	3.03	4.07
BMS1P20	6.42	5.84	6.88	7.3
BMS1P22	3.04	3.56	3.14	2.21
BMS1P4	5.09	6.68	5.93	5.44
BMT2	2.76	2.9	2.49	2.17
BNC1	1	1	1	1
BNC2	2.72	2.41	2.05	2.16
BNIP1	7.86	7.46	8.59	7.78
BNIP2	15.58	13.56	14.18	13.44
BNIP3	74.01	82.75	64.51	64.14
BNIP3L	54.08	55.6	38.84	36.29
BNIP5	1	1	1	1
BNIPL	2.44	2.41	2.36	2.63
BOC	2.02	2.02	1.29	1.16
BOD1	27.15	26.57	32.59	35.55
BOD1L1	26.46	19.37	24.8	19.78
BOD1L2	1	1	1.03	1
BOK	5.23	6.87	6.53	5.98
BOK-AS1	1.25	1.24	1.24	1.24
BOLA1	6.86	5.83	6.15	7.19
BOLA2	33.9	35.67	55.84	41.46
BOLA2-SMG1P6	16.34	11.75	19.15	12.37
BOLA2B	16.26	19.99	17.54	18.92
BOLA3	40.37	42.69	50.5	45.51
BOLA3-AS1	3.41	3.04	3.26	2.88
BOLL	1.04	1.03	1	1
BOP1	41.96	43.65	52.57	49.75
BORA	6.66	7.47	7.4	7.7
BORCS5	2.83	2.39	3.28	3.02
BORCS6	8.9	8.15	9.98	7.95
BORCS7	5.91	6.5	5.87	5.37
BORCS7-ASMT	2.7	2.79	1	2.55
BORCS8	8.88	9.96	11.1	10.51
BORCS8-MEF2B	1.51	1.11	1.23	1.19
BPGM	12.56	10.41	11.34	9.8
BPHL	7.34	7.29	6.38	5.25
BPNT1	28.41	23.28	32.39	29.32
BPNT2	48.88	55.75	43.92	46.56
BPTF	17.56	17.01	18.32	19.59
BRAF	5.09	4.78	5.37	5.32
BRAP	7.49	7.8	8.8	8.36
BRAT1	15.14	12.35	13.8	13
BRCA1	20.07	17.99	19.2	18.37
BRCA2	3.85	5.29	3.48	3.81
BRCC3	18.92	18.62	18.83	18.06
BRD1	8.4	7.78	8.2	9.52
BRD2	79.92	94.03	71.98	75.5
BRD3	9.59	8.63	8.75	9.09
BRD3OS	7.85	6.13	7.12	6.05
BRD4	58.86	52.42	57.3	60.69
BRD7	36.29	37.63	38.07	38
BRD7P3	1	1.04	1	1
BRD8	32.29	28.95	28.4	28.94
BRD9	23.02	23.26	20.9	21.75
BRDT	1.22	1.27	1.36	1.1
BRF1	8.79	9.76	6.72	8.14
BRF2	6.74	6.18	6.55	7.54
BRI3	45.53	50.31	38.26	36.94
BRI3BP	11.39	14.2	17.35	20.75
BRICD5	6.07	5.6	7.6	5.95
BRINP3	1	1	1.07	1
BRIP1	10.9	13.16	9.31	9.96
BRIX1	73.97	80.03	106.27	117.67
BRK1	57.02	54.49	58.87	56.93
BRMS1	24.27	25.44	28.06	35.4
BRMS1L	6.83	6.16	6.35	7.42
BROX	25.85	23.96	26.38	25.26
BRPF1	12.17	13.19	12.04	13.88
BRPF3	9.23	11.61	7.17	10.47
BRSK1	2.06	1.51	2.13	1.89
BRSK2	4.79	5.91	4.72	4.28
BRWD1	9.88	8.99	8.27	9.13
BRWD1-AS1	1.16	1.15	1	1
BRWD1-AS2	1.41	1.4	2.01	1.4
BRWD3	10.4	9.67	11	9.99
BSCL2	2.29	1.97	2.38	2.06
BSDC1	17.25	13.59	11.41	13.42
BSG	356.55	326.34	271.16	244.21
BSN	1.03	1.07	1.06	1.04
BSN-DT	4.34	3.74	3.5	3.46
BSPRY	1.14	1.09	1.05	1
BST1	1.21	1.2	1.2	1.13
BST2	177.49	412.45	152.87	150.75
BTAF1	15.45	16.94	15.32	16.3
BTBD1	42.27	41.49	51.67	50.08
BTBD10	8.72	8.61	8.92	8.81
BTBD16	1.17	1	1.16	1
BTBD18	1.17	1.13	1.03	1
BTBD19	3.32	2.54	2.17	1.7
BTBD2	20.61	16.64	19.08	18.92
BTBD3	60.12	49.25	59.51	56.03
BTBD6	18.53	21.2	14.52	18.29
BTBD7	8.06	7.05	6.26	6.81
BTBD8	1.43	1.34	1.21	1.48
BTBD9	2.95	3.02	2.83	2.57
BTBD9-AS1	1	1	1.16	1
BTC	1.12	3.04	1.08	1.15
BTD	10.21	10.83	10.68	13.13
BTF3	476.91	427.47	513.97	488.8
BTF3L4	14.28	11.08	14.06	12
BTG1	12.79	13.77	8.18	7.75
BTG2	3.81	2.54	2.6	2.09
BTG3	37.83	41.23	39.82	38.56
BTG4	1	1	1	1
BTK	1	1	1.04	1
BTN1A1	1.07	1.1	1	1
BTN2A1	14.36	21.37	11.33	14.42
BTN2A2	7.88	6.21	5.69	5.1
BTN2A3P	3.47	3.78	3.44	3.27
BTN3A1	6.85	22.94	5.12	3.27
BTN3A2	14.97	21.12	12.87	9.32
BTN3A3	1.85	5.22	1.44	1.2
BTNL8	1	1	1.06	1
BTNL9	1	1.08	1.03	1.03
BTRC	4.97	4.48	5.5	4.43
BUB1	35.34	42.86	33.34	39.4
BUB1B	37.49	31.74	34.22	38.11
BUB1B-PAK6	2.09	1.15	1.89	1.58
BUB3	81.99	95.42	100.19	97.55
BUD13	12.03	10.96	12.28	12.46
BUD23	74.22	78.7	100.95	99.98
BUD31	47.79	52.25	56.31	55.16
BVES	1.58	1.41	1.6	1.55
BYSL	19.63	23.75	27.38	32.19
BZW1	118.83	146.63	120.18	145.55
BZW1-AS1	1.12	1.11	1.34	1.22
BZW2	51.77	49.29	68.34	67.39
C10orf126	1.49	1.52	1.41	1.13
C10orf143	1.34	1.78	1.16	1.31
C10orf55	1	1.04	1	1.04
C10orf62	1.08	1	1.08	1.08
C10orf67	1.07	1.07	1.1	1.02
C10orf71	1	1	1	1
C10orf82	1	1	1.1	1
C10orf88	3.89	3.6	4.28	3.99
C10orf88B	2.72	1.9	3.06	1.71
C10orf90	1.33	1.29	1.07	1.13
C10orf95	2.17	2.09	1.8	1.95
C11orf1	7.35	7.2	7.09	7.28
C11orf16	1.05	1	1	1.1
C11orf21	1	1	1	1
C11orf24	22.38	25.12	24.57	25.71
C11orf42	1	1.18	1	1
C11orf45	1.76	2.11	1.96	1.54
C11orf49	15.32	11.98	9.16	9.34
C11orf52	1	1	1	1
C11orf53	3.24	3.08	2.01	1.83
C11orf54	7.68	6.08	7.06	6.1
C11orf58	34.8	32.88	38.22	38.99
C11orf65	1.1	1	1	1
C11orf68	12.37	13.95	11.26	10.11
C11orf71	5.42	2.93	3.41	4.77
C11orf72	28.13	19.89	16.8	13.65
C11orf80	5.86	5.07	4.4	4.1
C11orf86	14.13	8.27	28.29	20.63
C11orf91	2.41	1.91	2.15	2.13
C11orf94	1	1	1	1
C11orf95	5.21	3.96	4.07	3.9
C11orf96	1	1.07	1	1
C11orf98	30.66	35.03	45.63	46.48
C12orf29	8.13	8.8	11.72	11.45
C12orf4	6.47	8.37	6.67	6.96
C12orf40	1.24	1.14	1.04	1.03
C12orf43	9	9.51	10.52	11.87
C12orf45	11.27	13.92	21.73	15.84
C12orf50	1	1	1	1
C12orf57	52.54	58.44	58.77	47.77
C12orf60	2.39	1.98	2.17	1.89
C12orf65	25.92	19.96	26.35	22.22
C12orf66	3.58	3.83	4.66	3.89
C12orf71	1	1	1.32	1
C12orf73	3.97	3.98	6.97	5.87
C12orf75	11.52	15.08	12.38	15.93
C12orf76	3.14	2.47	2.87	1.96
C12orf77	3.37	2.28	2.88	2.74
C13orf42	291.35	209.85	151.28	134.68
C14orf119	9.03	9.83	10.61	9.74
C14orf132	1.37	1.22	1.18	1.2
C14orf178	6.92	6.63	5.01	5.25
C14orf28	1.57	1.62	1.69	1.78
C14orf93	5.55	4.2	4.32	3.56
C15orf39	15.61	18.1	12.94	11.41
C15orf40	17.08	13.77	19.42	16.33
C15orf48	1	1	1	1
C15orf54	1	1	1	1
C15orf56	1.05	1	1.05	1.09
C15orf61	3.63	3	4.04	4.44
C15orf62	2.78	2.71	2.13	1.91
C15orf65	18.09	12.46	17.28	10.82
C16orf46	2.1	2.19	1.87	1.98
C16orf54	1.22	1.22	1.2	1.22
C16orf70	9.35	13.23	11.17	9.09
C16orf71	1.49	1.22	1.11	1.11
C16orf72	7.95	7.87	9.85	10.42
C16orf74	7.85	7.72	7.11	6.43
C16orf86	1	1.08	1.08	1
C16orf87	10.42	9.3	11.43	9.88
C16orf89	1.28	1.25	1.11	1.39
C16orf90	1.12	1	1	1
C16orf91	6.53	7.16	8.79	8.03
C16orf92	1	1.13	1	1.13
C16orf95	2.75	1.97	1.89	1.92
C16orf96	1.03	1	1	1
C17orf100	2.54	1.64	2.5	1.51
C17orf102	1.1	1.02	1.13	1.2
C17orf107	1.03	1.1	1.06	1.03
C17orf49	26.61	26.73	27.63	22.17
C17orf50	1	1	1	1
C17orf58	7.42	7.05	9.18	8.31
C17orf64	1	1	1	1
C17orf67	2.78	4.08	2.83	2.07
C17orf75	8.13	7.73	8.74	9.21
C17orf77	1.85	1.55	2.25	1.78
C17orf78	1.06	1.05	1	1.06
C17orf80	8.13	10.34	10.88	10.65
C17orf97	12.25	10.7	12.32	11.02
C17orf98	1	1	1	1
C17orf99	1	1	1.09	1
C18orf21	13.46	13.22	11.62	15.02
C18orf25	7.19	6.16	7.07	6.37
C18orf32	9.07	7.98	3.85	7.63
C18orf54	3.32	3.19	2.92	2.66
C18orf61	1.61	1.8	1.67	1.54
C19orf12	3.67	4.18	4.39	4.5
C19orf18	1	1.11	1	1
C19orf25	2.5	2.93	2.82	2.31
C19orf33	114.4	107.48	119.92	119.56
C19orf38	1.1	1	1	1
C19orf44	20.26	17.45	22.98	21.24
C19orf47	9.47	11.26	12.23	12.3
C19orf48	45.8	47.41	43.02	48.26
C19orf53	131.56	143.82	155.65	157.05
C19orf54	6.85	6.91	7.39	5.52
C19orf57	1.84	1.42	1.49	1.43
C19orf67	1.07	1	1	1.07
C19orf71	30.07	34.28	17.46	21.15
C19orf73	1.98	1.81	1.27	1.54
C19orf84	1.07	1	1	1
C1D	12.13	13.91	15.21	14.42
C1GALT1	5.59	5.68	5.25	4.54
C1GALT1C1	15.52	17.81	19.07	15.24
C1GALT1C1L	2.35	2.39	1.88	1.52
C1orf100	1	1	1	1
C1orf109	5.25	5.47	6.95	6.6
C1orf112	12.74	12.25	11.77	10.93
C1orf115	5	4.33	4.44	3.84
C1orf116	1.29	1.05	1.17	1.04
C1orf122	16.94	23.65	20.25	21.38
C1orf127	1	1	1	1
C1orf131	13.63	13.86	17.74	18.86
C1orf141	1.05	1.01	1.13	1.08
C1orf159	6.16	6.25	4.87	5.41
C1orf162	1.11	1.11	1.22	1
C1orf167	1.53	1.34	1.32	1.59
C1orf167-AS1	1.56	1.6	1.91	1.65
C1orf174	15.58	16.83	20.37	19.85
C1orf189	1.15	1	1.15	1
C1orf194	1	1	1	1.14
C1orf198	9.53	7.72	12.04	8.87
C1orf21	1.23	1.19	1.01	1.02
C1orf210	1.82	2.08	1.99	2.33
C1orf216	9.62	9.07	11.27	9.29
C1orf220	3.07	2.27	2.94	2.65
C1orf226	3.26	2.76	3.57	3.16
C1orf229	1.89	1.43	1.66	1.44
C1orf35	17.44	15.82	15.87	15.45
C1orf43	127.2	115.14	137.87	123.17
C1orf50	4.11	6	5.88	6.08
C1orf52	5.89	6.4	6.1	5.87
C1orf53	2.39	2.64	3.56	3.22
C1orf54	1.25	1.19	1.51	1
C1orf56	8.3	7.63	7.1	7.18
C1orf68	1	1	1	1
C1orf74	3.32	2.67	3.29	2.9
C1QBP	188.96	205.91	312.16	306.75
C1QL1	16.83	31.65	13.9	13.33
C1QL3	1.66	1.8	1.89	2.11
C1QL4	1.45	1.29	1.69	1.53
C1QTNF1	4.47	3.53	2.25	1.83
C1QTNF1-AS1	3.3	2.77	2.12	1.66
C1QTNF12	1.3	1.19	1	1
C1QTNF2	1.95	1.84	1.59	1.6
C1QTNF3	1.68	1.19	1.11	1.17
C1QTNF3-AMACR	1.12	2.04	1.12	1
C1QTNF4	1	1	1	1
C1QTNF6	44.49	41.82	33.86	29.24
C1QTNF7	1	1.05	1	1
C1QTNF7-AS1	1.17	1	1	1.16
C1QTNF8	1	1.03	1	1.03
C1QTNF9	1.18	1	1	1
C1QTNF9B	1.6	1.58	1.67	1.82
C1R	8.29	26.88	2.88	3.43
C1RL	13.46	11.59	10.2	9.19
C1RL-AS1	5.47	5.76	3.75	3.47
C1S	4.32	9.6	1.88	2.43
C2	2.49	3.02	2.22	2.02
C2-AS1	1.44	1	1.29	1.68
C20orf141	1	1.17	1	1.33
C20orf144	1.74	1.18	1	1.18
C20orf173	1	1.05	1	1
C20orf194	2.14	2.11	2.04	2.02
C20orf202	1	1	1	1
C20orf203	1.15	1.1	1.1	1.13
C20orf204	1.06	1.06	1.08	1.11
C20orf27	38.85	39.94	57.59	57.15
C20orf96	2.23	1.87	1.76	1.62
C21orf58	13.76	9.77	7.97	6.37
C21orf62	3.64	3.77	3.63	2.85
C21orf62-AS1	1.18	1.08	1.12	1.25
C21orf91	3.41	4.36	2.54	2.59
C21orf91-OT1	1	1	1	1
C22orf15	1	1	1.12	1
C22orf23	2.99	1.96	3.17	2.74
C22orf24	1.09	1.68	1.17	1.22
C22orf34	1.78	1.87	2.13	1.98
C22orf39	11.23	10.05	11.1	10.56
C22orf46	11.94	8.36	9.9	8.21
C2CD2	8.57	6.86	5.56	6.2
C2CD2L	5.21	5.61	6.21	6.25
C2CD3	8.39	9.49	7.47	7.45
C2CD4A	1.77	1.45	1.79	1.76
C2CD4C	1	1.03	1	1
C2CD4D	1.18	1.12	1.06	1.35
C2CD4D-AS1	2.97	2.49	2.65	3.16
C2CD5	11.24	10.71	10.64	9.21
C2CD6	1	1	1	1
C2orf15	3.83	3.09	3.47	2.74
C2orf16	1.23	1.51	1.23	1.19
C2orf27A	1.6	1.91	1.64	1.33
C2orf42	4.74	5	3.98	3.57
C2orf49	8.67	7.71	9.11	7.86
C2orf50	1	1.1	1	1
C2orf66	1	1	1.09	1.04
C2orf68	15.89	12.39	13.17	11.55
C2orf69	5.94	5.86	7.49	6.44
C2orf72	1.17	1.66	1.08	1.08
C2orf73	1	1	1	1
C2orf74	12.05	8.52	15.86	9.93
C2orf76	3.49	3.24	3.41	4.55
C2orf78	1	1.03	1.03	1
C2orf81	1.65	1.23	1.1	1.27
C2orf83	1.53	1.77	1.7	1.92
C2orf88	1.21	1.07	1.05	1.02
C2orf91	2.2	1.61	1.72	1.59
C2orf92	1.3	1.18	1.3	1.15
C3	3.35	3.82	1.37	1.61
C3AR1	1.06	1	1	1.03
C3orf14	2.04	1.84	2.35	2.33
C3orf18	2.82	1.84	1.85	1.49
C3orf20	1	1	1	1
C3orf22	1	1	1	1
C3orf33	6.02	5.04	5.69	5.24
C3orf35	1.99	1.07	1.63	1.34
C3orf38	10.58	12.91	10.75	9.14
C3orf49	1	1	1	1.08
C3orf52	3.62	4.74	3.16	3.66
C3orf62	3.9	2.92	3.63	3.31
C3orf70	1.36	1.34	1.36	1.49
C3orf80	1	1	1.04	1.11
C3orf86	1	1	1	1
C4A	1.2	4.71	1.07	1
C4B	1.12	2.89	1	1.47
C4B_2	1.34	1	1.06	1
C4BPA	1.09	1.13	1.04	1.04
C4BPB	127.18	106.97	119.42	111.77
C4orf19	2.76	2.72	2.48	2.49
C4orf3	23.57	25.25	16.7	15.23
C4orf33	5.43	6.79	3.48	3
C4orf36	2.27	1.55	1.45	1.55
C4orf46	10.5	9.64	9.83	9.85
C4orf47	3.19	2.47	1.6	1.78
C4orf48	16.94	28.72	22.81	22.07
C5	1.33	1.36	1.34	1.35
C5AR1	1.77	1.38	1.69	1.46
C5AR2	1.13	1.23	1.32	1.55
C5orf15	32.86	45.74	31.62	32.89
C5orf17	4	3.91	3.31	4.39
C5orf22	17.98	22.04	23.19	23.21
C5orf24	27.87	23.43	23.36	18.61
C5orf34	16.51	12.69	17.1	14.37
C5orf46	6.18	10.1	3.35	2.06
[truncated: 19,229 more rows]

## Sheet: S4D
Table S4D. Genes induced/repressed by Ruxolitinib in MCF7 cells (data from GSE131300) or by systemic Baricitinib in mice (data from GSE61555)
Up-regulated by Ruxolitinib		Down-regulated by Ruxolitinib		Up-regulated by Bariticinib		Down-regulated by Bariticinib
SKP2		MX1		FGF18		CD8A
SESN1		OASL		ST6GALNAC5		DNMT3L
SLC40A1		MX2		CYP2E1		LRRC75B
CENPQ		HELZ2		NPR3		CXCL10
CEACAM21		OAS2		PON1		CAPN8
RNASE2		IFI44L		SLC7A10		CHI3L1
FOLR2		EPSTI1		SLC43A1		GZMB
CNOT8		RSAD2		FAM13A		PRSS27
RNASE1		OAS3		IL31RA		ALDH1A3
LUC7L		CMPK2		FABP4		HOXC13
HNRNPA1		IFIT3		PAPPA2		PADI1
TRAF3IP3		XAF1		GALNT15		CCL5
ST6GALNAC3		USP18		NPY1R		GGTLC3
HMGB2		PARP9		CES1		FASLG
GAPT		DDX58		SLC27A2		STOX1
MYCBP		STAT1		VTN		PMEPA1
ATG4C		TNFSF18		KIAA0408		GCH1
SESN3		IFI44		CD300LG		FHL2
S100A8		ISG15		GSTT2B		SLC4A1
TTK		IRF7		SLCO2B1		CSDC2
GPR82		GBP1		OPN3		GBP3
PRDM10		CXCL10		C1QTNF9B		MYBL2
GSDMA		EIF2AK2		AGT		PIP5K1B
ALDH1A1		DTX3L		ATP1A2		SHISA9
CCNG2		IFIT2		ADCY1		TBC1D30
ZNF222		IFIH1		ADIG		KRT6C
DUSP27		PLSCR1		CHRDL1		IFNG
AIF1		TRIM22		ABCD2		SERPINA9
MON1A		IFIT1		FAM171B		ANKRD66
ZC4H2		TNC		CD36		APOL4
MIS18BP1		SAMD9		NRG4		EPHB1
MS4A6A		SAMD9L		RBP7		GJA3
ZNF224		ZNFX1		RBFOX1		STEAP1B
TEAD4		SP110		EPHX2		LY6G6D
ASRGL1		HIVEP3		SNCG		RTKN2
SPC25		GBP5		GUCY1A3		SPTSSB
RAD51AP1		MT1G		RAB3IL1		KLRC1
KCND3		CCR5		KCNJ8		TGM6
CREBZF		HERC6		SULT1A4		PLA2G4E
WNT5A		SRC		SCARA5		CCDC68
NUPR1		DOT1L		WFDC3		PPP1R3B
MARCO		SPRED2		SIX1		CXCL9
EEF1A2		CXCL11		SLC26A7		NPY
C1QA		MYC		GLS		CNTFR
S100A9		SERPINE1		PCK1		LOC102723475
EPOR		MYADM		ROBO4		BRD1
ASPM		DDX60		CYP4V2		SLC40A1
GYPC		THBD		KLF9		FLT1
CCNG1		EGR3		CIDEC		GJB2
IGFBP4		ITPRIP		GSTA3		KRT36
MXD4		PML		TDRP		TSPAN33
CES3		EGR2		TSPAN8		LCN2
SPTLC3		ADAR		RP11-407P15.2		KRT32
YPEL3		PLEC		SDPR		NFIL3
OLFML3		HTRA3		METTL7B		FZD5
OTUD3		NEDD9		NMRK2		CCL4L1
EDNRB		FLNB		HS6ST2		STAT1
HYLS1		CSPG4		PARD3B		PADI4
CCS		TNFSF14		CA5B		IKZF3
MXD3		PPRC1		TSLP		TGM3
LSM3		CCR1		LIPE		CTSE
ME1		BATF2		LSAMP		ERO1L
CENPT		FOSL1		DUSP26		UBD
PTPRN2		PTGER2		GCSAM		SMOX
KLHDC3		ATP10A		EBF3		VSIG8
SAT2		PARP14		SSPN		ADAMTS16
SEMA3D		PHLDA1		KLHL13		IRX4
HERC2P2		IFIT5		IL1RL1		KRT82
RGL3		PPARG		UNC45B		BATF2
GGTA1P		PNPT1		PTPRB		STAT2
CROCCP2		SPRY2		STARD13		CRYM
E2F8		OAS1		PLIN5		GALNT6
FAM45A		EGR1		BVES		PADI3
RNF166		COL6A2		PLIN4		CXCL11
RNASEH2C		CDC42EP1		CHST1		LTB
PQBP1		HIST1H2AC		JAM2		GBP2
NR2C1		AMZ1		TEK		HERC6
CD200R1		ITGA5		C16orf89		SLC10A6
FCGRT		CHI3L1		RP11-162P23.2		PINLYP
POU2F2		DIRAS1		SGCE		LRRC15
OSGEP		KMO		SPHKAP		RAB19
CCDC28A		IFI35		TCF24		LRRC4
EPM2AIP1		HERC5		PLA2G2D		FBP1
GMNN		CSF1		GPX3		FAM26D
IGSF22		PDGFRL		FGFRL1		USP43
CDKN1B		MYD88		THSD1		MLKL
CPVL		TNFRSF10A		SORBS1		ADAMTS1
MARCKS		KIF1B		DOCK4		ADAMTS20
KLRK1		TDRD7		SDK1		CCL1
ANKRD61		FAM83H		ZBTB20		LYG2
DEPDC7		IL1RN		RALGPS1		IRF1
BMS1P4		FNIP2		ADAMTSL4		ZBP1
MCEE		IRF9		AKAP12		RTP4
SPC24		MYOF		PNPLA2		SGK223;
RAB33B		HIVEP2		BTNL9		CA12
FOXN2		ITGA3		NEGR1		SORCS2
HGF		TJP1		HRCT1		OAS3
MKNK2		STAC2		CCK		FAM46B
NASP		TRAF3IP2		PCOLCE2		UPK1B
OXLD1		NCS1		AGTR1		LRAT
MPP5		PPP2R2A		CACNA2D1		SNX10
EMB		REC8		ESR1		MSX2
AKAP8L		COL15A1		CAMK2D		SLC7A11
ZNF675		NRIP3		KCNA1		CXCR6
TUBD1		TRIM25		IGFBP3		LRR1
PRMT3		GREM1		PLCB4		BMP7
CLK4		PARP12		EEPD1		BMP8A
FZD9		ZNF697		S1PR1		SLC39A2
S100B		PNPLA1		DPYD		SLCO1A2
LINC00278		PLTP		PPARG		ARC
EVI2A		FAM86DP		SLC9A3R2		CCL3L3
MRO		SLC25A25		ARHGEF9		PAG1
HRNR		SLC4A8		CYP4B1		ALCAM
NANOS3		RGS20		TMEFF2		COL18A1
BEND5		KANK1		MYRIP		GSG2
ZBTB16		ZEB1		CDK14		BHLHA9
ZCCHC12		PPARGC1B		HS3ST3B1		ELF5
GYG2		ADM		MC2R		KRTAP17-1
ANKRD23		FN1		ANGPTL1		TES
CTXN1		DPP4		SESTD1		DDX60
HLF		ZCCHC2		EGFL6		KRT72
SMIM17		PLEKHG4		ZDHHC2		FCRLA
		TRIB1		NCAM2		PDCD1
		ULBP1		OSR1		RNF157
		CHSY1		SRRM4		OAS2
		H1F0		CDH2		TMPRSS11A
		TMEM163		OPCML		MICAL2
		SSC5D		GABRB2		SLC34A2
		STARD8		GJC1		CCL22
		LONRF1		PTGFR		IGSF8
		ABCA3		PFKFB1		ZFAND5
		GFOD1		C10orf10		FAM47E
		TNFSF10		FAM213A		IGSF3
		GDPD5		ABHD15		IDO1
		CD300E		CLEC3B		TCHHL1
		MICAL3		ADAMTSL1		FOXN1
		BCL2L1		PTN		ILKAP
		TNFSF15		TUSC5		UNC5B
		GALNT6		AGPAT9		PDLIM7
		HES6		CD163		TNFRSF9
		DAGLA		CASQ1		PGM2
		ENDOD1		ROPN1L		DHX58
		NPC1		FZD4		MYEOV2
		SLC28A3		AMY2A		CENPN
		CKB		NR1H3		AREG
		ABCB1		GSTZ1		XPO4
		EXT1		NRN1		KIF26B
		LSR		ENPP3		RNF41
		DHX58		PDE1A		GPRC5D
		MAP2K3		FCRL2		GOLGA7B
		RARRES1		DAPK1		ADAMTS9
		APOL4		CSMD1		ZNF664-FAM101A
		TNFAIP8L3		SLC25A23		RFXANK
		SERINC5		NFATC1		DFNB31
		DUSP6		AAMDC		RNF149
		HIST2H2BE		CYGB		RNF182
		SLCO4A1		TMEM229A		CHEK1
		SYNJ2		CYYR1		HSPA14
		ALOX5		CHRNB4		CDCA8
		N4BP2		CLMP		ERC1
		SLC1A4		NTRK2		KRT75
		REEP6		FAM117A		JMY
		SH3BP5		RWDD3		GPRC5A
		DTX4		FAM57B		SKA3
		ETV5		CDO1		BUB1B
		USP2		C10orf11		SKA1
		PCDH1		SMPX		MMS22L
		COL6A1		PKIA		HAS2
		ANKRD28		FCGRT		KRT26
		CCNA1		FABP3		TTC22
		ITGB3		HTRA3		PPARGC1B
		FLVCR2		ACKR2		SOX13
		AHDC1		CLMN		SPDL1
		ARID5B		THBS3		TMEM169
		GMPR		ECHDC3		SOCS5
		PANX1		PDGFRB		IL4R
		IRS1		DHDH		PARP9
		RBM14		NRP1		AURKB
		RP9P		ABHD3		WDHD1
		F3		ZFHX4		RAD54B
		LGALSL		PON3		OLR1
		SRRM2-AS1		ADH1C		KRT33B
		COL27A1		ACVR1C		PINX1
		HIST1H1C		RBPMS		TAS1R2
		DCSTAMP		FBLN1		CRYBA4
		DDX60L		ADK		SLC20A1
		FSD1L		FXYD2		SLCO2A1
		SLC35E4		TPSD1		CAPN12
		DOCK3		GUCY1B3		KRTAP4-2
		RGCC		NAV1		PACSIN1
		MSC		ADHFE1		OTOP2
		ABLIM1		GULP1		SHCBP1
		MYO1B		MSRA		PPIF
		SLAMF6		SIX4		CDCA2
		CD276		TNXB		MBOAT4
		SLC44A2		MYOM2		ATP13A4
		HAPLN3		EMX2		LBH
		CCR4		TGFBI		KRT35
		UBASH3B		CLSTN3		C9orf91
		N4BP3		ABCC9		LCK
		LONRF3		MLIP		IL2RB
		F2R		CELF2		IRF7
		STIP1		CACNA1C		CLEC7A
		ACTN2		GPIHBP1		ALOX15
		DSC2		VNN1		CCNF
		LRP6		CTPS2		DDX58
		FAM129B		SMOC1		OLAH
		TMCC3		ANGPTL4		KIAA0101
		LBH		PDZRN4		RGS16
		SHB		KANK2		TAF1D
		FLRT2		ZBTB16		ZYX
		IGF2R		GRIK1		CCDC18
		FBXL5		B3GALT2		SLC4A11
		PAQR5		CDH4		EHF
		ACSS3		ZFHX3		CCNB2
		DYRK3		ADAM33		IRGM
		IL1R1		CA3		HIPK3
		ZNF621		TGFBR3		LDLRAD4
		MICALL1		LDB3		TMPRSS2
		ADAM8		GSTA4		BAMBI
		ANKLE2		OSBPL6		KIF2C
		KCNN4		ACVRL1		SNN
		ULK4		TSHR		ENAH
		FRMD4A		KCNMA1		C1orf35
		RPLP0P2		ADIPOQ		SPECC1
		TIMP3		HOXA3		OTUD7A
		ZNF763		SNTG2		CDCA5
		FLNA		C11orf54		KIF18B
		CPE		LRRC3		FSCN1
		AK4		RGS5		SPAG5
		MARCKSL1		HACL1		CENPE
		RCAN1		ZBED3		ANPEP
		B3GALT6		MYOM1		TTYH3
		NIPAL2		ILDR2		SPRR1A
		LRFN4		PCLO		CCDC93
		OCSTAMP		ACKR1		INTS7
		ATP1B4		IVD		CTH
		GDF3		MGLL		GJB6
		AQP9		TMOD2		TRAK1
		TRPC1		NBL1		C14orf80
		AKIRIN2		DGAT1		ADAR
		ADRA2B		KCNJ14		FOXC1
		IFITM1		OSR2		LZTS1
		TRIM56		CHP2		DBF4
		CELSR1		KIF13A		APLP1
		B4GALT5		RNASE6		KRTAP26-1
		TCF7L2		GNG13		PSRC1
		WFS1		RHOBTB1		COTL1
		MIOS		WNT16		BDH1
		OLIG2		CEACAM8		SPP1
		SLAMF1		HFE2		RAB3IP
		COL1A2		C11orf1		CA2
		PIWIL4		CRAT		KIF22
		ZDHHC5		CMA1		TXLNA
		IPCEF1		TCEAL1		S100A3
		TRIM69		EBF1		NPPB
		SPRED1		NOV		FLRT3
		PBX4		SLC1A5		MAP6
		AGRN		SYNE1		EXOSC6
		SHC4		SCN7A		GDPD5
		ALDH1A2		LIMS2		CENPJ
		TFB2M		MMD		BUB1
		PMFBP1		ADRA2A		CDH6
		EVA1C		SUPT3H		GSDMA
		SRXN1		HHEX		IL18BP
		CHML		ZFYVE21		CTSC
		TGM2		PDE4DIP		ENC1
		APOBEC3A		DENND2A		C15orf48
		SLC9A7		FFAR2		KCNK5
		ALDH1B1		SYPL2		PIGM
		SLC25A51		AS3MT		MFGE8
		AHNAK2		SLC1A3		KRT31
		KIAA0040		RBP4		SLCO4C1
		SRGAP1		CHPF2		HELLS
		COL6A3		ZBTB4		SAMHD1
		PTPN1		ZBTB10		PRSS53
		SPINT1		ENTPD2		ARHGAP42
		ITIH4		PLCB1		IL23A
		TRIM21		GHR		CCDC71L
		STRIP2		HIBCH		TICRR
		LRP12		PLP1		STAT4
		NFYA		C19orf12		TNF
		TLE1		CADPS2		TMEM229B
		CDH23		PEG3		CIT
		LTBP3		MAN1C1		CDC7
		ULBP2		LHFPL2		TNFSF10
		OGFOD1		PLTP		EVA1A
		NDRG1		MAGEH1		IL27RA
		GBP4		KLF2		E2F8
		ACTR3B		MAN1A1		TRAIP
		CCDC122		AFF3		NIM1K
		CHST2		TMTC2		MLST8
		SLC7A5		GSTM5		PTPN22
		BVES		DDHD2		PGP
		TP53BP2		CUEDC1		KNTC1
		ZNF438		ZNF385B		KRT28
		UPP1		PDGFC		ASF1B
		NEURL3		CDKN2C		PARP14
		IL7R		LAMA4		SLC5A8
		EPAS1		ATP1A4		SYN3
		TNFRSF9		GPC6		CENPU
		AMMECR1L		CADM3		COL9A3
		VDR		PPP1R9A		BNC1
		ATP1A1		ENG		UCK2
		FJX1		FAH		DCBLD1
		LCP2		TMEM45B		MCM10
		COL5A3		BICC1		CYTIP
		SPN		TSPAN12		MARK1
		HLX		EYA4		ERICH6
		FGFR1		FXYD1		GZMA
		SPTBN1		TSC22D4		STYK1
		EPB41L1		MYL1		SHB
		EHD3		IGFBP6		KRT71
		DAPK2		ENPEP		PORCN
		SRF		TRPC1		SLCO5A1
		LCP1		DKK2		NFKBIE
		ABL2		SORBS2		MSI1
		PCDHGC3		DAB2		LRP8
		ABTB2		MKX		NCAPG
		TEX2		SLC36A2		TNFSF11
		APOL6				INSL6
		MAPKAPK2				KLK6
		PDP2				DUSP2
		MYO1D				RET
		SLAMF7				KRTAP4-6
		GDA				G2E3
		PPARD				ENDOU
		PSD3
		CTSK
		SH3TC1
		CD300LB
		PLA2G4C
		TM4SF19
		LARP1B
		AK5
		PTPRE
		FAM208B
		CCND1
		COL8A2
		GJB5
		TRIL
		FBXW4P1
		NUP62CL
		CDH4
		PCSK1
		SERF1A
		GALR1
		LEKR1
		EPHX2
